# Supplementary material for: Genome assemblies of the simultaneously hermaphroditic flatworms Macrostomum cliftonense and Macrostomum hystrix
Source: G3 (Bethesda). 2023 Jul 3;13(9):jkad149. doi: 10.1093/g3journal/jkad149 (PMC10468722; doi:10.1093/g3journal/jkad149)
Supplement: jkad149_Supplementary_Data [file jkad149_supplementary_data.zip]

Archive with 9 entries (9 files):
- Figure_S6_G3-2023-404251.html
- Figure_S7_G3-2023-404251.html
- Figure_S8_G3-2023-404251.html
- Supplemental_Text,_Figures,_and_Tables_G3-2023-404251.pdf
- Table_S1_G3-2023-404251.xlsx
- Table_S2_G3-2023-404251.xlsx
- Table_S5_G3-2023-404251.xlsx
- Table_S8_G3-2023-404251.xlsx
- Table_S9_G3-2023-404251.xlsx
