# Supplementary material for: Genome assemblies of the simultaneously hermaphroditic flatworms Macrostomum cliftonense and Macrostomum hystrix
Source: G3 (Bethesda). 2023 Jul 3;13(9):jkad149. doi: 10.1093/g3journal/jkad149 (PMC10468722; doi:10.1093/g3journal/jkad149)
Supplement: jkad149_Supplementary_Data [file jkad149_supplementary_data.zip › Table_S1_G3-2023-404251.xlsx]

## Sheet: legend
Table S1. Sequencing datasets used in this manuscript including NCBI BioProject and SRA accession numbers where applicable.
Notes:
Some samples have multiple rows, these samples produced libraries that were sequenced multiple times. Each row has a unique RunAccession value and a unique RunName value.
Not all columns are relevant for all data-types resulting in empty cells
Only for section d (Diversity RNA-Seq datasets) are the columns Location, Lat, and Lon given. N.B. These are nevertheless not relevant for M. lignano samples because they were collected from a lab culture.

## Sheet: A
BioProject	Accession	RunAccession	ExperimentAccession	Repository	Species	SampleName	RunName	Source	Location	Lat	Lon	ExpectedGenomeSize	Description	Type	LibrarySource	LibraryStrategy	LibrarySelection	Extraction	Library	Sequencing	Platform	Instrument	N reads	Read length	N bases	Coverage	Reference
a) Genome assembly
PRJEB59187	ERS14471081	ERR10812832	ERX10259391	ENA	M. cliftonense	Maccli_PB	Maccli_PB_1	Inbred line GV23d				230000000	HMW gDNA isolated from a pool of M. cliftonense of varying ages	DNA	GENOMIC	WGS	RANDOM	phenol-chloroform	PacBio SMRTbell Express Template	PacBio (Sequel, 1M)	PACBIO_SMRT	Sequel	485667		8397065045	36.509	This study
PRJEB59187	ERS14471081	ERR10812833	ERX10259392	ENA	M. cliftonense	Maccli_PB	Maccli_PB_2	Inbred line GV23d				230000000	HMW gDNA isolated from a pool of M. cliftonense of varying ages	DNA	GENOMIC	WGS	RANDOM	phenol-chloroform	PacBio SMRTbell Express Template	PacBio (Sequel, 1M)	PACBIO_SMRT	Sequel	478388		7484548418	32.5415	This study
PRJEB59187	ERS14471083	ERR10824103	ERX10269140	ENA	M. cliftonense	Maccli_23b-7d	Maccli_23b-7d	Inbred line GV23d				230000000	gDNA isolated from a pool of M. cliftonense of varying ages	DNA	GENOMIC	WGS	RANDOM	DNEasy Kit (QIAGEN)	KAPA HyperPrep	Illumina (NovaSeq6000, PE)	ILLUMINA	Illumina NovaSeq 6000	240852966	101	24326149566	105.766	This study
PRJEB59187	ERS14471084	ERR10824170	ERX10269207	ENA	M. cliftonense	Maccli_23b-7c	Maccli_23b-7c	Inbred line GV23c				230000000	gDNA isolated from a pool of M. cliftonense of varying ages	DNA	GENOMIC	WGS	RANDOM	DNEasy Kit (QIAGEN)	KAPA HyperPrep	Illumina (NovaSeq6000, PE)	ILLUMINA	Illumina NovaSeq 6000	235932800	101	23829212800	103.605	This study
PRJEB59187	ERS14471085	ERR10824205	ERX10269242	ENA	M. hystrix	Machtx_PB	Machtx_PB_1	Inbred line SR1				217000000	HMW gDNA isolated from a pool of M. hystrix of varying ages.	DNA	GENOMIC	WGS	RANDOM	phenol-chloroform	PacBio SMRTbell Express Template	PacBio (Sequel, 1M)	PACBIO_SMRT	Sequel	212275		5144008164	23.7051	This study
PRJEB59187	ERS14471085	ERR10905496	ERX10347097	ENA	M. hystrix	Machtx_PB	Machtx_PB_2	Inbred line SR1				217000000	HMW gDNA isolated from a pool of M. hystrix of varying ages.	DNA	GENOMIC	WGS	RANDOM	phenol-chloroform	PacBio SMRTbell Express Template	PacBio (Sequel, 1M)	PACBIO_SMRT	Sequel	193544		4426233449	20.3974	This study
PRJEB59187	ERS14471087	ERR10905904	ERX10347505	ENA	M. hystrix	Machtx_SR1	Machtx_SR1	Inbred line SR1				217000000	gDNA isolated from a pool of M. hystrix of varying ages	DNA	GENOMIC	WGS	RANDOM	DNEasy Kit (QIAGEN)	KAPA HyperPrep	Illumina (NovaSeq6000, PE)	ILLUMINA	Illumina NovaSeq 6000	284336444	101	28717980844	132.341	This study
b) Genome annotation and adults vs. hatchling contrasts
PRJEB59187	ERS14471088	ERR10824340	ERX10269377	ENA	M. cliftonense	Maccli_A1	Maccli_A1	Inbred line GV23d					RNA isolated from a pool of adults, n = 60 worms	RNA	TRANSCRIPTOMIC	RNA-Seq	cDNA_oligo_dT	NucleoSpin™ RNA XS columns	TruSeq Stranded	Illumina (NovaSeq6000, PE)	ILLUMINA	Illumina NovaSeq 6000	54619980	101	5516617980		This study
PRJEB59187	ERS14471089	ERR10824952	ERX10269989	ENA	M. cliftonense	Maccli_A2	Maccli_A2	Inbred line GV23d					RNA isolated from a pool of adults, n = 60 worms	RNA	TRANSCRIPTOMIC	RNA-Seq	cDNA_oligo_dT	NucleoSpin™ RNA XS columns	TruSeq Stranded	Illumina (NovaSeq6000, PE)	ILLUMINA	Illumina NovaSeq 6000	62865690	101	6349434690		This study
PRJEB59187	ERS14471090	ERR10824988	ERX10270025	ENA	M. cliftonense	Maccli_A3	Maccli_A3	Inbred line GV23d					RNA isolated from a pool of adults, n = 60 worms	RNA	TRANSCRIPTOMIC	RNA-Seq	cDNA_oligo_dT	NucleoSpin™ RNA XS columns	TruSeq Stranded	Illumina (NovaSeq6000, PE)	ILLUMINA	Illumina NovaSeq 6000	64973072	101	6562280272		This study
PRJEB59187	ERS14471091	ERR10825040	ERX10270069	ENA	M. cliftonense	Maccli_A4	Maccli_A4	Inbred line GV23d					RNA isolated from a pool of adults, n = 60 worms	RNA	TRANSCRIPTOMIC	RNA-Seq	cDNA_oligo_dT	NucleoSpin™ RNA XS columns	TruSeq Stranded	Illumina (NovaSeq6000, PE)	ILLUMINA	Illumina NovaSeq 6000	57210534	101	5778263934		This study
PRJEB59187	ERS14471092	ERR10825145	ERX10270174	ENA	M. cliftonense	Maccli_H1	Maccli_H1	Inbred line GV23d					RNA isolated from a pool of hatchlings, n = 300 worms	RNA	TRANSCRIPTOMIC	RNA-Seq	cDNA_oligo_dT	NucleoSpin™ RNA XS columns	TruSeq Stranded	Illumina (NovaSeq6000, PE)	ILLUMINA	Illumina NovaSeq 6000	67519118	101	6819430918		This study
PRJEB59187	ERS14471093	ERR10825149	ERX10270190	ENA	M. cliftonense	Maccli_H2	Maccli_H2	Inbred line GV23d					RNA isolated from a pool of hatchlings, n = 300 worms	RNA	TRANSCRIPTOMIC	RNA-Seq	cDNA_oligo_dT	NucleoSpin™ RNA XS columns	TruSeq Stranded	Illumina (NovaSeq6000, PE)	ILLUMINA	Illumina NovaSeq 6000	57780102	101	5835790302		This study
PRJEB59187	ERS14471094	ERR10825152	ERX10270193	ENA	M. cliftonense	Maccli_H3	Maccli_H3	Inbred line GV23d					RNA isolated from a pool of hatchlings, n = 300 worms	RNA	TRANSCRIPTOMIC	RNA-Seq	cDNA_oligo_dT	NucleoSpin™ RNA XS columns	TruSeq Stranded	Illumina (NovaSeq6000, PE)	ILLUMINA	Illumina NovaSeq 6000	61476288	101	6209105088		This study
PRJEB59187	ERS14471095	ERR10825154	ERX10270195	ENA	M. cliftonense	Maccli_H4	Maccli_H4	Inbred line GV23d					RNA isolated from a pool of hatchlings, n = 300 worms	RNA	TRANSCRIPTOMIC	RNA-Seq	cDNA_oligo_dT	NucleoSpin™ RNA XS columns	TruSeq Stranded	Illumina (NovaSeq6000, PE)	ILLUMINA	Illumina NovaSeq 6000	68593182	101	6927911382		This study
PRJEB59187	ERS14471096	ERR10825163	ERX10270204	ENA	M. cliftonense	Maccli_isoseq	Maccli_isoseq_1	Inbred line GV23d					A pool of RNA made from equal contributions of each individual sample of adults and hatchlings (Maccli_A1 – Maccli_H4)	RNA	TRANSCRIPTOMIC	RNA-Seq	cDNA_oligo_dT		NEBNex cDNAt:PacBio SMRTbell Express Template	PacBio (Sequel, 1M)	PACBIO_SMRT	Sequel	363119		1155117517		This study
PRJEB59187	ERS14471096	ERR10825169	ERX10270210	ENA	M. cliftonense	Maccli_isoseq	Maccli_isoseq_2	Inbred line GV23d					A pool of RNA made from equal contributions of each individual sample of adults and hatchlings (Maccli_A1 – Maccli_H4)	RNA	TRANSCRIPTOMIC	RNA-Seq	cDNA_oligo_dT		NEBNex cDNAt:PacBio SMRTbell Express Template	PacBio (Sequel II, 8M)	PACBIO_SMRT	Sequel	870858		2698424131		This study
PRJEB59187	ERS14471098	ERR10825171	ERX10270212	ENA	M. hystrix	Machtx_isoseq	Machtx_isoseq_1	Inbred line SR1					A pool of RNA made from individual samplesof adults and hatchlings, n = 120 adults, n = 600 hatchlings	RNA	TRANSCRIPTOMIC	RNA-Seq	cDNA_oligo_dT		NEBNex cDNAt:PacBio SMRTbell Express Template	PacBio (Sequel, 1M)	PACBIO_SMRT	Sequel	271639		782555380		This study
PRJEB59187	ERS14471098	ERR10825279	ERX10270320	ENA	M. hystrix	Machtx_isoseq	Machtx_isoseq_2	Inbred line SR1					A pool of RNA made from individual samplesof adults and hatchlings, n = 120 adults, n = 600 hatchlings	RNA	TRANSCRIPTOMIC	RNA-Seq	cDNA_oligo_dT		NEBNex cDNAt:PacBio SMRTbell Express Template	PacBio (Sequel II, 8M)	PACBIO_SMRT	Sequel	1542903		8254093889		This study
PRJNA590781	SRX7193664			NCBI	M. hystrix	Machtx_A1		Inbred line SR1					RNA isolated from a pool of adults:SR1	RNA				Tri reagent (Sigma)	TruSeq Stranded	Illumina (HiSeq2500, 101PE)							Brand et al., 2020
PRJNA590781	SRX7193653			NCBI	M. hystrix	Machtx_A2		Inbred line SR1					RNA isolated from a pool of adults:SR1	RNA				Tri reagent (Sigma)	TruSeq Stranded	Illumina (HiSeq2500, 101PE)							Brand et al., 2020
PRJNA590781	SRX7193652			NCBI	M. hystrix	Machtx_A3		Inbred line SR1					RNA isolated from a pool of adults:SR1	RNA				Tri reagent (Sigma)	TruSeq Stranded	Illumina (HiSeq2500, 101PE)							Brand et al., 2020
PRJNA590781	SRX7193674			NCBI	M. hystrix	Machtx_H1		Inbred line SR1					RNA isolated from a pool of hatchlings:SR1	RNA				Tri reagent (Sigma)	TruSeq Stranded	Illumina (HiSeq2500, 101PE)							Brand et al., 2020
PRJNA590781	SRX7193673			NCBI	M. hystrix	Machtx_H2		Inbred line SR1					RNA isolated from a pool of hatchlings:SR1	RNA				Tri reagent (Sigma)	TruSeq Stranded	Illumina (HiSeq2500, 101PE)							Brand et al., 2020
PRJNA590781	SRX7193672			NCBI	M. hystrix	Machtx_H3		Inbred line SR1					RNA isolated from a pool of hatchlings:SR1	RNA				Tri reagent (Sigma)	TruSeq Stranded	Illumina (HiSeq2500, 101PE)							Brand et al., 2020
PRJEB51403	ERS10895266			ENA	M. lignano	Maclig_A1		Outbred culture					RNA isolated from a pool of adults, n = 60 worms	RNA				NucleoSpin™ RNA XS columns	TruSeq Stranded	Illumina (NovaSeq6000, PE)							Wiberg et al. 2022
PRJEB51404	ERS10895267			ENA	M. lignano	Maclig_A2		Outbred culture					RNA isolated from a pool of adults, n = 60 worms	RNA				NucleoSpin™ RNA XS columns	TruSeq Stranded	Illumina (NovaSeq6000, PE)							Wiberg et al. 2022
PRJEB51405	ERS10895268			ENA	M. lignano	Maclig_A3		Outbred culture					RNA isolated from a pool of adults, n = 60 worms	RNA				NucleoSpin™ RNA XS columns	TruSeq Stranded	Illumina (NovaSeq6000, PE)							Wiberg et al. 2022
PRJEB51406	ERS10895269			ENA	M. lignano	Maclig_A4		Outbred culture					RNA isolated from a pool of adults, n = 60 worms	RNA				NucleoSpin™ RNA XS columns	TruSeq Stranded	Illumina (NovaSeq6000, PE)							Wiberg et al. 2022
PRJEB51407	ERS10895270			ENA	M. lignano	Maclig_H1		Outbred culture					RNA isolated from a pool of hatchlings, n = 230 worms	RNA				NucleoSpin™ RNA XS columns	TruSeq Stranded	Illumina (NovaSeq6000, PE)							Wiberg et al. 2022
PRJEB51408	ERS10895271			ENA	M. lignano	Maclig_H2		Outbred culture					RNA isolated from a pool of hatchlings, n = 230 worms	RNA				NucleoSpin™ RNA XS columns	TruSeq Stranded	Illumina (NovaSeq6000, PE)							Wiberg et al. 2022
PRJEB51409	ERS10895272			ENA	M. lignano	Maclig_H3		Outbred culture					RNA isolated from a pool of hatchlings, n = 230 worms	RNA				NucleoSpin™ RNA XS columns	TruSeq Stranded	Illumina (NovaSeq6000, PE)							Wiberg et al. 2022
PRJEB51410	ERS10895273			ENA	M. lignano	Maclig_H4		Outbred culture					RNA isolated from a pool of hatchlings, n = 230 worms	RNA				NucleoSpin™ RNA XS columns	TruSeq Stranded	Illumina (NovaSeq6000, PE)							Wiberg et al. 2022
c) Positional RNA-Seq
PRJEB59187	ERS14471100	ERR10905330	ERX10346933	ENA	M. cliftonense	Maccli_Head1	Maccli_Head1_1	Inbred line GV23d					RNA isolated from a pool of head fragments; n = 40	RNA	TRANSCRIPTOMIC	RNA-Seq	cDNA_oligo_dT	NucleoSpin™ RNA XS columns	TruSeq Stranded mRNA	Illumina (NovaSeq6000, PE)	ILLUMINA	Illumina NovaSeq 6000		101			This study
PRJEB59187	ERS14471100	ERR10905333	ERX10346934	ENA	M. cliftonense	Maccli_Head1	Maccli_Head1_2	Inbred line GV23d					RNA isolated from a pool of head fragments; n = 40	RNA	TRANSCRIPTOMIC	RNA-Seq	cDNA_oligo_dT	NucleoSpin™ RNA XS columns	TruSeq Stranded mRNA	Illumina (NovaSeq6000, PE)	ILLUMINA	Illumina NovaSeq 6000		101			This study
PRJEB59187	ERS14471101	ERR10905346	ERX10346947	ENA	M. cliftonense	Maccli_Head2	Maccli_Head2_1	Inbred line GV23d					RNA isolated from a pool of head fragments; n = 40	RNA	TRANSCRIPTOMIC	RNA-Seq	cDNA_oligo_dT	NucleoSpin™ RNA XS columns	TruSeq Stranded mRNA	Illumina (NovaSeq6000, PE)	ILLUMINA	Illumina NovaSeq 6000		101			This study
PRJEB59187	ERS14471101	ERR10905348	ERX10346949	ENA	M. cliftonense	Maccli_Head2	Maccli_Head2_2	Inbred line GV23d					RNA isolated from a pool of head fragments; n = 40	RNA	TRANSCRIPTOMIC	RNA-Seq	cDNA_oligo_dT	NucleoSpin™ RNA XS columns	TruSeq Stranded mRNA	Illumina (NovaSeq6000, PE)	ILLUMINA	Illumina NovaSeq 6000		101			This study
PRJEB59187	ERS14471102	ERR10905350	ERX10346951	ENA	M. cliftonense	Maccli_Head3	Maccli_Head3_1	Inbred line GV23d					RNA isolated from a pool of head fragments; n = 40	RNA	TRANSCRIPTOMIC	RNA-Seq	cDNA_oligo_dT	NucleoSpin™ RNA XS columns	TruSeq Stranded mRNA	Illumina (NovaSeq6000, PE)	ILLUMINA	Illumina NovaSeq 6000		101			This study
PRJEB59187	ERS14471102	ERR10905383	ERX10346984	ENA	M. cliftonense	Maccli_Head3	Maccli_Head3_2	Inbred line GV23d					RNA isolated from a pool of head fragments; n = 40	RNA	TRANSCRIPTOMIC	RNA-Seq	cDNA_oligo_dT	NucleoSpin™ RNA XS columns	TruSeq Stranded mRNA	Illumina (NovaSeq6000, PE)	ILLUMINA	Illumina NovaSeq 6000		101			This study
PRJEB59187	ERS14471103	ERR10905385	ERX10346986	ENA	M. cliftonense	Maccli_Head4	Maccli_Head4_1	Inbred line GV23d					RNA isolated from a pool of head fragments; n = 40	RNA	TRANSCRIPTOMIC	RNA-Seq	cDNA_oligo_dT	NucleoSpin™ RNA XS columns	TruSeq Stranded mRNA	Illumina (NovaSeq6000, PE)	ILLUMINA	Illumina NovaSeq 6000		101			This study
PRJEB59187	ERS14471103	ERR10905388	ERX10346989	ENA	M. cliftonense	Maccli_Head4	Maccli_Head4_2	Inbred line GV23d					RNA isolated from a pool of head fragments; n = 40	RNA	TRANSCRIPTOMIC	RNA-Seq	cDNA_oligo_dT	NucleoSpin™ RNA XS columns	TruSeq Stranded mRNA	Illumina (NovaSeq6000, PE)	ILLUMINA	Illumina NovaSeq 6000		101			This study
PRJEB59187	ERS14471104	ERR10905391	ERX10346992	ENA	M. cliftonense	Maccli_Testis1	Maccli_Testis1_1	Inbred line GV23d					RNA isolated from a pool of testis fragments; n = 30	RNA	TRANSCRIPTOMIC	RNA-Seq	cDNA_oligo_dT	NucleoSpin™ RNA XS columns	TruSeq Stranded mRNA	Illumina (NovaSeq6000, PE)	ILLUMINA	Illumina NovaSeq 6000		101			This study
PRJEB59187	ERS14471104	ERR10905393	ERX10346994	ENA	M. cliftonense	Maccli_Testis1	Maccli_Testis1_2	Inbred line GV23d					RNA isolated from a pool of testis fragments; n = 30	RNA	TRANSCRIPTOMIC	RNA-Seq	cDNA_oligo_dT	NucleoSpin™ RNA XS columns	TruSeq Stranded mRNA	Illumina (NovaSeq6000, PE)	ILLUMINA	Illumina NovaSeq 6000		101			This study
PRJEB59187	ERS14471105	ERR10905395	ERX10346996	ENA	M. cliftonense	Maccli_Testis2	Maccli_Testis2_1	Inbred line GV23d					RNA isolated from a pool of testis fragments; n = 30	RNA	TRANSCRIPTOMIC	RNA-Seq	cDNA_oligo_dT	NucleoSpin™ RNA XS columns	TruSeq Stranded mRNA	Illumina (NovaSeq6000, PE)	ILLUMINA	Illumina NovaSeq 6000		101			This study
PRJEB59187	ERS14471105	ERR10905397	ERX10346998	ENA	M. cliftonense	Maccli_Testis2	Maccli_Testis2_2	Inbred line GV23d					RNA isolated from a pool of testis fragments; n = 30	RNA	TRANSCRIPTOMIC	RNA-Seq	cDNA_oligo_dT	NucleoSpin™ RNA XS columns	TruSeq Stranded mRNA	Illumina (NovaSeq6000, PE)	ILLUMINA	Illumina NovaSeq 6000		101			This study
PRJEB59187	ERS14471106	ERR10905399	ERX10347000	ENA	M. cliftonense	Maccli_Testis3	Maccli_Testis3_1	Inbred line GV23d					RNA isolated from a pool of testis fragments; n = 30	RNA	TRANSCRIPTOMIC	RNA-Seq	cDNA_oligo_dT	NucleoSpin™ RNA XS columns	TruSeq Stranded mRNA	Illumina (NovaSeq6000, PE)	ILLUMINA	Illumina NovaSeq 6000		101			This study
PRJEB59187	ERS14471106	ERR10905401	ERX10347002	ENA	M. cliftonense	Maccli_Testis3	Maccli_Testis3_2	Inbred line GV23d					RNA isolated from a pool of testis fragments; n = 30	RNA	TRANSCRIPTOMIC	RNA-Seq	cDNA_oligo_dT	NucleoSpin™ RNA XS columns	TruSeq Stranded mRNA	Illumina (NovaSeq6000, PE)	ILLUMINA	Illumina NovaSeq 6000		101			This study
PRJEB59187	ERS14471107	ERR10905403	ERX10347004	ENA	M. cliftonense	Maccli_Testis4	Maccli_Testis4_1	Inbred line GV23d					RNA isolated from a pool of testis fragments; n = 30	RNA	TRANSCRIPTOMIC	RNA-Seq	cDNA_oligo_dT	NucleoSpin™ RNA XS columns	TruSeq Stranded mRNA	Illumina (NovaSeq6000, PE)	ILLUMINA	Illumina NovaSeq 6000		101			This study
PRJEB59187	ERS14471107	ERR10905405	ERX10347006	ENA	M. cliftonense	Maccli_Testis4	Maccli_Testis4_2	Inbred line GV23d					RNA isolated from a pool of testis fragments; n = 30	RNA	TRANSCRIPTOMIC	RNA-Seq	cDNA_oligo_dT	NucleoSpin™ RNA XS columns	TruSeq Stranded mRNA	Illumina (NovaSeq6000, PE)	ILLUMINA	Illumina NovaSeq 6000		101			This study
PRJEB59187	ERS14471108	ERR10905477	ERX10347078	ENA	M. cliftonense	Maccli_Ovary1	Maccli_Ovary1_1	Inbred line GV23d					RNA isolated from a pool of ovary fragments; n = 20	RNA	TRANSCRIPTOMIC	RNA-Seq	cDNA_oligo_dT	NucleoSpin™ RNA XS columns	TruSeq Stranded mRNA	Illumina (NovaSeq6000, PE)	ILLUMINA	Illumina NovaSeq 6000		101			This study
PRJEB59187	ERS14471108	ERR10905480	ERX10347081	ENA	M. cliftonense	Maccli_Ovary1	Maccli_Ovary1_2	Inbred line GV23d					RNA isolated from a pool of ovary fragments; n = 20	RNA	TRANSCRIPTOMIC	RNA-Seq	cDNA_oligo_dT	NucleoSpin™ RNA XS columns	TruSeq Stranded mRNA	Illumina (NovaSeq6000, PE)	ILLUMINA	Illumina NovaSeq 6000		101			This study
PRJEB59187	ERS14471109	ERR10905481	ERX10347082	ENA	M. cliftonense	Maccli_Ovary2	Maccli_Ovary2_1	Inbred line GV23d					RNA isolated from a pool of ovary fragments; n = 20	RNA	TRANSCRIPTOMIC	RNA-Seq	cDNA_oligo_dT	NucleoSpin™ RNA XS columns	TruSeq Stranded mRNA	Illumina (NovaSeq6000, PE)	ILLUMINA	Illumina NovaSeq 6000		101			This study
PRJEB59187	ERS14471109	ERR10905484	ERX10347085	ENA	M. cliftonense	Maccli_Ovary2	Maccli_Ovary2_2	Inbred line GV23d					RNA isolated from a pool of ovary fragments; n = 20	RNA	TRANSCRIPTOMIC	RNA-Seq	cDNA_oligo_dT	NucleoSpin™ RNA XS columns	TruSeq Stranded mRNA	Illumina (NovaSeq6000, PE)	ILLUMINA	Illumina NovaSeq 6000		101			This study
PRJEB59187	ERS14471110	ERR10905486	ERX10347087	ENA	M. cliftonense	Maccli_Ovary3	Maccli_Ovary3_1	Inbred line GV23d					RNA isolated from a pool of ovary fragments; n = 20	RNA	TRANSCRIPTOMIC	RNA-Seq	cDNA_oligo_dT	NucleoSpin™ RNA XS columns	TruSeq Stranded mRNA	Illumina (NovaSeq6000, PE)	ILLUMINA	Illumina NovaSeq 6000		101			This study
PRJEB59187	ERS14471110	ERR10905488	ERX10347089	ENA	M. cliftonense	Maccli_Ovary3	Maccli_Ovary3_2	Inbred line GV23d					RNA isolated from a pool of ovary fragments; n = 20	RNA	TRANSCRIPTOMIC	RNA-Seq	cDNA_oligo_dT	NucleoSpin™ RNA XS columns	TruSeq Stranded mRNA	Illumina (NovaSeq6000, PE)	ILLUMINA	Illumina NovaSeq 6000		101			This study
PRJEB59187	ERS14471111	ERR10905490	ERX10347091	ENA	M. cliftonense	Maccli_Ovary4	Maccli_Ovary4_1	Inbred line GV23d					RNA isolated from a pool of ovary fragments; n = 20	RNA	TRANSCRIPTOMIC	RNA-Seq	cDNA_oligo_dT	NucleoSpin™ RNA XS columns	TruSeq Stranded mRNA	Illumina (NovaSeq6000, PE)	ILLUMINA	Illumina NovaSeq 6000		101			This study
PRJEB59187	ERS14471111	ERR10905491	ERX10347092	ENA	M. cliftonense	Maccli_Ovary4	Maccli_Ovary4_2	Inbred line GV23d					RNA isolated from a pool of ovary fragments; n = 20	RNA	TRANSCRIPTOMIC	RNA-Seq	cDNA_oligo_dT	NucleoSpin™ RNA XS columns	TruSeq Stranded mRNA	Illumina (NovaSeq6000, PE)	ILLUMINA	Illumina NovaSeq 6000		101			This study
PRJEB59187	ERS14471112	ERR10905494	ERX10347095	ENA	M. cliftonense	Maccli_Whole1	Maccli_Whole1_1	Inbred line GV23d					RNA isolated from a pool of whole-worm fragments; n = 10	RNA	TRANSCRIPTOMIC	RNA-Seq	cDNA_oligo_dT	NucleoSpin™ RNA XS columns	TruSeq Stranded mRNA	Illumina (NovaSeq6000, PE)	ILLUMINA	Illumina NovaSeq 6000		101			This study
PRJEB59187	ERS14471112	ERR10905497	ERX10347098	ENA	M. cliftonense	Maccli_Whole1	Maccli_Whole1_2	Inbred line GV23d					RNA isolated from a pool of whole-worm fragments; n = 10	RNA	TRANSCRIPTOMIC	RNA-Seq	cDNA_oligo_dT	NucleoSpin™ RNA XS columns	TruSeq Stranded mRNA	Illumina (NovaSeq6000, PE)	ILLUMINA	Illumina NovaSeq 6000		101			This study
PRJEB59187	ERS14471113	ERR10905499	ERX10347100	ENA	M. cliftonense	Maccli_Whole2	Maccli_Whole2_1	Inbred line GV23d					RNA isolated from a pool of whole-worm fragments; n = 10	RNA	TRANSCRIPTOMIC	RNA-Seq	cDNA_oligo_dT	NucleoSpin™ RNA XS columns	TruSeq Stranded mRNA	Illumina (NovaSeq6000, PE)	ILLUMINA	Illumina NovaSeq 6000		101			This study
PRJEB59187	ERS14471113	ERR10905502	ERX10347103	ENA	M. cliftonense	Maccli_Whole2	Maccli_Whole2_2	Inbred line GV23d					RNA isolated from a pool of whole-worm fragments; n = 10	RNA	TRANSCRIPTOMIC	RNA-Seq	cDNA_oligo_dT	NucleoSpin™ RNA XS columns	TruSeq Stranded mRNA	Illumina (NovaSeq6000, PE)	ILLUMINA	Illumina NovaSeq 6000		101			This study
PRJEB59187	ERS14471114	ERR10905504	ERX10347105	ENA	M. cliftonense	Maccli_Whole3	Maccli_Whole3_1	Inbred line GV23d					RNA isolated from a pool of whole-worm fragments; n = 10	RNA	TRANSCRIPTOMIC	RNA-Seq	cDNA_oligo_dT	NucleoSpin™ RNA XS columns	TruSeq Stranded mRNA	Illumina (NovaSeq6000, PE)	ILLUMINA	Illumina NovaSeq 6000		101			This study
PRJEB59187	ERS14471114	ERR10905507	ERX10347108	ENA	M. cliftonense	Maccli_Whole3	Maccli_Whole3_2	Inbred line GV23d					RNA isolated from a pool of whole-worm fragments; n = 10	RNA	TRANSCRIPTOMIC	RNA-Seq	cDNA_oligo_dT	NucleoSpin™ RNA XS columns	TruSeq Stranded mRNA	Illumina (NovaSeq6000, PE)	ILLUMINA	Illumina NovaSeq 6000		101			This study
PRJEB59187	ERS14471115	ERR10905510	ERX10347111	ENA	M. cliftonense	Maccli_Whole4	Maccli_Whole4_1	Inbred line GV23d					RNA isolated from a pool of whole-worm fragments; n = 10	RNA	TRANSCRIPTOMIC	RNA-Seq	cDNA_oligo_dT	NucleoSpin™ RNA XS columns	TruSeq Stranded mRNA	Illumina (NovaSeq6000, PE)	ILLUMINA	Illumina NovaSeq 6000		101			This study
PRJEB59187	ERS14471115	ERR10905513	ERX10347114	ENA	M. cliftonense	Maccli_Whole4	Maccli_Whole4_2	Inbred line GV23d					RNA isolated from a pool of whole-worm fragments; n = 10	RNA	TRANSCRIPTOMIC	RNA-Seq	cDNA_oligo_dT	NucleoSpin™ RNA XS columns	TruSeq Stranded mRNA	Illumina (NovaSeq6000, PE)	ILLUMINA	Illumina NovaSeq 6000		101			This study
PRJEB59187	ERS14471116	ERR10929032	ERX10368560	ENA	M. lignano	Maclig_Head1	Maclig_Head1_1	Inbred line DV1					RNA isolated from a pool of head fragments; n = 30	RNA	TRANSCRIPTOMIC	RNA-Seq	cDNA_oligo_dT	NucleoSpin™ RNA XS columns	TruSeq Stranded mRNA	Illumina (NovaSeq6000, SE)	ILLUMINA	Illumina NovaSeq 6000		101			This study
PRJEB59187	ERS14471116	ERR10929033	ERX10368561	ENA	M. lignano	Maclig_Head1	Maclig_Head1_2	Inbred line DV1					RNA isolated from a pool of head fragments; n = 30	RNA	TRANSCRIPTOMIC	RNA-Seq	cDNA_oligo_dT	NucleoSpin™ RNA XS columns	TruSeq Stranded mRNA	Illumina (NovaSeq6000, SE)	ILLUMINA	Illumina NovaSeq 6000		101			This study
PRJEB59187	ERS14471117	ERR10929034	ERX10368562	ENA	M. lignano	Maclig_Head2	Maclig_Head2_1	Inbred line DV1					RNA isolated from a pool of head fragments; n = 30	RNA	TRANSCRIPTOMIC	RNA-Seq	cDNA_oligo_dT	NucleoSpin™ RNA XS columns	TruSeq Stranded mRNA	Illumina (NovaSeq6000, SE)	ILLUMINA	Illumina NovaSeq 6000		101			This study
PRJEB59187	ERS14471117	ERR10929035	ERX10369472	ENA	M. lignano	Maclig_Head2	Maclig_Head2_2	Inbred line DV1					RNA isolated from a pool of head fragments; n = 30	RNA	TRANSCRIPTOMIC	RNA-Seq	cDNA_oligo_dT	NucleoSpin™ RNA XS columns	TruSeq Stranded mRNA	Illumina (NovaSeq6000, SE)	ILLUMINA	Illumina NovaSeq 6000		101			This study
PRJEB59187	ERS14471118	ERR10930109	ERX10369648	ENA	M. lignano	Maclig_Head3	Maclig_Head3_1	Inbred line DV1					RNA isolated from a pool of head fragments; n = 30	RNA	TRANSCRIPTOMIC	RNA-Seq	cDNA_oligo_dT	NucleoSpin™ RNA XS columns	TruSeq Stranded mRNA	Illumina (NovaSeq6000, SE)	ILLUMINA	Illumina NovaSeq 6000		101			This study
PRJEB59187	ERS14471118	ERR10930119	ERX10369649	ENA	M. lignano	Maclig_Head3	Maclig_Head3_2	Inbred line DV1					RNA isolated from a pool of head fragments; n = 30	RNA	TRANSCRIPTOMIC	RNA-Seq	cDNA_oligo_dT	NucleoSpin™ RNA XS columns	TruSeq Stranded mRNA	Illumina (NovaSeq6000, SE)	ILLUMINA	Illumina NovaSeq 6000		101			This study
PRJEB59187	ERS14471119	ERR10930334	ERX10369862	ENA	M. lignano	Maclig_Head4	Maclig_Head4_1	Inbred line DV1					RNA isolated from a pool of head fragments; n = 30	RNA	TRANSCRIPTOMIC	RNA-Seq	cDNA_oligo_dT	NucleoSpin™ RNA XS columns	TruSeq Stranded mRNA	Illumina (NovaSeq6000, SE)	ILLUMINA	Illumina NovaSeq 6000		101			This study
PRJEB59187	ERS14471119	ERR10930336	ERX10369864	ENA	M. lignano	Maclig_Head4	Maclig_Head4_2	Inbred line DV1					RNA isolated from a pool of head fragments; n = 30	RNA	TRANSCRIPTOMIC	RNA-Seq	cDNA_oligo_dT	NucleoSpin™ RNA XS columns	TruSeq Stranded mRNA	Illumina (NovaSeq6000, SE)	ILLUMINA	Illumina NovaSeq 6000		101			This study
PRJEB59187	ERS14471120	ERR10930337	ERX10369865	ENA	M. lignano	Maclig_Testis1	Maclig_Testis1_1	Inbred line DV1					RNA isolated from a pool of testis fragments; n = 20	RNA	TRANSCRIPTOMIC	RNA-Seq	cDNA_oligo_dT	NucleoSpin™ RNA XS columns	TruSeq Stranded mRNA	Illumina (NovaSeq6000, SE)	ILLUMINA	Illumina NovaSeq 6000		101			This study
PRJEB59187	ERS14471120	ERR10930338	ERX10369866	ENA	M. lignano	Maclig_Testis1	Maclig_Testis1_2	Inbred line DV1					RNA isolated from a pool of testis fragments; n = 20	RNA	TRANSCRIPTOMIC	RNA-Seq	cDNA_oligo_dT	NucleoSpin™ RNA XS columns	TruSeq Stranded mRNA	Illumina (NovaSeq6000, SE)	ILLUMINA	Illumina NovaSeq 6000		101			This study
PRJEB59187	ERS14471121	ERR10930339	ERX10369867	ENA	M. lignano	Maclig_Testis2	Maclig_Testis2_1	Inbred line DV1					RNA isolated from a pool of testis fragments; n = 20	RNA	TRANSCRIPTOMIC	RNA-Seq	cDNA_oligo_dT	NucleoSpin™ RNA XS columns	TruSeq Stranded mRNA	Illumina (NovaSeq6000, SE)	ILLUMINA	Illumina NovaSeq 6000		101			This study
PRJEB59187	ERS14471121	ERR10930340	ERX10369868	ENA	M. lignano	Maclig_Testis2	Maclig_Testis2_2	Inbred line DV1					RNA isolated from a pool of testis fragments; n = 20	RNA	TRANSCRIPTOMIC	RNA-Seq	cDNA_oligo_dT	NucleoSpin™ RNA XS columns	TruSeq Stranded mRNA	Illumina (NovaSeq6000, SE)	ILLUMINA	Illumina NovaSeq 6000		101			This study
PRJEB59187	ERS14471122	ERR10930341	ERX10369869	ENA	M. lignano	Maclig_Testis3	Maclig_Testis3_1	Inbred line DV1					RNA isolated from a pool of testis fragments; n = 20	RNA	TRANSCRIPTOMIC	RNA-Seq	cDNA_oligo_dT	NucleoSpin™ RNA XS columns	TruSeq Stranded mRNA	Illumina (NovaSeq6000, SE)	ILLUMINA	Illumina NovaSeq 6000		101			This study
PRJEB59187	ERS14471122	ERR10930342	ERX10369870	ENA	M. lignano	Maclig_Testis3	Maclig_Testis3_2	Inbred line DV1					RNA isolated from a pool of testis fragments; n = 20	RNA	TRANSCRIPTOMIC	RNA-Seq	cDNA_oligo_dT	NucleoSpin™ RNA XS columns	TruSeq Stranded mRNA	Illumina (NovaSeq6000, SE)	ILLUMINA	Illumina NovaSeq 6000		101			This study
PRJEB59187	ERS14471123	ERR10930343	ERX10369871	ENA	M. lignano	Maclig_Testis4	Maclig_Testis4_1	Inbred line DV1					RNA isolated from a pool of testis fragments; n = 20	RNA	TRANSCRIPTOMIC	RNA-Seq	cDNA_oligo_dT	NucleoSpin™ RNA XS columns	TruSeq Stranded mRNA	Illumina (NovaSeq6000, SE)	ILLUMINA	Illumina NovaSeq 6000		101			This study
PRJEB59187	ERS14471123	ERR10930344	ERX10369872	ENA	M. lignano	Maclig_Testis4	Maclig_Testis4_2	Inbred line DV1					RNA isolated from a pool of testis fragments; n = 20	RNA	TRANSCRIPTOMIC	RNA-Seq	cDNA_oligo_dT	NucleoSpin™ RNA XS columns	TruSeq Stranded mRNA	Illumina (NovaSeq6000, SE)	ILLUMINA	Illumina NovaSeq 6000		101			This study
PRJEB59187	ERS14471124	ERR10930345	ERX10369873	ENA	M. lignano	Maclig_Ovary1	Maclig_Ovary1_1	Inbred line DV1					RNA isolated from a pool of ovary fragments; n = 20	RNA	TRANSCRIPTOMIC	RNA-Seq	cDNA_oligo_dT	NucleoSpin™ RNA XS columns	TruSeq Stranded mRNA	Illumina (NovaSeq6000, SE)	ILLUMINA	Illumina NovaSeq 6000		101			This study
PRJEB59187	ERS14471124	ERR10930346	ERX10369874	ENA	M. lignano	Maclig_Ovary1	Maclig_Ovary1_2	Inbred line DV1					RNA isolated from a pool of ovary fragments; n = 20	RNA	TRANSCRIPTOMIC	RNA-Seq	cDNA_oligo_dT	NucleoSpin™ RNA XS columns	TruSeq Stranded mRNA	Illumina (NovaSeq6000, SE)	ILLUMINA	Illumina NovaSeq 6000		101			This study
PRJEB59187	ERS14471125	ERR10930347	ERX10369875	ENA	M. lignano	Maclig_Ovary2	Maclig_Ovary2_1	Inbred line DV1					RNA isolated from a pool of ovary fragments; n = 20	RNA	TRANSCRIPTOMIC	RNA-Seq	cDNA_oligo_dT	NucleoSpin™ RNA XS columns	TruSeq Stranded mRNA	Illumina (NovaSeq6000, SE)	ILLUMINA	Illumina NovaSeq 6000		101			This study
PRJEB59187	ERS14471125	ERR10930348	ERX10369876	ENA	M. lignano	Maclig_Ovary2	Maclig_Ovary2_2	Inbred line DV1					RNA isolated from a pool of ovary fragments; n = 20	RNA	TRANSCRIPTOMIC	RNA-Seq	cDNA_oligo_dT	NucleoSpin™ RNA XS columns	TruSeq Stranded mRNA	Illumina (NovaSeq6000, SE)	ILLUMINA	Illumina NovaSeq 6000		101			This study
PRJEB59187	ERS14471126	ERR10930349	ERX10369877	ENA	M. lignano	Maclig_Ovary3	Maclig_Ovary3_1	Inbred line DV1					RNA isolated from a pool of ovary fragments; n = 20	RNA	TRANSCRIPTOMIC	RNA-Seq	cDNA_oligo_dT	NucleoSpin™ RNA XS columns	TruSeq Stranded mRNA	Illumina (NovaSeq6000, SE)	ILLUMINA	Illumina NovaSeq 6000		101			This study
PRJEB59187	ERS14471126	ERR10930350	ERX10369878	ENA	M. lignano	Maclig_Ovary3	Maclig_Ovary3_2	Inbred line DV1					RNA isolated from a pool of ovary fragments; n = 20	RNA	TRANSCRIPTOMIC	RNA-Seq	cDNA_oligo_dT	NucleoSpin™ RNA XS columns	TruSeq Stranded mRNA	Illumina (NovaSeq6000, SE)	ILLUMINA	Illumina NovaSeq 6000		101			This study
PRJEB59187	ERS14471127	ERR10930351	ERX10369879	ENA	M. lignano	Maclig_Ovary4	Maclig_Ovary4_1	Inbred line DV1					RNA isolated from a pool of ovary fragments; n = 20	RNA	TRANSCRIPTOMIC	RNA-Seq	cDNA_oligo_dT	NucleoSpin™ RNA XS columns	TruSeq Stranded mRNA	Illumina (NovaSeq6000, SE)	ILLUMINA	Illumina NovaSeq 6000		101			This study
PRJEB59187	ERS14471127	ERR10930352	ERX10369880	ENA	M. lignano	Maclig_Ovary4	Maclig_Ovary4_2	Inbred line DV1					RNA isolated from a pool of ovary fragments; n = 20	RNA	TRANSCRIPTOMIC	RNA-Seq	cDNA_oligo_dT	NucleoSpin™ RNA XS columns	TruSeq Stranded mRNA	Illumina (NovaSeq6000, SE)	ILLUMINA	Illumina NovaSeq 6000		101			This study
PRJEB59187	ERS14471128	ERR10930353	ERX10369881	ENA	M. lignano	Maclig_Whole1	Maclig_Whole1_1	Inbred line DV1					RNA isolated from a pool of whole-worm fragments; n = 10	RNA	TRANSCRIPTOMIC	RNA-Seq	cDNA_oligo_dT	NucleoSpin™ RNA XS columns	TruSeq Stranded mRNA	Illumina (NovaSeq6000, SE)	ILLUMINA	Illumina NovaSeq 6000		101			This study
PRJEB59187	ERS14471128	ERR10930354	ERX10369882	ENA	M. lignano	Maclig_Whole1	Maclig_Whole1_2	Inbred line DV1					RNA isolated from a pool of whole-worm fragments; n = 10	RNA	TRANSCRIPTOMIC	RNA-Seq	cDNA_oligo_dT	NucleoSpin™ RNA XS columns	TruSeq Stranded mRNA	Illumina (NovaSeq6000, SE)	ILLUMINA	Illumina NovaSeq 6000		101			This study
PRJEB59187	ERS14471129	ERR10930355	ERX10369883	ENA	M. lignano	Maclig_Whole2	Maclig_Whole2_1	Inbred line DV1					RNA isolated from a pool of whole-worm fragments; n = 10	RNA	TRANSCRIPTOMIC	RNA-Seq	cDNA_oligo_dT	NucleoSpin™ RNA XS columns	TruSeq Stranded mRNA	Illumina (NovaSeq6000, SE)	ILLUMINA	Illumina NovaSeq 6000		101			This study
PRJEB59187	ERS14471129	ERR10930356	ERX10369884	ENA	M. lignano	Maclig_Whole2	Maclig_Whole2_2	Inbred line DV1					RNA isolated from a pool of whole-worm fragments; n = 10	RNA	TRANSCRIPTOMIC	RNA-Seq	cDNA_oligo_dT	NucleoSpin™ RNA XS columns	TruSeq Stranded mRNA	Illumina (NovaSeq6000, SE)	ILLUMINA	Illumina NovaSeq 6000		101			This study
PRJEB59187	ERS14471130	ERR10930357	ERX10369885	ENA	M. lignano	Maclig_Whole3	Maclig_Whole3_1	Inbred line DV1					RNA isolated from a pool of whole-worm fragments; n = 10	RNA	TRANSCRIPTOMIC	RNA-Seq	cDNA_oligo_dT	NucleoSpin™ RNA XS columns	TruSeq Stranded mRNA	Illumina (NovaSeq6000, SE)	ILLUMINA	Illumina NovaSeq 6000		101			This study
PRJEB59187	ERS14471130	ERR10930358	ERX10369886	ENA	M. lignano	Maclig_Whole3	Maclig_Whole3_2	Inbred line DV1					RNA isolated from a pool of whole-worm fragments; n = 10	RNA	TRANSCRIPTOMIC	RNA-Seq	cDNA_oligo_dT	NucleoSpin™ RNA XS columns	TruSeq Stranded mRNA	Illumina (NovaSeq6000, SE)	ILLUMINA	Illumina NovaSeq 6000		101			This study
PRJEB59187	ERS14471131	ERR10930359	ERX10369887	ENA	M. lignano	Maclig_Whole4	Maclig_Whole4_1	Inbred line DV1					RNA isolated from a pool of whole-worm fragments; n = 10	RNA	TRANSCRIPTOMIC	RNA-Seq	cDNA_oligo_dT	NucleoSpin™ RNA XS columns	TruSeq Stranded mRNA	Illumina (NovaSeq6000, SE)	ILLUMINA	Illumina NovaSeq 6000		101			This study
PRJEB59187	ERS14471131	ERR10930360	ERX10369888	ENA	M. lignano	Maclig_Whole4	Maclig_Whole4_2	Inbred line DV1					RNA isolated from a pool of whole-worm fragments; n = 10	RNA	TRANSCRIPTOMIC	RNA-Seq	cDNA_oligo_dT	NucleoSpin™ RNA XS columns	TruSeq Stranded mRNA	Illumina (NovaSeq6000, SE)	ILLUMINA	Illumina NovaSeq 6000		101			This study
PRJEB59187	ERS14471132	ERR10930365	ERX10369893	ENA	M. hystrix	Machtx_Head1	Machtx_Head1_1	Inbred line SR1					RNA isolated from a pool of head fragments; n = 70	RNA	TRANSCRIPTOMIC	RNA-Seq	cDNA_oligo_dT	NucleoSpin™ RNA XS columns	TruSeq Stranded mRNA	Illumina (NovaSeq6000, SE)	ILLUMINA	Illumina NovaSeq 6000		101			This study
PRJEB59187	ERS14471132	ERR10930366	ERX10369894	ENA	M. hystrix	Machtx_Head1	Machtx_Head1_2	Inbred line SR1					RNA isolated from a pool of head fragments; n = 70	RNA	TRANSCRIPTOMIC	RNA-Seq	cDNA_oligo_dT	NucleoSpin™ RNA XS columns	TruSeq Stranded mRNA	Illumina (NovaSeq6000, SE)	ILLUMINA	Illumina NovaSeq 6000		101			This study
PRJEB59187	ERS14471133	ERR10930367	ERX10369895	ENA	M. hystrix	Machtx_Head2	Machtx_Head2_1	Inbred line SR1					RNA isolated from a pool of head fragments; n = 70	RNA	TRANSCRIPTOMIC	RNA-Seq	cDNA_oligo_dT	NucleoSpin™ RNA XS columns	TruSeq Stranded mRNA	Illumina (NovaSeq6000, SE)	ILLUMINA	Illumina NovaSeq 6000		101			This study
PRJEB59187	ERS14471133	ERR10930368	ERX10369896	ENA	M. hystrix	Machtx_Head2	Machtx_Head2_2	Inbred line SR1					RNA isolated from a pool of head fragments; n = 70	RNA	TRANSCRIPTOMIC	RNA-Seq	cDNA_oligo_dT	NucleoSpin™ RNA XS columns	TruSeq Stranded mRNA	Illumina (NovaSeq6000, SE)	ILLUMINA	Illumina NovaSeq 6000		101			This study
PRJEB59187	ERS14471134	ERR10930369	ERX10369897	ENA	M. hystrix	Machtx_Head3	Machtx_Head3_1	Inbred line SR1					RNA isolated from a pool of head fragments; n = 70	RNA	TRANSCRIPTOMIC	RNA-Seq	cDNA_oligo_dT	NucleoSpin™ RNA XS columns	TruSeq Stranded mRNA	Illumina (NovaSeq6000, SE)	ILLUMINA	Illumina NovaSeq 6000		101			This study
PRJEB59187	ERS14471134	ERR10930370	ERX10369898	ENA	M. hystrix	Machtx_Head3	Machtx_Head3_2	Inbred line SR1					RNA isolated from a pool of head fragments; n = 70	RNA	TRANSCRIPTOMIC	RNA-Seq	cDNA_oligo_dT	NucleoSpin™ RNA XS columns	TruSeq Stranded mRNA	Illumina (NovaSeq6000, SE)	ILLUMINA	Illumina NovaSeq 6000		101			This study
PRJEB59187	ERS14471135	ERR10930371	ERX10369899	ENA	M. hystrix	Machtx_Head4	Machtx_Head4_1	Inbred line SR1					RNA isolated from a pool of head fragments; n = 70	RNA	TRANSCRIPTOMIC	RNA-Seq	cDNA_oligo_dT	NucleoSpin™ RNA XS columns	TruSeq Stranded mRNA	Illumina (NovaSeq6000, SE)	ILLUMINA	Illumina NovaSeq 6000		101			This study
PRJEB59187	ERS14471135	ERR10930378	ERX10369906	ENA	M. hystrix	Machtx_Head4	Machtx_Head4_2	Inbred line SR1					RNA isolated from a pool of head fragments; n = 70	RNA	TRANSCRIPTOMIC	RNA-Seq	cDNA_oligo_dT	NucleoSpin™ RNA XS columns	TruSeq Stranded mRNA	Illumina (NovaSeq6000, SE)	ILLUMINA	Illumina NovaSeq 6000		101			This study
PRJEB59187	ERS14471136	ERR10930379	ERX10369907	ENA	M. hystrix	Machtx_Testis1	Machtx_Testis1_1	Inbred line SR1					RNA isolated from a pool of testis fragments; n = 30	RNA	TRANSCRIPTOMIC	RNA-Seq	cDNA_oligo_dT	NucleoSpin™ RNA XS columns	TruSeq Stranded mRNA	Illumina (NovaSeq6000, SE)	ILLUMINA	Illumina NovaSeq 6000		101			This study
PRJEB59187	ERS14471136	ERR10930380	ERX10369908	ENA	M. hystrix	Machtx_Testis1	Machtx_Testis1_2	Inbred line SR1					RNA isolated from a pool of testis fragments; n = 30	RNA	TRANSCRIPTOMIC	RNA-Seq	cDNA_oligo_dT	NucleoSpin™ RNA XS columns	TruSeq Stranded mRNA	Illumina (NovaSeq6000, SE)	ILLUMINA	Illumina NovaSeq 6000		101			This study
PRJEB59187	ERS14471137	ERR10930381	ERX10369909	ENA	M. hystrix	Machtx_Testis2	Machtx_Testis2_1	Inbred line SR1					RNA isolated from a pool of testis fragments; n = 30	RNA	TRANSCRIPTOMIC	RNA-Seq	cDNA_oligo_dT	NucleoSpin™ RNA XS columns	TruSeq Stranded mRNA	Illumina (NovaSeq6000, SE)	ILLUMINA	Illumina NovaSeq 6000		101			This study
PRJEB59187	ERS14471137	ERR10930382	ERX10369910	ENA	M. hystrix	Machtx_Testis2	Machtx_Testis2_2	Inbred line SR1					RNA isolated from a pool of testis fragments; n = 30	RNA	TRANSCRIPTOMIC	RNA-Seq	cDNA_oligo_dT	NucleoSpin™ RNA XS columns	TruSeq Stranded mRNA	Illumina (NovaSeq6000, SE)	ILLUMINA	Illumina NovaSeq 6000		101			This study
PRJEB59187	ERS14471138	ERR10930383	ERX10369911	ENA	M. hystrix	Machtx_Testis3	Machtx_Testis3_1	Inbred line SR1					RNA isolated from a pool of testis fragments; n = 30	RNA	TRANSCRIPTOMIC	RNA-Seq	cDNA_oligo_dT	NucleoSpin™ RNA XS columns	TruSeq Stranded mRNA	Illumina (NovaSeq6000, SE)	ILLUMINA	Illumina NovaSeq 6000		101			This study
PRJEB59187	ERS14471138	ERR10930384	ERX10369912	ENA	M. hystrix	Machtx_Testis3	Machtx_Testis3_2	Inbred line SR1					RNA isolated from a pool of testis fragments; n = 30	RNA	TRANSCRIPTOMIC	RNA-Seq	cDNA_oligo_dT	NucleoSpin™ RNA XS columns	TruSeq Stranded mRNA	Illumina (NovaSeq6000, SE)	ILLUMINA	Illumina NovaSeq 6000		101			This study
PRJEB59187	ERS14471139	ERR10930385	ERX10369913	ENA	M. hystrix	Machtx_Testis4	Machtx_Testis4_1	Inbred line SR1					RNA isolated from a pool of testis fragments; n = 30	RNA	TRANSCRIPTOMIC	RNA-Seq	cDNA_oligo_dT	NucleoSpin™ RNA XS columns	TruSeq Stranded mRNA	Illumina (NovaSeq6000, SE)	ILLUMINA	Illumina NovaSeq 6000		101			This study
PRJEB59187	ERS14471139	ERR10930386	ERX10369914	ENA	M. hystrix	Machtx_Testis4	Machtx_Testis4_2	Inbred line SR1					RNA isolated from a pool of testis fragments; n = 30	RNA	TRANSCRIPTOMIC	RNA-Seq	cDNA_oligo_dT	NucleoSpin™ RNA XS columns	TruSeq Stranded mRNA	Illumina (NovaSeq6000, SE)	ILLUMINA	Illumina NovaSeq 6000		101			This study
PRJEB59187	ERS14471140	ERR10930387	ERX10369915	ENA	M. hystrix	Machtx_Ovary1	Machtx_Ovary1_1	Inbred line SR1					RNA isolated from a pool of ovary fragments; n = 20	RNA	TRANSCRIPTOMIC	RNA-Seq	cDNA_oligo_dT	NucleoSpin™ RNA XS columns	TruSeq Stranded mRNA	Illumina (NovaSeq6000, SE)	ILLUMINA	Illumina NovaSeq 6000		101			This study
PRJEB59187	ERS14471140	ERR10930388	ERX10369916	ENA	M. hystrix	Machtx_Ovary1	Machtx_Ovary1_2	Inbred line SR1					RNA isolated from a pool of ovary fragments; n = 20	RNA	TRANSCRIPTOMIC	RNA-Seq	cDNA_oligo_dT	NucleoSpin™ RNA XS columns	TruSeq Stranded mRNA	Illumina (NovaSeq6000, SE)	ILLUMINA	Illumina NovaSeq 6000		101			This study
PRJEB59187	ERS14471141	ERR10930836	ERX10370364	ENA	M. hystrix	Machtx_Ovary2	Machtx_Ovary2_1	Inbred line SR1					RNA isolated from a pool of ovary fragments; n = 20	RNA	TRANSCRIPTOMIC	RNA-Seq	cDNA_oligo_dT	NucleoSpin™ RNA XS columns	TruSeq Stranded mRNA	Illumina (NovaSeq6000, SE)	ILLUMINA	Illumina NovaSeq 6000		101			This study
PRJEB59187	ERS14471141	ERR10930839	ERX10370367	ENA	M. hystrix	Machtx_Ovary2	Machtx_Ovary2_2	Inbred line SR1					RNA isolated from a pool of ovary fragments; n = 20	RNA	TRANSCRIPTOMIC	RNA-Seq	cDNA_oligo_dT	NucleoSpin™ RNA XS columns	TruSeq Stranded mRNA	Illumina (NovaSeq6000, SE)	ILLUMINA	Illumina NovaSeq 6000		101			This study
PRJEB59187	ERS14471142	ERR10930843	ERX10370371	ENA	M. hystrix	Machtx_Ovary3	Machtx_Ovary3_1	Inbred line SR1					RNA isolated from a pool of ovary fragments; n = 20	RNA	TRANSCRIPTOMIC	RNA-Seq	cDNA_oligo_dT	NucleoSpin™ RNA XS columns	TruSeq Stranded mRNA	Illumina (NovaSeq6000, SE)	ILLUMINA	Illumina NovaSeq 6000		101			This study
PRJEB59187	ERS14471142	ERR10930848	ERX10370376	ENA	M. hystrix	Machtx_Ovary3	Machtx_Ovary3_2	Inbred line SR1					RNA isolated from a pool of ovary fragments; n = 20	RNA	TRANSCRIPTOMIC	RNA-Seq	cDNA_oligo_dT	NucleoSpin™ RNA XS columns	TruSeq Stranded mRNA	Illumina (NovaSeq6000, SE)	ILLUMINA	Illumina NovaSeq 6000		101			This study
PRJEB59187	ERS14471143	ERR10930853	ERX10370381	ENA	M. hystrix	Machtx_Ovary4	Machtx_Ovary4_1	Inbred line SR1					RNA isolated from a pool of ovary fragments; n = 20	RNA	TRANSCRIPTOMIC	RNA-Seq	cDNA_oligo_dT	NucleoSpin™ RNA XS columns	TruSeq Stranded mRNA	Illumina (NovaSeq6000, SE)	ILLUMINA	Illumina NovaSeq 6000		101			This study
PRJEB59187	ERS14471143	ERR10930859	ERX10370387	ENA	M. hystrix	Machtx_Ovary4	Machtx_Ovary4_2	Inbred line SR1					RNA isolated from a pool of ovary fragments; n = 20	RNA	TRANSCRIPTOMIC	RNA-Seq	cDNA_oligo_dT	NucleoSpin™ RNA XS columns	TruSeq Stranded mRNA	Illumina (NovaSeq6000, SE)	ILLUMINA	Illumina NovaSeq 6000		101			This study
PRJEB59187	ERS14471144	ERR10930864	ERX10370392	ENA	M. hystrix	Machtx_Whole1	Machtx_Whole1_1	Inbred line SR1					RNA isolated from a pool of whole-worm fragments; n = 10	RNA	TRANSCRIPTOMIC	RNA-Seq	cDNA_oligo_dT	NucleoSpin™ RNA XS columns	TruSeq Stranded mRNA	Illumina (NovaSeq6000, SE)	ILLUMINA	Illumina NovaSeq 6000		101			This study
PRJEB59187	ERS14471144	ERR10930871	ERX10370399	ENA	M. hystrix	Machtx_Whole1	Machtx_Whole1_2	Inbred line SR1					RNA isolated from a pool of whole-worm fragments; n = 10	RNA	TRANSCRIPTOMIC	RNA-Seq	cDNA_oligo_dT	NucleoSpin™ RNA XS columns	TruSeq Stranded mRNA	Illumina (NovaSeq6000, SE)	ILLUMINA	Illumina NovaSeq 6000		101			This study
PRJEB59187	ERS14471145	ERR10930875	ERX10370403	ENA	M. hystrix	Machtx_Whole2	Machtx_Whole2_1	Inbred line SR1					RNA isolated from a pool of whole-worm fragments; n = 10	RNA	TRANSCRIPTOMIC	RNA-Seq	cDNA_oligo_dT	NucleoSpin™ RNA XS columns	TruSeq Stranded mRNA	Illumina (NovaSeq6000, SE)	ILLUMINA	Illumina NovaSeq 6000		101			This study
PRJEB59187	ERS14471145	ERR10930878	ERX10370406	ENA	M. hystrix	Machtx_Whole2	Machtx_Whole2_2	Inbred line SR1					RNA isolated from a pool of whole-worm fragments; n = 10	RNA	TRANSCRIPTOMIC	RNA-Seq	cDNA_oligo_dT	NucleoSpin™ RNA XS columns	TruSeq Stranded mRNA	Illumina (NovaSeq6000, SE)	ILLUMINA	Illumina NovaSeq 6000		101			This study
PRJEB59187	ERS14471146	ERR10930883	ERX10370411	ENA	M. hystrix	Machtx_Whole3	Machtx_Whole3_1	Inbred line SR1					RNA isolated from a pool of whole-worm fragments; n = 10	RNA	TRANSCRIPTOMIC	RNA-Seq	cDNA_oligo_dT	NucleoSpin™ RNA XS columns	TruSeq Stranded mRNA	Illumina (NovaSeq6000, SE)	ILLUMINA	Illumina NovaSeq 6000		101			This study
PRJEB59187	ERS14471146	ERR10930898	ERX10370426	ENA	M. hystrix	Machtx_Whole3	Machtx_Whole3_2	Inbred line SR1					RNA isolated from a pool of whole-worm fragments; n = 10	RNA	TRANSCRIPTOMIC	RNA-Seq	cDNA_oligo_dT	NucleoSpin™ RNA XS columns	TruSeq Stranded mRNA	Illumina (NovaSeq6000, SE)	ILLUMINA	Illumina NovaSeq 6000		101			This study
PRJEB59187	ERS14471147	ERR10930903	ERX10370431	ENA	M. hystrix	Machtx_Whole4	Machtx_Whole4_1	Inbred line SR1					RNA isolated from a pool of whole-worm fragments; n = 10	RNA	TRANSCRIPTOMIC	RNA-Seq	cDNA_oligo_dT	NucleoSpin™ RNA XS columns	TruSeq Stranded mRNA	Illumina (NovaSeq6000, SE)	ILLUMINA	Illumina NovaSeq 6000		101			This study
PRJEB59187	ERS14471147	ERR10930906	ERX10370434	ENA	M. hystrix	Machtx_Whole4	Machtx_Whole4_2	Inbred line SR1					RNA isolated from a pool of whole-worm fragments; n = 10	RNA	TRANSCRIPTOMIC	RNA-Seq	cDNA_oligo_dT	NucleoSpin™ RNA XS columns	TruSeq Stranded mRNA	Illumina (NovaSeq6000, SE)	ILLUMINA	Illumina NovaSeq 6000		101			This study
d) Diversity RNA-seq datasets
PRJEB59187	ERS14471148	ERR10959943	ERX10398431	ENA	M. cliftonense	Maccli_2896	Maccli_2896	Lake Clifton, Australia	CLI	-32.7612	115.66	230000000	RNA isolated from single individual:cut	RNA	TRANSCRIPTOMIC	RNA-Seq	cDNA_oligo_dT	NucleoSpin™ RNA XS columns	SMART-Seq v4:NexteraXT	Illumina (NovaSeq6000, PE)	ILLUMINA	Illumina NovaSeq 6000	49235698	101	4972805498	21.6209	This study
PRJEB59187	ERS14471149	ERR10960165	ERX10398466	ENA	M. cliftonense	Maccli_2900	Maccli_2900	Lake Clifton, Australia	CLI	-32.7607	115.66	230000000	RNA isolated from single individual:cut	RNA	TRANSCRIPTOMIC	RNA-Seq	cDNA_oligo_dT	NucleoSpin™ RNA XS columns	SMART-Seq v4:NexteraXT	Illumina (NovaSeq6000, PE)	ILLUMINA	Illumina NovaSeq 6000	76822336	101	7759055936	33.735	This study
PRJEB59187	ERS14471150	ERX10398508	ERR10960207	ENA	M. cliftonense	Maccli_2901	Maccli_2901	Lake Clifton, Australia	CLI	-32.7613	115.66	230000000	RNA isolated from single individual:	RNA	TRANSCRIPTOMIC	RNA-Seq	cDNA_oligo_dT	NucleoSpin™ RNA XS columns	SMART-Seq v4:NexteraXT	Illumina (NovaSeq6000, PE)	ILLUMINA	Illumina NovaSeq 6000	69687694	101	7038457094	30.602	This study
PRJEB59187	ERS14471151	ERR10960208	ERX10398509	ENA	M. cliftonense	Maccli_2903	Maccli_2903	Lake Clifton, Australia	CLI	-32.7611	115.66	230000000	RNA isolated from single individual:	RNA	TRANSCRIPTOMIC	RNA-Seq	cDNA_oligo_dT	NucleoSpin™ RNA XS columns	SMART-Seq v4:NexteraXT	Illumina (NovaSeq6000, PE)	ILLUMINA	Illumina NovaSeq 6000	51504954	101	5202000354	22.6174	This study
PRJEB59187	ERS14471152	ERR10960210	ERX10398511	ENA	M. cliftonense	Maccli_2906	Maccli_2906	Lake Clifton, Australia	CLI	-32.7612	115.66	230000000	RNA isolated from single individual:	RNA	TRANSCRIPTOMIC	RNA-Seq	cDNA_oligo_dT	NucleoSpin™ RNA XS columns	SMART-Seq v4:NexteraXT	Illumina (NovaSeq6000, PE)	ILLUMINA	Illumina NovaSeq 6000	44850896	101	4529940496	19.6954	This study
PRJEB59187	ERS14471153	ERR10960212	ERX10398513	ENA	M. cliftonense	Maccli_2907	Maccli_2907	Lake Clifton, Australia	CLI	-32.7612	115.66	230000000	RNA isolated from single individual:cut	RNA	TRANSCRIPTOMIC	RNA-Seq	cDNA_oligo_dT	NucleoSpin™ RNA XS columns	SMART-Seq v4:NexteraXT	Illumina (NovaSeq6000, PE)	ILLUMINA	Illumina NovaSeq 6000	53466728	101	5400139528	23.4789	This study
PRJEB59187	ERS14471154	ERR10960213	ERX10398514	ENA	M. cliftonense	Maccli_2908	Maccli_2908	Lake Clifton, Australia	CLI	-32.7612	115.66	230000000	RNA isolated from single individual:cut	RNA	TRANSCRIPTOMIC	RNA-Seq	cDNA_oligo_dT	NucleoSpin™ RNA XS columns	SMART-Seq v4:NexteraXT	Illumina (NovaSeq6000, PE)	ILLUMINA	Illumina NovaSeq 6000	40291692	101	4069460892	17.6933	This study
PRJEB59187	ERS14471155	ERR10960215	ERX10398516	ENA	M. cliftonense	Maccli_2909	Maccli_2909	Lake Clifton, Australia	CLI	-32.7612	115.66	230000000	RNA isolated from single individual:cut	RNA	TRANSCRIPTOMIC	RNA-Seq	cDNA_oligo_dT	NucleoSpin™ RNA XS columns	SMART-Seq v4:NexteraXT	Illumina (NovaSeq6000, PE)	ILLUMINA	Illumina NovaSeq 6000	63579482	101	6421527682	27.9197	This study
PRJEB59187	ERS14471156	ERR10960216	ERX10398517	ENA	M. cliftonense	Maccli_2920	Maccli_2920	Lake Clifton, Australia	CLI	-32.7613	115.66	230000000	RNA isolated from single individual:cut	RNA	TRANSCRIPTOMIC	RNA-Seq	cDNA_oligo_dT	NucleoSpin™ RNA XS columns	SMART-Seq v4:NexteraXT	Illumina (NovaSeq6000, PE)	ILLUMINA	Illumina NovaSeq 6000	42291560	101	4271447560	18.5715	This study
PRJEB59187	ERS14471157	ERR10960218	ERX10398519	ENA	M. cliftonense	Maccli_2931	Maccli_2931	Lake Clifton, Australia	CLI	-32.7612	115.66	230000000	RNA isolated from single individual:	RNA	TRANSCRIPTOMIC	RNA-Seq	cDNA_oligo_dT	NucleoSpin™ RNA XS columns	SMART-Seq v4:NexteraXT	Illumina (NovaSeq6000, PE)	ILLUMINA	Illumina NovaSeq 6000	49193844	101	4968578244	21.6025	This study
PRJEB59187	ERS14471158	ERR10960220	ERX10398521	ENA	M. cliftonense	Maccli_2945	Maccli_2945	Lake Clifton, Australia	CLI	-32.7611	115.66	230000000	RNA isolated from single individual:cut	RNA	TRANSCRIPTOMIC	RNA-Seq	cDNA_oligo_dT	NucleoSpin™ RNA XS columns	SMART-Seq v4:NexteraXT	Illumina (NovaSeq6000, PE)	ILLUMINA	Illumina NovaSeq 6000	46679058	101	4714584858	20.4982	This study
PRJEB59187	ERS14471159	ERR10960221	ERX10398522	ENA	M. hystrix	Machtx_2209	Machtx_2209	Pisa, Italy	PIS	43.6839	10.2928	217000000	RNA isolated from single individual:	RNA	TRANSCRIPTOMIC	RNA-Seq	cDNA_oligo_dT	NucleoSpin™ RNA XS columns	SMART-Seq v4:NexteraXT	Illumina (NovaSeq6000, PE)	ILLUMINA	Illumina NovaSeq 6000	66627024	101	6729329424	31.0107	This study
PRJEB59187	ERS14471160	ERR10960223	ERX10398524	ENA	M. hystrix	Machtx_2210	Machtx_2210	Pisa, Italy	PIS	43.6839	10.2928	217000000	RNA isolated from single individual:cut	RNA	TRANSCRIPTOMIC	RNA-Seq	cDNA_oligo_dT	NucleoSpin™ RNA XS columns	SMART-Seq v4:NexteraXT	Illumina (NovaSeq6000, PE)	ILLUMINA	Illumina NovaSeq 6000	50295144	101	5079809544	23.4093	This study
PRJEB59187	ERS14471161	ERR10960224	ERX10398525	ENA	M. hystrix	Machtx_2214	Machtx_2214	Pisa, Italy	PIS	43.6876	10.2862	217000000	RNA isolated from single individual:	RNA	TRANSCRIPTOMIC	RNA-Seq	cDNA_oligo_dT	NucleoSpin™ RNA XS columns	SMART-Seq v4:NexteraXT	Illumina (NovaSeq6000, PE)	ILLUMINA	Illumina NovaSeq 6000	57492846	101	5806777446	26.7593	This study
PRJEB59187	ERS14471162	ERR10960225	ERX10398526	ENA	M. hystrix	Machtx_2216	Machtx_2216	Pisa, Italy	PIS	43.6876	10.2862	217000000	RNA isolated from single individual:	RNA	TRANSCRIPTOMIC	RNA-Seq	cDNA_oligo_dT	NucleoSpin™ RNA XS columns	SMART-Seq v4:NexteraXT	Illumina (NovaSeq6000, PE)	ILLUMINA	Illumina NovaSeq 6000	68476256	101	6916101856	31.8714	This study
PRJEB59187	ERS14471163	ERR10960226	ERX10398527	ENA	M. hystrix	Machtx_2297	Machtx_2297	Ligano, Italy	LIG	45.6473	13.0196	217000000	RNA isolated from single individual:	RNA	TRANSCRIPTOMIC	RNA-Seq	cDNA_oligo_dT	NucleoSpin™ RNA XS columns	SMART-Seq v4:NexteraXT	Illumina (NovaSeq6000, PE)	ILLUMINA	Illumina NovaSeq 6000	57594036	101	5816997636	26.8064	This study
PRJEB59187	ERS14471164	ERR10960227	ERX10398528	ENA	M. hystrix	Machtx_3241	Machtx_3241	Bibione, Italy	LIG	45.6472	13.0197	217000000	RNA isolated from single individual:	RNA	TRANSCRIPTOMIC	RNA-Seq	cDNA_oligo_dT	NucleoSpin™ RNA XS columns	SMART-Seq v4:NexteraXT	Illumina (NovaSeq6000, PE)	ILLUMINA	Illumina NovaSeq 6000	60411134	101	6101524534	28.1176	This study
PRJEB59187	ERS14471165	ERR10960318	ERX10398618	ENA	M. hystrix	Machtx_3246	Machtx_3246	Ligano, Italy	LIG	45.6822	13.1094	217000000	RNA isolated from single individual:	RNA	TRANSCRIPTOMIC	RNA-Seq	cDNA_oligo_dT	NucleoSpin™ RNA XS columns	SMART-Seq v4:NexteraXT	Illumina (NovaSeq6000, PE)	ILLUMINA	Illumina NovaSeq 6000	57036200	101	5760656200	26.5468	This study
PRJEB59187	ERS14471166	ERR10960448	ERX10398748	ENA	M. hystrix	Machtx_3376	Machtx_3376	Tvärminne, Finland	TVA	59.8176	23.2516	217000000	RNA isolated from single individual:	RNA	TRANSCRIPTOMIC	RNA-Seq	cDNA_oligo_dT	NucleoSpin™ RNA XS columns	SMART-Seq v4:NexteraXT	Illumina (NovaSeq6000, PE)	ILLUMINA	Illumina NovaSeq 6000	57308232	101	5788131432	26.6734	This study
PRJEB59187	ERS14471167	ERR10960449	ERX10398749	ENA	M. hystrix	Machtx_3378	Machtx_3378	Tvärminne, Finland	TVA	59.8176	23.2514	217000000	RNA isolated from single individual:	RNA	TRANSCRIPTOMIC	RNA-Seq	cDNA_oligo_dT	NucleoSpin™ RNA XS columns	SMART-Seq v4:NexteraXT	Illumina (NovaSeq6000, PE)	ILLUMINA	Illumina NovaSeq 6000	45333164	101	4578649564	21.0998	This study
PRJEB59187	ERS14471168	ERR10960483	ERX10398783	ENA	M. hystrix	Machtx_3379	Machtx_3379	Tvärminne, Finland	TVA	59.8408	23.2395	217000000	RNA isolated from single individual:cut	RNA	TRANSCRIPTOMIC	RNA-Seq	cDNA_oligo_dT	NucleoSpin™ RNA XS columns	SMART-Seq v4:NexteraXT	Illumina (NovaSeq6000, PE)	ILLUMINA	Illumina NovaSeq 6000	62495218	101	6312017018	29.0876	This study
PRJNA635941	SAMN15061147			NCBI	M. lignano	Maclig_2426		Outbred laboratory culture, LS3	LIG	see Zadesenets et al. 2016		742000000	RNA isolated from single cultured specimen:	RNA					SMART-Seq v4:NexteraXT	Illumina (HiSeq2500, 101PE)			11708590	101	1182567590	1.59376	Brand et al., 2022
PRJNA635941	SAMN15061148			NCBI	M. lignano	Maclig_2427		Outbred laboratory culture, LS3	LIG	see Zadesenets et al. 2016		742000000	RNA isolated from single cultured specimen:	RNA					SMART-Seq v4:NexteraXT	Illumina (HiSeq2500, 101PE)			23843434	101	2408186834	3.24553	Brand et al., 2022
PRJNA635941	SAMN15061149			NCBI	M. lignano	Maclig_2429		Outbred laboratory culture, LS3	LIG	see Zadesenets et al. 2016		742000000	RNA isolated from single cultured specimen:	RNA					SMART-Seq v4:NexteraXT	Illumina (HiSeq2500, 101PE)			19540542	101	1973594742	2.65983	Brand et al., 2022
PRJNA635941	SAMN15061095			NCBI	M. cliftonense	Maccli_2930		Lake Clifton, Australia	CLI	-32.7607	115.66	230000000	RNA isolated from a single wild-caught specimen	RNA					SMART-Seq v4:NexteraXT	Illumina (HiSeq2500, 101PE)			20132983	101	2033431283	8.84101	Brand et al., 2022
PRJNA635941	SAMN15061094			NCBI	M. cliftonense	Maccli_2911		Lake Clifton, Australia	CLI	-32.7612	115.66	230000000	RNA isolated from a single wild-caught specimen	RNA					SMART-Seq v4:NexteraXT	Illumina (HiSeq2500, 101PE)			20423856	101	2062809456	8.96874	Brand et al., 2022
e) mtGenome COI sequences
	KP730568			Genbank/NCBI	M. lignano								partial COI cds	DNA													Janssen et al., 2015
	MK690037			Genbank/NCBI	M. lignano								partial COI cds	DNA													Schärer et al., 2020
	MK690041			Genbank/NCBI	M. lignano								partial COI cds	DNA													Schärer et al., 2020
	MK690040			Genbank/NCBI	M. lignano								partial COI cds	DNA													Schärer et al., 2020
	MK690043			Genbank/NCBI	M. lignano								partial COI cds	DNA													Schärer et al., 2020
	MK690033			Genbank/NCBI	M. lignano								partial COI cds	DNA													Schärer et al., 2020
	MK690039			Genbank/NCBI	M. lignano								partial COI cds	DNA													Schärer et al., 2020
	MK690047			Genbank/NCBI	M. lignano								partial COI cds	DNA													Schärer et al., 2020
	MK690044			Genbank/NCBI	M. lignano								partial COI cds	DNA													Schärer et al., 2020
	MK690042			Genbank/NCBI	M. lignano								partial COI cds	DNA													Schärer et al., 2020
	MK690035			Genbank/NCBI	M. lignano								partial COI cds	DNA													Schärer et al., 2020
	MK690034			Genbank/NCBI	M. lignano								partial COI cds	DNA													Schärer et al., 2020
	MK690022			Genbank/NCBI	M. cliftonense								partial COI cds	DNA													Schärer et al., 2020
	MK690023			Genbank/NCBI	M. cliftonense								partial COI cds	DNA													Schärer et al., 2020
	MK690031			Genbank/NCBI	M. cliftonense								partial COI cds	DNA													Schärer et al., 2020
	MK690029			Genbank/NCBI	M. cliftonense								partial COI cds	DNA													Schärer et al., 2020
	MK690032			Genbank/NCBI	M. cliftonense								partial COI cds	DNA													Schärer et al., 2020
	MK690024			Genbank/NCBI	M. cliftonense								partial COI cds	DNA													Schärer et al., 2020
	MK690045			Genbank/NCBI	M. cliftonense								partial COI cds	DNA													Schärer et al., 2020
	MK690030			Genbank/NCBI	M. cliftonense								partial COI cds	DNA													Schärer et al., 2020
	MK690036			Genbank/NCBI	M. cliftonense								partial COI cds	DNA													Schärer et al., 2020
	MK690021			Genbank/NCBI	M. cliftonense								partial COI cds	DNA													Schärer et al., 2020
	MK690046			Genbank/NCBI	M. cliftonense								partial COI cds	DNA													Schärer et al., 2020
	KP730561			Genbank/NCBI	M. hystrix								partial COI cds	DNA													Janssen et al., 2015; Schärer et al., 2020
	MK690020			Genbank/NCBI	M. hystrix								partial COI cds	DNA													Schärer et al., 2020
f) published transcriptome assemblies
	Maccli_2930_20180705			Zenodo: https://zenodo.org/record/3547573	M. cliftonense								de novo transcriptome assembly of a wild-caught M. cliftonense individual (Maccli_2930)														Brand et al. 2020; Brand et al. 2022
	Maccli_2911_20180705			Zenodo: https://zenodo.org/record/4543289	M. cliftonense								de novo transcriptome assembly of a wild-caught M. cliftonense individual (Maccli_2911)														Brand et al. 2022
	Machtx_20180703			Zenodo: https://zenodo.org/record/4543289	M. hystrix								de novo transcriptome assembly of an inbred strain (SR1) of M. hystrix														Brand et al. 2022
