# Supplementary material for: Genome assemblies of the simultaneously hermaphroditic flatworms Macrostomum cliftonense and Macrostomum hystrix
Source: G3 (Bethesda). 2023 Jul 3;13(9):jkad149. doi: 10.1093/g3journal/jkad149 (PMC10468722; doi:10.1093/g3journal/jkad149)
Supplement: jkad149_Supplementary_Data [file jkad149_supplementary_data.zip › Table_S2_G3-2023-404251.xlsx]

## Sheet: Legends
Table S3. Genome assembly stats
Sheet A: arrow polishing statistics	Comparisons of assemblies after multiple iterations of polishing with arrow
	Species
	Assembly	The genome assembly, iterations of arrow polishing are given by arrow(X) where X is the iteration.
	Length	Total length of the genome assembly
	N50	The N50 length
	N75	The N75 length
	N Predicted Genes	The number of predicted genes with a length >= 300 bp
	Complete	The number of complete BUSCOs found
	Single-copy	The number of complete single-copy BUSCOs found
	Duplicated	The number of complete duplicated BUSCOs found
	Fragmented	The number of complete fragmented BUSCOs found
	Missing	The number of complete missing BUSCOs
	Total	The total number of BUSCOs in the metazoa_odb10 dataset
Sheet B: pilon polishing statistics	Comparisons of assemblies after multiple iterations of polishing with pilon
	Species
	Iteration	The genome assembly, iterations of pilon polishing are given by pilon(X) where X is the iteration. Pilon0 refers to the genome assembly after 2 rounds of arrow polishing.
	N Changes	The total number of changes made
	N SNPs	The number of “SNPs” fixed
	Insertions fixed	The number of insertions fixed
	Insertions fixed>1	The number of insertions fixed with length > 1 nucleotide
	Deletions fixed	The number of deletions fixed
	Deletions fixed>1	The number of deletions fixed with length > 1 nucleotide
	Length	Total length of the genome assembly
	N contigs	The N50 length
	N50	The N75 length
	N75	The number of predicted genes with a length >= 300 bp
	N Predicted Genes	The number of predicted genes with a length >= 300 bp
	Complete	The number of complete BUSCOs found
	Single-copy	The number of complete single-copy BUSCOs found
	Duplicated	The number of complete duplicated BUSCOs found
	Fragmented	The number of complete fragmented BUSCOs found
	Missing	The number of complete missing BUSCOs
	Total	The total number of BUSCOs in the metazoa_odb10 dataset
Sheet C: final genome and annotation statistics	Final assembly and annotation summary statistics, also shown in table 1 and 2 of the main text.
	Species	The species name
	Assembly	The assembly name
Genome assembly	total_length	The total length of all contigs
	N_contigs	The number of contigs in the assembly
	average_contig_length	The mean contig length
	N50	The contig N50 length
	longest_contig_length	The length of the longest contig
	shortest_contig_length	The length of the shortest contig
	BUSCO: metazoa_odb10 (N = 954)
	Complete	The percentage of complete BUSCOs found
	Complete (single-copy)	The percentage of complete single-copy BUSCOs found
	Complete (duplicated)	The percentage of complete duplicated BUSCOs found
	Fragmented	The percentage of fragmented BUSCOs found
	Total	The total percentage of BUSCOs found
	Missing	The percentage of complete missing BUSCOs
Mitochondrial Genome	total_length	The total length of the mitochondrial genome assembly
	n_mitos_genes	The number of gene features annotated by MITOS
	n_mitos_trna	The number of tRNA features annotated by MITOS
Transcriptome assembly	N_transcripts	The total number of transcripts annotated
	total_transcript_length	The total length of all transcripts
	average_transcript_length	The mean transcript length
	longest_transcript_length	The length of the longest transcript
	shortest_transcript_length	The length of the shortest transcript
	N_genes	The number of annotated genes
	total_gene_length	The total length of all genes
	average_gene_length	The average gene length
	longest_gene_length	The length of the longest gene
	shortest_gene_length	The length of the shortest gene
	mean_N_transcripts_per_gene	The mean number of transcripts per gene
	mean_N_exons_per_gene	The mean number of exons per gene
	mean_exon_length	The mean exon length across all exons
	mean_N_introns_per_gene	The mean number of introns per gene
	mean_intron_length	The mean intron length across all introns
	N_genes_w/_SL	The number of genes with a SL trans-splicing region
	N_genes_w/_>1_SL	The number of genes with >1 SL trans-splicing region
	BUSCO: metazoa_odb10 (N = 954)
	Complete	The percentage of complete BUSCOs found
	Complete (single-copy)	The percentage of complete single-copy BUSCOs found
	Complete (duplicated)	The percentage of complete duplicated BUSCOs found
	Fragmented	The percentage of fragmented BUSCOs found
	Total	The total percentage of BUSCOs found
	Missing	The percentage of complete missing BUSCOs
Sheet D: RepeatMasker results (no detailed legend given)	Summary output from RepeatMasker. Shown are the number of elements, number of bases covered, and percentage of the genome covered, by several identified classes of repetitive elements.
Green cells are summed to give the final total % repeat content in each assembly
Sheet E: mitochondrial genome annotations for M. cliftonense, M. hystrix, and M. lignano. The data for M. lignano are taken from Egger et al. 2017.
For each species tRNA loci are highlighted in green
For M. hystrix, some gene annotations have been split by MITOS, these are noted with ‘-a’ and ‘-b’ after the locus name

## Sheet: A
Species	Iteration	Length	N contigs	N50	N75	N Predicted Genes	Complete	Single-copy	Duplicated	Fragmented	Missing	Total
M. cliftonense	0	227959431	400	1014934	519353	67395	800	721	79	31	123	954
M. cliftonense	1	228196539	400	1017841	519472	66377	797	724	73	31	126	954
M. cliftonense	2	228206145	400	1017939	519424	67722	798	722	76	30	126	954
M. cliftonense	3	228195784	400	1017858	519360	65805	795	717	78	31	128	954
M. cliftonense	4	228189115	400	1017316	519453	67828	797	720	77	33	124	954
M. hystrix	0	220704319	43	13521375	6120268	62586	806	747	59	33	115	954
M. hystrix	1	220789941	43	13527332	6121286	62565	804	746	58	36	114	954
M. hystrix	2	220778816	42	13524674	6121473	62606	808	749	59	35	111	954
M. hystrix	3	220779135	42	13523673	6122583	62576	807	748	59	35	112	954
M. hystrix	4	220771383	42	13524166	6122178	62552	805	746	59	35	114	954

## Sheet: B
Species	Iteration	Total_reads	N_reads_mapped	perc_reads_mapped	N_Changes	N_SNPs	Insertions_fixed	Insertions_fixed>1	Deletions_fixed	Deletions_fixed>1	Length	N_contigs	N50	N75	N_Predicted_Genes	Complete	Single-copy	Duplicated	Fragmented	Missing	Total
M. cliftonense	0	236170607	232741568	98.5481							228206145	400	1017939	519424	67722	798	722	76	30	126	954
M. cliftonense	1	236170607	232719798	98.5388	34968	11851	16051	3339	5597	1175	226998612	400	1017637	511202	67410	798	720	78	30	126	954
M. cliftonense	2	236170607	232726203	98.5416	5146	3045	1078	238	530	138	226881173	400	1017628	511202	67353	798	719	79	30	126	954
M. cliftonense	3	236170607	232694778	98.5283	2237	1371	302	67	179	56	226828543	400	1017627	511202	67336	798	719	79	30	126	954
M. cliftonense	4	236170607	232704438	98.5323	1252	732	144	36	78	25	226808206	400	1017626	511202	67291	798	719	79	30	126	954
M. cliftonense	5	236170607	232709441	98.5345	777	391	72	23	52	29	226766363	400	1017626	511202	67286	798	719	79	30	126	954
M. cliftonense	6	236170607	232696064	98.5288	668	354	44	21	30	9	226749473	400	1017626	511202	67293	798	719	79	30	126	954
M. cliftonense	7	236170607	232705194	98.5327	458	161	32	14	36	22	226746662	400	1017626	511202	67280	798	719	79	30	126	954
M. cliftonense	8	236170607	232710161	98.5348	462	208	23	12	17	8	224440091	400	1017626	511202	67257	798	719	79	30	126	954
M. cliftonense	9	236170607	232696858	98.5291	392	120	15	11	27	16	224440149	400	1017626	511202	67280	798	719	79	30	126	954
M. hystrix	0	276960119	272435520	98.3663							220778816	42	13524674	6121473	62606	808	749	59	35	111	954
M. hystrix	1	276960119	272429407	98.3641	18916	3426	11009	1497	3987	595	220648882	42	13508979	6121417	62488	808	749	59	34	112	954
M. hystrix	2	276960119	272422623	98.3617	2194	1297	449	100	199	42	220527641	42	13505965	6121417	62469	808	749	59	34	112	954
M. hystrix	3	276960119	272422809	98.3617	1018	665	91	16	45	12	220527549	42	13505967	6121417	62460	808	749	59	34	112	954
M. hystrix	4	276960119	272423097	98.3619	690	458	34	9	23	7	220456770	42	13505968	6121417	62464	808	749	59	34	112	954
M. hystrix	5	276960119	272423099	98.3619	551	355	14	4	8	1	220453370	42	13505968	6121417	62467	808	749	59	34	112	954
M. hystrix	6	276960119	272423120	98.3619	491	325	5	2	8	1	220453374	42	13505968	6121417	62468	808	749	59	34	112	954
M. hystrix	7	276960119	272423176	98.3619	389	217	6	1	4	0	220430418	42	13505968	6121417	62457	808	749	59	34	112	954
M. hystrix	8	276960119	272423159	98.3619	458	296	9	3	6	3	220422643	42	13505968	6121417	62466	808	749	59	34	112	954
M. hystrix	9	276960119	272423221	98.3619	373	214	4	0	4	0	220422635	42	13505968	6121417	62459	808	749	59	34	112	954

## Sheet: C
	Species	M. cliftonense	M. hystrix	M. lignano
	Assembly	Maccli_v2	Machtx_v2	Maclig_3_7
Genome	total_length	226746154	220453370	764424970
	N_contigs	399	42	5270
	average_contig_length	568286	5248890	145052
	N50	1017626	13505968	245921
	longest_contig_length	7350965	35345953	2680987
	shortest_contig_length	1545	3200	3068
	BUSCO: metazoa_odb10 (N = 954)
	Complete	83.7	84.7	84.4
	Complete (single-copy)	75.4	78.5	11
	Complete (duplicated)	8.3	6.2	74.4
	Fragmented	3.1	3.6	2.2
	Total	86.8	88.3	87.6
	Missing	13.2	11.7	12.4
Mitochondrial Genome	total_length	15813	20472	14192
	n_mitos_genes	12	23	-
	n_mitos_trna	21	22	-
Transcriptome	N_transcripts	73177	54873	90195
	total_transcript_length	91489415	73748901	236036265
	average_transcript_length	1250.3	1344	2617
	longest_transcript_length	71103	50010	49790
	shortest_transcript_length	9	60	8
	N_genes	38775	34543	85734
	total_gene_length	192174250	185823909	525849550
	average_gene_length	4956.1	5379.5	6133
	longest_gene_length	90203	318181	490524
	shortest_gene_length	52	230	7
	mean_N_transcripts_per_gene	1.9	1.6	1
	mean_N_exons_per_gene	7	6.4	4
	mean_exon_length	858	787.9	721
	mean_N_introns_per_gene	5.2	4.8	3
	mean_intron_length	557.9	692.4	1114
	N_genes_w/_SL (cov 100x)	5550	3496	-
	N_genes_w/_>1_SL (cov 100x)	153	70	-
	N_genes_w/_SL (cov 10x)	7781	7254
	N_genes_w/_>1_SL (cov 10x)	528	341
	BUSCO: metazoa_odb10 (N = 954)
	Complete	75.6	81.7	86.1
	Complete (single-copy)	58.3	66.4	7
	Complete (duplicated)	17.3	15.3	79.1
	Fragmented	9.1	5.2	2.4
	Total	84.7	86.9	88.5
	Missing	15.3	13.1	11.5

## Sheet: D
Species	M. cliftonense			M. hystrix			M. lignano
	n elements	nr bases	% of genome	n elements	nr bases	% of genome	n elements	nr bases	% of genome
Retroelements	23409	16755304	7.39	19224	11942532	5.42	137776	67229084	8.79
SINEs:	0	0	0	0	0	0	0	0	0
Penelope	423	237453	0.1	302	110550	0.05	3465	1457519	0.19
LINEs:	5047	3160673	1.39	5596	3491239	1.58	24296	14510594	1.9
CRE/SLACS	0	0	0	0	0	0	0	0	0
L2/CR1/Rex	0	0	0	313	112599	0.05	146	43769	0.01
R1/LOA/Jockey	0	0	0	271	214523	0.1	1142	1095027	0.14
R2/R4/NeSL	0	0	0	0	0	0	0	0	0
RTE/Bov-B	3843	1803433	0.8	2957	1340242	0.61	11138	5435983	0.71
L1/CIN4	0	0	0	0	0	0	0	0	0
LTR elements:	18362	13594631	6	13628	8451293	3.83	113480	52718490	6.9
BEL/Pao	270	549918	0.24	594	756575	0.34	2557	1692723	0.22
Ty1/Copia	3	7154	0	28	19899	0.01	10	6035	0
Gypsy/DIRS1	5473	7009415	3.09	3560	3612412	1.64	38505	25185465	3.29
Retroviral	0	0	0	0	0	0	998	327713	0.04
DNA transposons:	6255	8463617	3.73	9227	3091933	1.4	39126	19157465	2.51
hobo-Activator	297	369652	0.16	1959	488368	0.22	2565	836428	0.11
Tc1-IS630-Pogo	866	371323	0.16	2527	953183	0.43	14901	4593297	0.6
En-Spm	0	0	0	0	0	0	0	0	0
MuDR-IS905	0	0	0	0	0	0	0	0	0
PiggyBac	0	0	0	86	54065	0.02	1593	548595	0.07
Tourist/Harbinger	278	97078	0.04	1793	147695	0.07	209	92501	0.01
Other (Mirage, P-element, Transib)	568	167870	0.07	470	229931	0.1	4266	1490271	0.19
Rolling-circles:	211	187057	0.08	1467	1546177	0.7	2411	1127667	0.15
Unclassified:	94869	26529208	11.7	111714	29238861	13.26	474197	125930624	16.47
Total interspersed repeats:		51748129	22.82		44273326	20.08	-	212317173	27.77
Small RNA:	0	0	0	0	0	0	0	0	0
Satellites:	0	0	0	3	4024	0	2	1223	0
Simple repeats	59916	11346237	5	49292	4318219	1.96	209294	32599666	4.26
Low complexity	4301	289521	0.13	4093	403023	0.18	16099	1863473	0.24

## Sheet: E
M. cliftonense				M. hystrix				M. lignano
locus	start	end		locus	start	end		locus	start	end	length	start_codon	stop_codon	strand
trnC_0(gca)	56	118		trnC_0(gca)	95	154		cox1	1	1548	1548	att	taa	+
OH_1-a	146	239		OH_2-c	197	372		intergenic spacer	1549	1559	11
cox1	259	1836		cox1-a	372	674		cob	1560	2660	1101	att	tag	+
trnS2(tga)	1835	1888		cox1-b	716	1897		trnH(gtg)	2661	2720	60			+
cob	1958	3046		trnS2(tga)	1917	1971		trnQ(ttg)	2721	2775	55			+
trnQ(ttg)	3048	3106		cob_0-a	2004	2069		trnW(tca)	2776	2837	62			+
trnW(tca)	3105	3166		cob_1	2048	2494		trnT(tgt)	2838	2896	59			+
trnT(tgt)	3171	3231		cob_0-b	2491	3024		trnP(tgg)	2897	2959	63			+
trnP(tgg)	3231	3293		OH_1-b	3050	3086		intergenic spacer	2960	2968	9
trnL1(tag)	3400	3460		trnH(gtg)	3067	3126		rrnL	2969	3835	867			+
rrnL	3566	4213		trnQ(ttg)	3126	3185		intergenic	3836	3845	10
trnV(tac)	4175	4235		OH_3-a	3149	3222		trnV(tac)	3846	3905	60			+
trnE(ttc)	4237	4297		trnW(tca)	3184	3246		trnE(ttc)	3906	3965	60			+
trnS1(gct)	4295	4350		trnT(tgt)	3247	3307		trnS1(gct)	3963	4015	53			+
nad1	4324	5223		trnP(tgg)	3307	3368		nad1	4015	4887	873	ttg	taa	+
OH_3	5175	5237		OH_3-b	3424	3555		intergenic spacer	4888	4912	25
atp6	5511	6029		rrnL	3678	4288		atp6	4913	5590	678	ttg	taa	+
OH_0-b	6009	6171		trnV(tac)	4248	4309		intergenic	5591	5600	10
nad3_0	6532	6891		trnE(ttc)	4310	4371		nad3	5601	5953	353	att	ta	+
cox3	7031	7678		OH_1-a	4343	4386		intergenic spacer	5954	5985	32
OH_2-b	7689	7735		nad1_1	4352	4393		cox3	5986	6774	789	gtt	taa	+
trnM(cat)	8198	8258		OH_4-b	4619	4701		intergenic spacer	6775	6776	2
trnA(tgc)	8259	8319		nad1_0-a	4761	4835		nad6	6777	7214	438	atg	taa	+
trnG(tcc)	8320	8383		nad1_0-b	4835	5050		trnM(cat)	7213	7272	60			+
cox2	8438	9091		nad1_0-c	5056	5667		trnA(tgc)	7273	7334	62			+
trnK(ctt)	9051	9116		OH_2-b	5650	5690		trnG(tcc)	7335	7395	61			+
trnF(gaa)	9108	9169		atp6	5688	5996		cox2	7396	8070	675	ata	tag	+
nad2	9215	9673		nad3-a	6048	6173		trnK(ctt)	8069	8121	53			+
trnI(gat)	10198	10260		nad3-b	6176	6397		trnF(gaa)	8122	8183	62			+
nad4l	10237	10530		cox3	6527	7162		nad2	8181	9071	891	gtg	tag	+
OH_2-a	10596	10631		nad6	7174	7623		trnI(gat)	9072	9133	62			+
OH_0-a	11320	11421		trnM(cat)	7609	7669		nad4l	9133	9390	258	atg	taa	+
nad4	11668	12849		trnG(tcc)	7703	7765		trnS2(tga)	9390	9443	54			+
trnD(gtc)	12849	12912		cox2-a	7857	8138		intergenic	9444	10165	722
trnR(tcg)	12913	12972		cox2-b	8177	8254		nad4	10166	11392	1227	ttg	taa	+
rrnS	13086	13688		cox2-c	8266	8487		trnD(gtc)	11391	11448	58			+
nad5	13686	15254		trnK(ctt)	8468	8542		trnR(tcg)	11449	11508	60			+
trnN(gtt)	15254	15315		trnF(gaa)	8524	8586		rrnS	11450	12188	739			+
OH_2-c	15322	15356		OH_1-d	8689	8812		intergenic spacer	12189	12204	16
trnL2(taa)	15377	15438		OH_1-g	8972	9009		nad5	12205	13761	1557	atg	taa	+
trnC_1(gca)	15438	15500		OH_0-a	9121	9272		trnN(gtt)	13760	13819	60			+
OH_1-b	15524	15572		trnI(gat)	9548	9611		trnY(gta)	13819	13880	62			+
nad3_1	15633	15812		OH_5	9651	9763		trnL2(taa)	13881	13940	60			+
				trnA(tgc)	9978	10039		trnC(gca)	13941	13999	59			+
				OH_0-c	10122	10407		intergenic spacer	14000	14012	13
				OL	10673	10691		atp8	14013	14180	168	ata	taa	+
				OH_0-b	10704	10829		intergenic spacer	14181	14193	13
				nad4-a	10952	11170
				nad4-b	11245	11496
				nad4-c	11496	11822
				OH_2-d	11938	11995
				trnD(gtc)	11987	12049
				trnR(tcg)	12051	12112
				rrnS_1-a	12243	12290
				OH_1-f	12317	12370
				rrnS_1-b	12365	12402
				rrnS_0	12419	12791
				OH_1-e	12820	12901
				nad5_0-a	12912	13337
				nad5_0-b	13340	13918
				nad5_1	14008	14127
				OH_4-a	14333	14386
				trnN(gtt)	14411	14472
				trnY(gta)	14472	14533
				trnL2(taa)	14535	14595
				OH_1-c	14589	14624
				trnC_1(gca)	14595	14654
				OH_3-c	14736	14788
				OH_2-a	17948	18035
				trnS1(gct)	19956	20060
