# Supplementary material for: Genome assemblies of the simultaneously hermaphroditic flatworms Macrostomum cliftonense and Macrostomum hystrix
Source: G3 (Bethesda). 2023 Jul 3;13(9):jkad149. doi: 10.1093/g3journal/jkad149 (PMC10468722; doi:10.1093/g3journal/jkad149)
Supplement: jkad149_Supplementary_Data [file jkad149_supplementary_data.zip › Table_S5_G3-2023-404251.xlsx]

## Sheet: Legend
Table S5. Positional RNA-Seq results. Each worksheet has the same information for M. cliftonense, M. hystrix, and M. lignano. The below table columns appear in each worksheet
Transcript	the transcript ID
H_v_T_lFC	the log fold-change in expression between the head (H) and testis (T) fragments
H_v_T_padj
H_v_T_expr
T_v_O_lFC	the log fold-change in expression between the testis (T) and ovary (O) fragments
T_v_O_padj
T_v_O_expr
O_v_W_lFC	the log fold-change in expression between the ovary (O) and whole-worm (W) fragments
O_v_W_padj
O_v_W_expr
pat	the expression pattern inferred for this transcript
annotation	the assigned positional annotation for this transcript

## Sheet: Maccli
Transcript	H_v_T_lFC	H_v_T_padj	H_v_T_expr	T_v_O_lFC	T_v_O_padj	T_v_O_expr	O_v_W_lFC	O_v_W_padj	O_v_W_expr	pat	annotation
Mcli000001.g.t1	1.02617	0.502852	0	0.814209	0.715996	0	-0.930811	0.887775	0	0,0,0	Non-Specific
Mcli000003.g.t1	-0.794842	0.103867	0	-0.481779	0.643192	0	0.464235	0.890693	0	0,0,0	Non-Specific
Mcli000004.g.t1	-0.635429	6.77246e-06	-	-0.210097	0.436477	0	0.0652014	1	0	-,0,0	Other
Mcli000005.g.t1	-0.297499	0.923821	0	-0.210217	0.983784	0	-3.33514	0.432009	0	0,0,0	Non-Specific
Mcli000006.g.t1	0.881686	1.72642e-07	+	-0.150738	0.718944	0	-0.173097	0.888859	0	+,0,0	Testis
Mcli000007.g.t1	3.27473	0.000246463	+	0.507455	0.746139	0	-0.836867	0.739496	0	+,0,0	Testis
Mcli000008.g.t1	-0.216432	0.612841	0	-0.110596	0.921892	0	0.115766	1	0	0,0,0	Non-Specific
Mcli000009.g.t1	0.708964	0.680422	0	-0.480491	0.903866	0	1.04667	0.886961	0	0,0,0	Non-Specific
Mcli000010.g.t1	-0.485362	0.77158	0	-0.996871	0.712853	0	0.668756	0.992571	0	0,0,0	Non-Specific
Mcli000011.g.t1	-1.22171	0.226099	0	0.41664	0.88361	0	-0.228102	1	0	0,0,0	Non-Specific
Mcli000012.g.t2	-0.109486	0.710078	0	0.277497	0.371389	0	-0.147101	0.943615	0	0,0,0	Non-Specific
Mcli000012.g.t3	0.519533	0.374702	0	0.229932	0.873448	0	0.101655	1	0	0,0,0	Non-Specific
Mcli000012.g.t4	-0.728811	0.855989	0	-0.0659418	1	0	0.0203609	1	0	0,0,0	Non-Specific
Mcli000012.g.t5	0.257035	0.407046	0	0.197494	0.716624	0	-0.165989	0.96438	0	0,0,0	Non-Specific
Mcli000014.g.t1	0.383349	0.574782	0	-0.548079	0.570078	0	0.622135	0.741028	0	0,0,0	Non-Specific
Mcli000014.g.t10	-0.0116054	0.990206	0	-0.0135938	0.995418	0	0.225846	0.798534	0	0,0,0	Non-Specific
Mcli000014.g.t11	-0.181683	0.683521	0	-0.0887852	0.946804	0	0.0849403	1	0	0,0,0	Non-Specific
Mcli000014.g.t12	-0.204698	0.578189	0	-0.0255797	0.991851	0	0.150694	0.989225	0	0,0,0	Non-Specific
Mcli000014.g.t4	0.203994	0.734835	0	0.00379109	1	0	0.0827097	1	0	0,0,0	Non-Specific
Mcli000014.g.t5	-0.0428508	0.995615	0	0.128323	0.983637	0	0.09072	1	0	0,0,0	Non-Specific
Mcli000014.g.t6	-0.675427	0.467283	0	-0.15202	0.968203	0	0.600375	0.928932	0	0,0,0	Non-Specific
Mcli000014.g.t9	-1.09318	0.894667	0	0.923964	0.964851	0	-1.67446	1	0	0,0,0	Non-Specific
Mcli000016.g.t1	0.0587554	0.997803	0	-0.376688	0.956482	0	1.0397	0.960673	0	0,0,0	Non-Specific
Mcli000018.g.t1	0.918806	0.00254269	+	0.481971	0.242161	0	-0.0211351	1	0	+,0,0	Testis
Mcli000019.g.t1	-0.605945	0.0978172	0	0.0750905	0.964483	0	0.0375996	1	0	0,0,0	Non-Specific
Mcli000019.g.t2	-0.335214	0.81164	0	-0.941475	0.545633	0	-0.968323	0.787955	0	0,0,0	Non-Specific
Mcli000020.g.t1	2.18325	5.97889e-14	+	0.250834	0.687119	0	-0.20303	0.960118	0	+,0,0	Testis
Mcli000021.g.t1	2.98367	5.99022e-07	+	0.469385	0.536077	0	-0.267392	0.970611	0	+,0,0	Testis
Mcli000022.g.t4	2.75277	0.142589	0	0.472333	0.917323	0	1.10549	0.882233	0	0,0,0	Non-Specific
Mcli000023.g.t1	-0.415317	0.934155	0	-0.347023	0.981156	0	0.289748	1	0	0,0,0	Non-Specific
Mcli000023.g.t3	-0.441371	0.836057	0	1.48811	0.492413	0	-0.890393	0.953377	0	0,0,0	Non-Specific
Mcli000024.g.t1	0.797068	0.00797454	+	-0.385757	0.446997	0	-0.495633	0.584967	0	+,0,0	Testis
Mcli000025.g.t2	-0.521804	0.000527646	-	-0.306152	0.197578	0	-0.0204802	1	0	-,0,0	Other
Mcli000025.g.t3	-0.0681607	1	0	-0.794632	0.978216	0	-20.1545	0.000108331	-	0,0,-	Other
Mcli000026.g.t1	2.29201	0.284902	0	0.663711	0.880392	0	-4.28502	0.120532	0	0,0,0	Non-Specific
Mcli000027.g.t1	-0.253492	0.064994	0	0.19209	0.356442	0	-0.0274026	1	0	0,0,0	Non-Specific
Mcli000028.g.t2	-0.344438	0.340363	0	0.219486	0.758872	0	-0.00175486	1	0	0,0,0	Non-Specific
Mcli000029.g.t1	0.334605	0.0340947	+	0.137846	0.677157	0	0.101575	0.969023	0	+,0,0	Testis
Mcli000030.g.t1	4.01527	0.577212	0	-0.703651	0.983563	0	-3.18874	0.980174	0	0,0,0	Non-Specific
Mcli000030.g.t2	-0.221561	0.0748715	0	-0.130141	0.561293	0	-0.0580145	1	0	0,0,0	Non-Specific
Mcli000031.g.t1	-0.311808	0.331256	0	-0.474335	0.227393	0	0.26161	0.880726	0	0,0,0	Non-Specific
Mcli000032.g.t4	-0.0897569	0.423716	0	0.0130754	0.982163	0	-0.0730872	0.928858	0	0,0,0	Non-Specific
Mcli000033.g.t1	-1.67665	0.694867	0	2.86275	0.603543	0	-0.177073	1	0	0,0,0	Non-Specific
Mcli000034.g.t1	0.0364454	0.979371	0	-0.599204	0.450124	0	0.0950003	1	0	0,0,0	Non-Specific
Mcli000035.g.t1	-0.281644	0.21347	0	-0.342072	0.23734	0	0.433928	0.203721	0	0,0,0	Non-Specific
Mcli000036.g.t1	0.259213	0.869464	0	0.0579733	0.995314	0	-0.670098	0.938518	0	0,0,0	Non-Specific
Mcli000037.g.t1	-1.14868	0.359451	0	-0.515012	0.881848	0	-1.90299	0.640444	0	0,0,0	Non-Specific
Mcli000038.g.t1	0.434834	0.854206	0	-2.01658	0.496963	0	-0.824522	1	0	0,0,0	Non-Specific
Mcli000040.g.t1	-0.572469	0.0104096	-	-0.132724	0.834493	0	-0.0972732	1	0	-,0,0	Other
Mcli000041.g.t1	3.30807	1.99561e-16	+	-0.332143	0.75358	0	-0.434376	0.870698	0	+,0,0	Testis
Mcli000041.g.t2	2.71773	0.164027	0	-0.495842	0.944568	0	0.475007	1	0	0,0,0	Non-Specific
Mcli000042.g.t1	0.0738631	0.851499	0	0.225206	0.60405	0	-0.0936291	1	0	0,0,0	Non-Specific
Mcli000043.g.t1	1.05637	0.70388	0	-0.569498	0.936227	0	-0.146352	1	0	0,0,0	Non-Specific
Mcli000044.g.t1	3.53031	4.57507e-34	+	0.18563	0.815417	0	-0.556606	0.370103	0	+,0,0	Testis
Mcli000045.g.t1	0.137253	0.16468	0	0.248973	0.0115336	+	-0.0520111	0.983877	0	0,+,0	Ovary 1
Mcli000046.g.t1	-0.309057	0.545624	0	0.0354845	0.991998	0	0.148373	1	0	0,0,0	Non-Specific
Mcli000046.g.t3	-0.238608	0.687023	0	0.161654	0.906965	0	0.170338	1	0	0,0,0	Non-Specific
Mcli000046.g.t4	-0.386542	0.514753	0	-0.293844	0.799104	0	0.067162	1	0	0,0,0	Non-Specific
Mcli000047.g.t2	-0.0137323	0.956898	0	0.0178719	0.976538	0	0.0502647	1	0	0,0,0	Non-Specific
Mcli000047.g.t4	-0.070707	0.757215	0	0.147036	0.611469	0	0.103437	0.957328	0	0,0,0	Non-Specific
Mcli000048.g.t1	-0.0519812	0.950237	0	-0.389325	0.59962	0	0.485843	0.70261	0	0,0,0	Non-Specific
Mcli000049.g.t1	-0.647901	0.913528	0	1.61952	0.846242	0	-0.293723	1	0	0,0,0	Non-Specific
Mcli000050.g.t1	1.89305	5.247e-05	+	0.729293	0.141936	0	-0.250676	0.96296	0	+,0,0	Testis
Mcli000052.g.t2	-0.232691	0.986306	0	-0.238963	0.995144	0	-1.90245	0.989804	0	0,0,0	Non-Specific
Mcli000052.g.t3	-0.114329	0.766085	0	-0.122292	0.864591	0	0.295982	0.738091	0	0,0,0	Non-Specific
Mcli000052.g.t4	-0.12827	0.83481	0	0.109849	0.938483	0	-0.013562	1	0	0,0,0	Non-Specific
Mcli000053.g.t1	1.45712	0.0785969	0	-0.0482729	0.995144	0	0.170457	1	0	0,0,0	Non-Specific
Mcli000054.g.t1	-0.0461693	1	0	0.245417	0.980387	0	-2.15813	0.785103	0	0,0,0	Non-Specific
Mcli000055.g.t1	0.287973	0.64611	0	0.144598	0.929435	0	0.230303	0.992069	0	0,0,0	Non-Specific
Mcli000056.g.t2	0.562341	0.156116	0	0.0288897	0.993067	0	0.367119	0.824947	0	0,0,0	Non-Specific
Mcli000056.g.t3	0.0318393	0.985354	0	0.591216	0.422809	0	0.108146	1	0	0,0,0	Non-Specific
Mcli000056.g.t4	0.238348	0.238089	0	0.451551	0.0169146	+	-0.104806	0.974323	0	0,+,0	Ovary 1
Mcli000057.g.t1	-0.393372	0.366257	0	-0.0934376	0.952625	0	-0.0391247	1	0	0,0,0	Non-Specific
Mcli000058.g.t1	0.186463	0.522271	0	0.145461	0.791463	0	-0.0659811	1	0	0,0,0	Non-Specific
Mcli000058.g.t10	0.241898	0.129921	0	0.124756	0.694705	0	-0.0229066	1	0	0,0,0	Non-Specific
Mcli000058.g.t3	0.268366	0.211293	0	-0.0075837	1	0	0.013769	1	0	0,0,0	Non-Specific
Mcli000058.g.t6	0.305192	0.0747158	0	0.179822	0.543721	0	-0.230553	0.61675	0	0,0,0	Non-Specific
Mcli000058.g.t8	0.186628	0.183653	0	-0.0109083	0.992724	0	0.142359	0.786647	0	0,0,0	Non-Specific
Mcli000059.g.t2	-0.5452	0.87177	0	-1.62451	0.719876	0	0.0637008	1	0	0,0,0	Non-Specific
Mcli000060.g.t2	0.208371	0.567461	0	0.393099	0.32672	0	-0.379648	0.606687	0	0,0,0	Non-Specific
Mcli000061.g.t1	-1.23585	0.00027088	-	-0.0491354	0.987195	0	-1.03926	0.167742	0	-,0,0	Other
Mcli000062.g.t1	0.709189	0.0233864	+	0.410904	0.356883	0	0.15551	0.985244	0	+,0,0	Testis
Mcli000063.g.t1	0.292092	0.0334047	+	-0.0176459	0.984744	0	0.13841	0.839567	0	+,0,0	Testis
Mcli000063.g.t2	0.0761776	0.903273	0	0.401523	0.453763	0	-0.257645	0.925267	0	0,0,0	Non-Specific
Mcli000063.g.t4	-0.121317	0.504226	0	0.31532	0.0606175	0	0.0196953	1	0	0,0,0	Non-Specific
Mcli000064.g.t1	-0.455572	0.868584	0	-2.28828	0.493252	0	1.18563	0.982168	0	0,0,0	Non-Specific
Mcli000065.g.t1	0.332559	0.0994347	0	0.240874	0.445184	0	0.210641	0.787116	0	0,0,0	Non-Specific
Mcli000065.g.t2	-1.00351	0.924573	0	-3.98437	0.744795	0	0	1	0	0,0,0	Non-Specific
Mcli000067.g.t2	-0.448458	0.00095504	-	-0.120743	0.719802	0	-0.128891	0.915351	0	-,0,0	Other
Mcli000071.g.t1	-0.766694	0.0117452	-	-0.365198	0.536032	0	-0.128439	1	0	-,0,0	Other
Mcli000071.g.t2	-0.66191	0.00116222	-	-0.32633	0.342409	0	-0.21297	0.877012	0	-,0,0	Other
Mcli000072.g.t1	2.29958	0.710934	0	-4.40192	0.585079	0	0	1	0	0,0,0	Non-Specific
Mcli000073.g.t1	0.857885	0.340524	0	0.829778	0.481727	0	-0.178606	1	0	0,0,0	Non-Specific
Mcli000074.g.t1	-0.122135	0.815367	0	0.715917	0.0500089	0	-0.102553	1	0	0,0,0	Non-Specific
Mcli000075.g.t1	1.63452	0.00542181	+	0.998341	0.0866466	0	-0.642772	0.620187	0	+,0,0	Testis
Mcli000076.g.t1	0.500765	0.229182	0	-0.00678459	1	0	0.318311	0.886961	0	0,0,0	Non-Specific
Mcli000077.g.t8	0.175981	0.992485	0	0.809468	0.958132	0	0.479455	1	0	0,0,0	Non-Specific
Mcli000078.g.t1	0.492258	0.00741278	+	0.387519	0.0850713	0	-0.199694	0.798331	0	+,0,0	Testis
Mcli000079.g.t1	0.322957	0.092699	0	-0.208635	0.52759	0	0.0478979	1	0	0,0,0	Non-Specific
Mcli000080.g.t1	0.0151301	0.995957	0	-0.266347	0.735743	0	0.0887765	1	0	0,0,0	Non-Specific
Mcli000081.g.t1	2.12161	8.48867e-07	+	-0.092371	0.961682	0	0.0804066	1	0	+,0,0	Testis
Mcli000082.g.t1	3.32531	3.12929e-06	+	-0.200827	0.930455	0	-0.679962	0.816822	0	+,0,0	Testis
Mcli000083.g.t1	-0.0703795	0.809454	0	-0.189073	0.587362	0	0.216022	0.758446	0	0,0,0	Non-Specific
Mcli000083.g.t2	-0.0274359	0.971968	0	0.193293	0.781429	0	0.0523849	1	0	0,0,0	Non-Specific
Mcli000083.g.t5	0.17934	0.478187	0	0.0663675	0.927527	0	0.0109477	1	0	0,0,0	Non-Specific
Mcli000084.g.t1	-0.282266	0.0975759	0	-0.0646386	0.910656	0	-0.0612951	1	0	0,0,0	Non-Specific
Mcli000084.g.t2	-1.64898	0.413149	0	-3.42113	0.149529	0	-2.90414	0.667528	0	0,0,0	Non-Specific
Mcli000085.g.t1	-1.23566	0.339042	0	-0.438912	0.909586	0	0.246509	1	0	0,0,0	Non-Specific
Mcli000086.g.t1	0.225652	0.820103	0	-0.01764	1	0	0.362892	0.975391	0	0,0,0	Non-Specific
Mcli000087.g.t1	-0.331513	0.0533781	0	0.363029	0.0813033	0	0.0708611	1	0	0,0,0	Non-Specific
Mcli000087.g.t2	-0.0264665	1	0	-5.02038	0.637082	0	0	1	0	0,0,0	Non-Specific
Mcli000087.g.t3	0.0520389	0.828828	0	0.231834	0.249076	0	0.0143775	1	0	0,0,0	Non-Specific
Mcli000088.g.t1	-0.591035	1.71086e-05	-	-0.381119	0.0354193	-	-0.202676	0.694699	0	-,-,0	Other
Mcli000090.g.t1	-1.57644	0.21983	0	1.32391	0.530145	0	0.303793	1	0	0,0,0	Non-Specific
Mcli000091.g.t1	3.08795	0.0770012	0	0.404818	0.939864	0	-0.60649	1	0	0,0,0	Non-Specific
Mcli000091.g.t2	0.810728	0.633133	0	0.702165	0.821924	0	-1.7137	0.614778	0	0,0,0	Non-Specific
Mcli000092.g.t1	-0.223242	0.728425	0	-0.115727	0.948485	0	0.0517504	1	0	0,0,0	Non-Specific
Mcli000094.g.t2	0.196378	0.278	0	0.184249	0.493786	0	-0.044505	1	0	0,0,0	Non-Specific
Mcli000094.g.t3	6.01884	0.341754	0	-5.80611	0.548767	0	0	1	0	0,0,0	Non-Specific
Mcli000094.g.t4	-0.029393	0.926982	0	0.316614	0.103076	0	0.0593372	1	0	0,0,0	Non-Specific
Mcli000094.g.t5	0.0476	0.851758	0	0.294093	0.104135	0	-0.136037	0.870698	0	0,0,0	Non-Specific
Mcli000095.g.t1	-0.224551	0.367539	0	-0.149221	0.759847	0	0.249282	0.739496	0	0,0,0	Non-Specific
Mcli000096.g.t1	-0.456152	0.722948	0	-1.00004	0.559769	0	0.802968	0.90783	0	0,0,0	Non-Specific
Mcli000097.g.t1	-0.538836	0.00141194	-	-0.187506	0.602164	0	-0.154429	0.920416	0	-,0,0	Other
Mcli000098.g.t1	-0.955744	0.351645	0	0.127915	0.982773	0	-0.99404	0.855177	0	0,0,0	Non-Specific
Mcli000099.g.t1	1.98031	0.0802064	0	0.329027	0.938483	0	0.322474	1	0	0,0,0	Non-Specific
Mcli000099.g.t2	-22.7847	8.27249e-07	-	23.0942	3.39486e-06	+	-23.3938	4.18769e-06	-	-,+,-	Other
Mcli000100.g.t1	-0.577352	0.0469043	-	-0.265273	0.669947	0	0.104555	1	0	-,0,0	Other
Mcli000101.g.t1	0.876645	0.0026806	+	0.185943	0.79866	0	0.014876	1	0	+,0,0	Testis
Mcli000101.g.t2	0.520247	0.000300717	+	0.337895	0.0513096	0	-0.14796	0.839182	0	+,0,0	Testis
Mcli000102.g.t1	1.11296	0.430186	0	0.141696	0.984744	0	-0.751571	0.96438	0	0,0,0	Non-Specific
Mcli000103.g.t1	0.12719	0.56727	0	0.182956	0.535596	0	0.0391718	1	0	0,0,0	Non-Specific
Mcli000104.g.t2	3.47641	2.45049e-33	+	0.0583116	0.970522	0	-0.657647	0.193606	0	+,0,0	Testis
Mcli000104.g.t3	3.86918	0.00227776	+	0.674725	0.842403	0	-0.0712248	1	0	+,0,0	Testis
Mcli000105.g.t1	-0.102409	0.883711	0	0.354604	0.639538	0	-0.161952	1	0	0,0,0	Non-Specific
Mcli000106.g.t2	-0.380778	0.0172716	-	-0.484595	0.00740187	-	-0.0369619	1	0	-,-,0	Other
Mcli000107.g.t1	-0.747548	0.115941	0	-0.214466	0.881086	0	-0.139198	1	0	0,0,0	Non-Specific
Mcli000108.g.t1	-1.61902	0.686746	0	-1.21871	0.892307	0	2.0795	0.94408	0	0,0,0	Non-Specific
Mcli000109.g.t5	2.90106	0.130577	0	1.1318	0.795798	0	0.236251	1	0	0,0,0	Non-Specific
Mcli000109.g.t6	0.319621	0.0227955	+	-0.0598196	0.896941	0	-0.0950087	0.965015	0	+,0,0	Testis
Mcli000110.g.t1	-0.562138	0.0731343	0	-0.808796	0.0471485	-	-0.237765	0.975391	0	0,-,0	Other
Mcli000112.g.t1	0.878209	1.4435e-07	+	-0.0804705	0.896941	0	0.500264	0.0472457	+	+,0,+	Other
Mcli000113.g.t1	0	1	0	0	1	0	9.12237	0.42467	0	0,0,0	Non-Specific
Mcli000113.g.t2	-0.536513	0.918269	0	-2.45087	0.649037	0	2.97027	0.786895	0	0,0,0	Non-Specific
Mcli000113.g.t3	0.288399	0.88101	0	0.90486	0.68215	0	0.487344	1	0	0,0,0	Non-Specific
Mcli000113.g.t4	0	1	0	9.33879	0.133432	0	1.39141	1	0	0,0,0	Non-Specific
Mcli000113.g.t7	-0.435185	0.000492581	-	-0.373085	0.0130361	-	-0.0658928	0.998966	0	-,-,0	Other
Mcli000115.g.t1	-0.433091	0.174688	0	-0.427192	0.41381	0	-0.0488141	1	0	0,0,0	Non-Specific
Mcli000116.g.t1	-1.91018	0.21944	0	-1.90397	0.585393	0	0.571496	1	0	0,0,0	Non-Specific
Mcli000117.g.t10	0.190143	0.637904	0	-0.0408023	0.982614	0	-0.151735	0.995505	0	0,0,0	Non-Specific
Mcli000117.g.t11	0.148808	0.637338	0	-0.00747823	1	0	0.114736	0.995746	0	0,0,0	Non-Specific
Mcli000117.g.t12	0.121521	0.698905	0	0.089112	0.898857	0	0.173805	0.919393	0	0,0,0	Non-Specific
Mcli000117.g.t13	0.0475263	0.931535	0	0.0830507	0.933795	0	0.000783676	1	0	0,0,0	Non-Specific
Mcli000117.g.t15	-0.566849	0.841233	0	-0.540782	0.931601	0	1.15714	0.95919	0	0,0,0	Non-Specific
Mcli000117.g.t16	0.251168	0.281406	0	0.154151	0.729883	0	0.0707115	1	0	0,0,0	Non-Specific
Mcli000117.g.t17	0.0647756	0.882533	0	0.246463	0.578418	0	0.148324	0.96965	0	0,0,0	Non-Specific
Mcli000117.g.t18	0.0686368	0.866626	0	0.329245	0.330233	0	0.00903145	1	0	0,0,0	Non-Specific
Mcli000117.g.t2	0.276335	0.533622	0	-0.0735321	0.963741	0	0.223921	0.965015	0	0,0,0	Non-Specific
Mcli000117.g.t4	0.380857	0.0403288	+	0.0141154	0.993547	0	0.0629123	1	0	+,0,0	Testis
Mcli000118.g.t1	-0.139564	0.903775	0	-0.276378	0.889269	0	0.180518	1	0	0,0,0	Non-Specific
Mcli000119.g.t2	-0.915718	4.59064e-05	-	-0.278364	0.591958	0	-0.198982	0.957316	0	-,0,0	Other
Mcli000119.g.t3	0.25876	0.814114	0	-0.787866	0.50554	0	-0.242585	1	0	0,0,0	Non-Specific
Mcli000120.g.t12	0.0930343	0.913012	0	0.421811	0.614027	0	0.0315509	1	0	0,0,0	Non-Specific
Mcli000120.g.t2	0.292058	0.076981	0	0.383365	0.0279041	+	0.134414	0.886476	0	0,+,0	Ovary 1
Mcli000120.g.t3	0.103335	0.854711	0	0.457725	0.340898	0	0.0867811	1	0	0,0,0	Non-Specific
Mcli000120.g.t4	0.0987654	0.920133	0	0.250743	0.856956	0	0.172561	1	0	0,0,0	Non-Specific
Mcli000120.g.t7	0.0779675	0.957606	0	0.617779	0.594913	0	0.149947	1	0	0,0,0	Non-Specific
Mcli000120.g.t8	0.456231	0.28885	0	-0.0379112	0.989615	0	0.249395	0.959623	0	0,0,0	Non-Specific
Mcli000120.g.t9	0.201679	0.647396	0	0.40526	0.415045	0	0.175106	0.983877	0	0,0,0	Non-Specific
Mcli000121.g.t1	-0.645769	0.373967	0	-0.164634	0.948485	0	0.278962	1	0	0,0,0	Non-Specific
Mcli000122.g.t1	-1.99983	0.782483	0	-2.42238	0.856917	0	1.22328	1	0	0,0,0	Non-Specific
Mcli000123.g.t1	-0.642706	0.000877207	-	-0.57154	0.0203749	-	-0.319954	0.620817	0	-,-,0	Other
Mcli000124.g.t1	-0.163488	0.326968	0	0.0809262	0.832973	0	0.0119812	1	0	0,0,0	Non-Specific
Mcli000124.g.t2	1.03044	0.852261	0	-2.59809	0.725656	0	0.42253	1	0	0,0,0	Non-Specific
Mcli000125.g.t1	-1.49976	0.426171	0	0.132424	0.992834	0	1.23395	0.924867	0	0,0,0	Non-Specific
Mcli000126.g.t1	0.234943	0.295776	0	-0.145671	0.743979	0	-0.112617	0.984572	0	0,0,0	Non-Specific
Mcli000127.g.t1	-0.486213	0.112761	0	-0.129183	0.901354	0	0.160877	0.995811	0	0,0,0	Non-Specific
Mcli000128.g.t1	-0.852635	0.180286	0	0.221147	0.920595	0	-0.640278	0.855177	0	0,0,0	Non-Specific
Mcli000129.g.t1	-0.345812	0.202512	0	0.13913	0.842537	0	0.00708891	1	0	0,0,0	Non-Specific
Mcli000129.g.t2	-0.417401	0.234146	0	-0.198683	0.81778	0	-0.138414	1	0	0,0,0	Non-Specific
Mcli000131.g.t1	3.98435	3.31531e-38	+	0.124382	0.888483	0	-0.397155	0.618659	0	+,0,0	Testis
Mcli000132.g.t1	-0.872387	3.57627e-07	-	-0.276091	0.38496	0	-0.592856	0.0174654	-	-,0,-	Other
Mcli000133.g.t1	-3.28771	0.134383	0	7.07847	0.000198634	+	0.86808	0.980174	0	0,+,0	Ovary 1
Mcli000134.g.t2	-0.638742	0.591696	0	0.453993	0.855618	0	0.204928	1	0	0,0,0	Non-Specific
Mcli000134.g.t3	-0.11157	0.800963	0	-0.0110947	1	0	0.303759	0.792487	0	0,0,0	Non-Specific
Mcli000134.g.t4	0.52493	0.213017	0	0.0883417	0.958699	0	-0.0655223	1	0	0,0,0	Non-Specific
Mcli000135.g.t1	0.0816211	0.928621	0	-0.701148	0.276586	0	0.200399	1	0	0,0,0	Non-Specific
Mcli000135.g.t3	0	NA	0	5.89935	NA	NA	-0.357354	NA	NA	0,NA,NA	Other
Mcli000136.g.t2	-0.10911	0.609788	0	-0.0283641	0.972771	0	0.0810627	0.994451	0	0,0,0	Non-Specific
Mcli000136.g.t3	0	1	0	7.64784	0.00554762	+	0.570224	1	0	0,+,0	Ovary 1
Mcli000137.g.t1	0.0404106	0.928224	0	0.386409	0.176275	0	-0.0841777	1	0	0,0,0	Non-Specific
Mcli000137.g.t2	1.86509	0.40379	0	0.166761	0.991585	0	0.299615	1	0	0,0,0	Non-Specific
Mcli000137.g.t3	-0.00813733	0.985505	0	0.143738	0.48628	0	-0.137973	0.77383	0	0,0,0	Non-Specific
Mcli000137.g.t4	0.0787954	0.783277	0	0.3297	0.156972	0	0.0732009	1	0	0,0,0	Non-Specific
Mcli000137.g.t6	-0.0590906	0.838671	0	0.236618	0.373189	0	-0.176012	0.827781	0	0,0,0	Non-Specific
Mcli000138.g.t1	-5.43585	0.232993	0	2.48956	0.817274	0	-2.39125	0.983877	0	0,0,0	Non-Specific
Mcli000139.g.t1	0.0895198	0.757638	0	0.0478726	0.95275	0	-0.0466966	1	0	0,0,0	Non-Specific
Mcli000139.g.t2	-0.073801	0.849973	0	0.158297	0.766986	0	0.065363	1	0	0,0,0	Non-Specific
Mcli000139.g.t5	-0.0167004	0.978073	0	0.193034	0.617696	0	0.04584	1	0	0,0,0	Non-Specific
Mcli000140.g.t1	-0.0416688	0.933077	0	-0.373132	0.304221	0	0.121821	0.998185	0	0,0,0	Non-Specific
Mcli000141.g.t1	3.49137	7.45501e-47	+	0.0728599	0.955644	0	-0.387554	0.670745	0	+,0,0	Testis
Mcli000142.g.t2	0.256186	0.35858	0	-0.00647383	1	0	0.294556	0.692002	0	0,0,0	Non-Specific
Mcli000142.g.t3	-0.193483	0.998531	0	-4.64949	0.677157	0	0	1	0	0,0,0	Non-Specific
Mcli000142.g.t4	0.17452	0.557128	0	0.0805788	0.91995	0	0.0736413	1	0	0,0,0	Non-Specific
Mcli000143.g.t1	-0.654687	0.00236554	-	-0.146404	0.828663	0	-0.536178	0.284698	0	-,0,0	Other
Mcli000144.g.t1	-0.0975822	0.622016	0	-0.128036	0.674439	0	-0.0519898	1	0	0,0,0	Non-Specific
Mcli000145.g.t1	-0.0809598	0.81265	0	0.531242	0.0204531	+	-0.0871279	1	0	0,+,0	Ovary 1
Mcli000146.g.t1	-0.433143	0.635002	0	-0.518286	0.766555	0	0.0823785	1	0	0,0,0	Non-Specific
Mcli000147.g.t2	0.455121	0.196089	0	0.405024	0.414794	0	0.104267	1	0	0,0,0	Non-Specific
Mcli000147.g.t3	0.0553932	0.926299	0	0.733441	0.0201445	+	0.22007	0.924001	0	0,+,0	Ovary 1
Mcli000150.g.t1	-0.560823	0.0712707	0	-0.467649	0.366746	0	-0.222014	0.975168	0	0,0,0	Non-Specific
Mcli000151.g.t1	-0.276346	0.603666	0	0.0841719	0.964112	0	-0.161913	1	0	0,0,0	Non-Specific
Mcli000152.g.t1	-0.993642	0.226326	0	-0.0651783	0.993474	0	1.12473	0.56467	0	0,0,0	Non-Specific
Mcli000153.g.t1	1.60009	0.215719	0	-0.923528	0.682854	0	0.613495	0.985985	0	0,0,0	Non-Specific
Mcli000154.g.t1	0.138483	0.557134	0	0.404203	0.0472872	+	0.166696	0.856768	0	0,+,0	Ovary 1
Mcli000155.g.t1	0.0255758	0.946226	0	0.146279	0.682971	0	-0.079717	1	0	0,0,0	Non-Specific
Mcli000155.g.t2	0.689672	0.714341	0	-0.330003	0.951316	0	0.0957857	1	0	0,0,0	Non-Specific
Mcli000156.g.t1	0.0405607	0.955541	0	0.111817	0.9192	0	-0.0899724	1	0	0,0,0	Non-Specific
Mcli000158.g.t1	-0.109008	0.924184	0	0.0106844	1	0	0.0640505	1	0	0,0,0	Non-Specific
Mcli000159.g.t3	-0.558515	0.833455	0	-0.174298	0.988212	0	-1.63917	0.8396	0	0,0,0	Non-Specific
Mcli000159.g.t4	3.01634	0.703551	0	-0.509605	0.99138	0	0.797049	1	0	0,0,0	Non-Specific
Mcli000159.g.t5	3.60085	0.592614	0	-0.289864	0.996997	0	1.65791	1	0	0,0,0	Non-Specific
Mcli000160.g.t1	0.510343	0.0107483	+	0.357857	0.189749	0	-0.231126	0.770139	0	+,0,0	Testis
Mcli000161.g.t1	-0.93491	9.94929e-07	-	-0.377831	0.219846	0	-0.49031	0.171835	0	-,0,0	Other
Mcli000162.g.t1	2.55533	1.31187e-05	+	3.80204	2.29647e-16	+	0.279675	0.987969	0	+,+,0	Ovary 2
Mcli000163.g.t1	-1.13251	0.424126	0	0.859884	0.752649	0	-0.0578035	1	0	0,0,0	Non-Specific
Mcli000164.g.t1	2.70633	0.720683	0	-7.8643	0.308372	0	4.76426	0.881463	0	0,0,0	Non-Specific
Mcli000164.g.t2	1.5728	1.42614e-05	+	0.937594	0.0410966	+	-0.0806043	1	0	+,+,0	Ovary 2
Mcli000164.g.t3	0.673194	0.956481	0	-5.84655	0.544284	0	0	1	0	0,0,0	Non-Specific
Mcli000165.g.t1	-0.0456396	0.892921	0	0.437457	0.0309183	+	0.0237329	1	0	0,+,0	Ovary 1
Mcli000165.g.t4	-0.0289258	0.931007	0	0.316407	0.114689	0	-0.167687	0.814008	0	0,0,0	Non-Specific
Mcli000166.g.t1	3.41833	7.28136e-32	+	0.0912876	0.951036	0	-0.579906	0.454633	0	+,0,0	Testis
Mcli000166.g.t3	5.42569	5.58986e-06	+	0.257342	0.969592	0	-0.0927568	1	0	+,0,0	Testis
Mcli000167.g.t1	-0.707648	0.216548	0	-0.17518	0.930119	0	0.027055	1	0	0,0,0	Non-Specific
Mcli000168.g.t3	0.428347	0.813789	0	0.346788	0.928061	0	-0.806505	0.946451	0	0,0,0	Non-Specific
Mcli000170.g.t1	-0.404443	0.665952	0	-1.25638	0.171504	0	0.405122	0.983877	0	0,0,0	Non-Specific
Mcli000170.g.t2	-0.43447	0.835551	0	0.433291	0.923977	0	0.370335	1	0	0,0,0	Non-Specific
Mcli000172.g.t1	0.0242497	0.902812	0	0.235006	0.0527685	0	-0.162343	0.508682	0	0,0,0	Non-Specific
Mcli000173.g.t1	-0.660678	0.703717	0	-2.53443	0.30483	0	1.68204	0.871965	0	0,0,0	Non-Specific
Mcli000174.g.t1	0.00158761	1	0	-0.0354993	0.937524	0	-0.0353695	1	0	0,0,0	Non-Specific
Mcli000175.g.t1	-0.949488	0.000231702	-	-0.43114	0.390661	0	-0.661441	0.328817	0	-,0,0	Other
Mcli000176.g.t1	-0.387467	0.896927	0	-0.436547	0.951398	0	-2.07136	0.827781	0	0,0,0	Non-Specific
Mcli000177.g.t1	-0.267756	0.75989	0	-0.816929	0.427164	0	-0.079625	1	0	0,0,0	Non-Specific
Mcli000178.g.t1	0.216542	0.359911	0	0.247575	0.44628	0	-0.156691	0.927182	0	0,0,0	Non-Specific
Mcli000178.g.t2	20.149	4.21e-07	+	-0.201712	1	0	0.635449	1	0	+,0,0	Testis
Mcli000179.g.t2	-1.2831	0.476343	0	-0.207897	0.982614	0	-1.35242	0.91597	0	0,0,0	Non-Specific
Mcli000180.g.t1	3.85408	1.45681e-28	+	0.115399	0.931327	0	-0.434132	0.733145	0	+,0,0	Testis
Mcli000180.g.t2	3.63497	3.748e-12	+	0.284875	0.827995	0	-0.529569	0.809051	0	+,0,0	Testis
Mcli000181.g.t1	2.65105	1.7943e-07	+	3.64665	1.60258e-19	+	-0.102231	1	0	+,+,0	Ovary 2
Mcli000182.g.t1	2.14884	1.36357e-43	+	0.64269	0.000240597	+	-0.246129	0.620817	0	+,+,0	Ovary 2
Mcli000182.g.t2	2.43426	0.172772	0	0.75783	0.873316	0	0.874153	0.986637	0	0,0,0	Non-Specific
Mcli000182.g.t3	4.69988	0.000288384	+	0.621355	0.867598	0	0.53841	1	0	+,0,0	Testis
Mcli000182.g.t5	2.51638	1.81271e-07	+	0.626291	0.463962	0	0.437754	0.899205	0	+,0,0	Testis
Mcli000183.g.t1	-0.470192	0.0227361	-	-0.0533504	0.9552	0	0.0364712	1	0	-,0,0	Other
Mcli000183.g.t2	-0.491598	0.0180747	-	-0.125078	0.834518	0	-0.01765	1	0	-,0,0	Other
Mcli000183.g.t3	-0.0673717	0.995112	0	-1.071	0.762815	0	-0.558988	1	0	0,0,0	Non-Specific
Mcli000185.g.t1	-0.250036	0.141523	0	-0.214943	0.417537	0	-0.0879307	0.992796	0	0,0,0	Non-Specific
Mcli000186.g.t1	-0.748877	0.454669	0	0.11535	0.98331	0	-0.394018	1	0	0,0,0	Non-Specific
Mcli000187.g.t1	-0.141314	0.62523	0	0.364014	0.198439	0	-0.121738	0.980544	0	0,0,0	Non-Specific
Mcli000188.g.t1	3.59211	4.41036e-50	+	-0.095296	0.922049	0	-0.361816	0.647607	0	+,0,0	Testis
Mcli000189.g.t1	0.0287632	0.955288	0	-0.0756406	0.925077	0	0.00139904	1	0	0,0,0	Non-Specific
Mcli000190.g.t1	-0.420832	0.0192334	-	-0.19532	0.567632	0	-0.193568	0.82274	0	-,0,0	Other
Mcli000191.g.t1	-0.0748285	0.872806	0	0.2616	0.599347	0	0.298843	0.7519	0	0,0,0	Non-Specific
Mcli000191.g.t2	-0.0234726	1	0	-0.168229	0.974919	0	-1.27493	0.737232	0	0,0,0	Non-Specific
Mcli000192.g.t1	0.225523	0.062198	0	0.373289	0.00214039	+	-0.181861	0.529551	0	0,+,0	Ovary 1
Mcli000194.g.t1	-0.207754	0.850224	0	0.362395	0.831055	0	0.329336	0.987797	0	0,0,0	Non-Specific
Mcli000195.g.t1	1.03601	1.04024e-09	+	0.482795	0.0197926	+	-0.187932	0.836544	0	+,+,0	Ovary 2
Mcli000196.g.t2	-0.330947	0.0450034	-	0.00433388	1	0	-0.143984	0.898618	0	-,0,0	Other
Mcli000197.g.t1	-0.228545	0.201738	0	-0.183052	0.560955	0	0.01112	1	0	0,0,0	Non-Specific
Mcli000198.g.t1	-1.32483	0.000105386	-	0.207677	0.855538	0	-0.505845	0.72189	0	-,0,0	Other
Mcli000198.g.t2	5.91311	0.194615	0	-1.50465	0.912419	0	0.332433	1	0	0,0,0	Non-Specific
Mcli000199.g.t1	-0.351354	0.97725	0	-0.698134	0.976167	0	0.859194	1	0	0,0,0	Non-Specific
Mcli000200.g.t1	-0.542269	0.0732906	0	-0.101558	0.926272	0	-0.18703	0.975857	0	0,0,0	Non-Specific
Mcli000200.g.t2	0.176519	0.569617	0	-0.104945	0.885279	0	0.221359	0.870361	0	0,0,0	Non-Specific
Mcli000200.g.t3	-0.292412	0.646914	0	0.209178	0.88088	0	-0.463045	0.840993	0	0,0,0	Non-Specific
Mcli000200.g.t4	1.33883	0.709262	0	-0.750579	0.935183	0	1.3356	0.986637	0	0,0,0	Non-Specific
Mcli000200.g.t5	0.412371	0.933222	0	-0.352515	0.980103	0	0.709396	1	0	0,0,0	Non-Specific
Mcli000201.g.t1	-0.53363	0.00537262	-	-0.027282	0.983563	0	-0.115041	0.984572	0	-,0,0	Other
Mcli000201.g.t2	-0.284712	0.233739	0	-0.373831	0.206151	0	0.29137	0.647225	0	0,0,0	Non-Specific
Mcli000202.g.t1	0.135146	0.514749	0	0.118731	0.746303	0	-0.00557632	1	0	0,0,0	Non-Specific
Mcli000203.g.t1	3.85315	4.72285e-56	+	0.623363	0.0627739	0	-0.448471	0.491771	0	+,0,0	Testis
Mcli000204.g.t1	-3.91228	0.424666	0	4.40281	0.533693	0	-1.86637	0.998185	0	0,0,0	Non-Specific
Mcli000204.g.t2	0.145234	0.636421	0	0.0359998	0.976791	0	-0.165062	0.943623	0	0,0,0	Non-Specific
Mcli000205.g.t1	2.62348	3.13915e-06	+	0.147987	0.953652	0	-0.276401	1	0	+,0,0	Testis
Mcli000205.g.t3	4.29246	0.0122601	+	0.0492124	1	0	-0.329947	1	0	+,0,0	Testis
Mcli000205.g.t4	1.41096	0.000220148	+	0.29709	0.737742	0	-0.101843	1	0	+,0,0	Testis
Mcli000205.g.t5	1.3192	0.66545	0	1.2176	0.81475	0	-1.09994	0.987399	0	0,0,0	Non-Specific
Mcli000205.g.t6	2.34346	0.0553478	0	0.418934	0.886916	0	-0.648869	0.963244	0	0,0,0	Non-Specific
Mcli000206.g.t1	0.0282472	0.999127	0	0.424697	0.844764	0	0.147893	1	0	0,0,0	Non-Specific
Mcli000207.g.t2	0.0791684	0.838711	0	0.0363929	0.978164	0	0.171351	0.939837	0	0,0,0	Non-Specific
Mcli000208.g.t1	-0.188953	0.61995	0	0.174706	0.802971	0	0.00754444	1	0	0,0,0	Non-Specific
Mcli000208.g.t2	1.84993	0.366687	0	0.414066	0.956163	0	0.0635101	1	0	0,0,0	Non-Specific
Mcli000209.g.t1	-0.0560051	0.973089	0	-0.260447	0.900304	0	-0.282522	1	0	0,0,0	Non-Specific
Mcli000211.g.t1	0.0388456	0.96443	0	0.0519151	0.979749	0	0.118269	1	0	0,0,0	Non-Specific
Mcli000212.g.t1	-0.148238	0.480926	0	0.119741	0.760132	0	0.063587	1	0	0,0,0	Non-Specific
Mcli000213.g.t1	-0.649912	0.296139	0	-0.443671	0.749048	0	0.629512	0.819656	0	0,0,0	Non-Specific
Mcli000214.g.t1	-0.165425	0.944074	0	-2.08876	0.403068	0	0.910409	0.990249	0	0,0,0	Non-Specific
Mcli000215.g.t1	0.516019	0.00412924	+	0.206858	0.516763	0	-0.138565	0.936449	0	+,0,0	Testis
Mcli000217.g.t1	0.119924	0.866691	0	0.134502	0.926429	0	0.00285079	1	0	0,0,0	Non-Specific
Mcli000218.g.t1	-0.407946	0.00136681	-	-0.566996	8.4799e-05	-	0.14351	0.876137	0	-,-,0	Other
Mcli000220.g.t1	1.10986	0.000363972	+	-0.38886	0.519384	0	0.207155	0.978632	0	+,0,0	Testis
Mcli000221.g.t1	0.222391	0.915498	0	-0.166439	0.978454	0	-0.790555	0.953377	0	0,0,0	Non-Specific
Mcli000222.g.t1	-0.41227	0.259459	0	-0.578559	0.243948	0	0.264621	0.946073	0	0,0,0	Non-Specific
Mcli000223.g.t1	-0.541969	1.56286e-05	-	-0.215298	0.317363	0	0.0310665	1	0	-,0,0	Other
Mcli000224.g.t1	3.55758	4.27181e-26	+	0.383569	0.612078	0	-0.48976	0.701853	0	+,0,0	Testis
Mcli000224.g.t2	4.1004	2.3292e-08	+	-0.694274	0.699399	0	-0.262105	1	0	+,0,0	Testis
Mcli000225.g.t1	0.408723	0.0243115	+	0.381636	0.0890382	0	-0.12365	0.961759	0	+,0,0	Testis
Mcli000226.g.t1	-0.446707	0.000265241	-	-0.505953	0.000321228	-	-0.00508758	1	0	-,-,0	Other
Mcli000227.g.t2	-0.280347	0.49894	0	0.0858569	0.951087	0	-0.309904	0.875369	0	0,0,0	Non-Specific
Mcli000227.g.t3	0.342951	0.735438	0	0.318783	0.868604	0	0.273105	1	0	0,0,0	Non-Specific
Mcli000228.g.t1	-0.733116	0.0331832	-	-0.178333	0.877744	0	0.116784	1	0	-,0,0	Other
Mcli000229.g.t1	-0.310006	0.488067	0	-0.209135	0.827751	0	0.263044	0.94563	0	0,0,0	Non-Specific
Mcli000230.g.t1	-0.165878	0.682147	0	0.174561	0.808405	0	-0.211836	0.940699	0	0,0,0	Non-Specific
Mcli000231.g.t1	-0.552184	0.00152946	-	-0.230798	0.496794	0	0.0328007	1	0	-,0,0	Other
Mcli000232.g.t1	-0.0684358	0.690252	0	0.140852	0.495331	0	-0.146391	0.727048	0	0,0,0	Non-Specific
Mcli000233.g.t1	0	1	0	5.42553	0.251081	0	-0.806434	1	0	0,0,0	Non-Specific
Mcli000233.g.t2	-0.782745	0.440175	0	-0.442331	0.851384	0	0.62642	0.941288	0	0,0,0	Non-Specific
Mcli000235.g.t1	-0.141747	0.903645	0	-0.0265892	1	0	0.113586	1	0	0,0,0	Non-Specific
Mcli000237.g.t1	-0.277479	0.822057	0	-0.77167	0.621338	0	0.835338	0.820959	0	0,0,0	Non-Specific
Mcli000239.g.t1	-0.226671	0.76946	0	0.446112	0.658205	0	0.575411	0.736788	0	0,0,0	Non-Specific
Mcli000239.g.t2	0.00318141	1	0	0.109879	0.622893	0	-0.152573	0.655801	0	0,0,0	Non-Specific
Mcli000240.g.t1	-0.193201	0.486489	0	-0.0102815	1	0	0.0500666	1	0	0,0,0	Non-Specific
Mcli000240.g.t2	-0.162383	0.33217	0	-0.0651446	0.887474	0	0.301158	0.221835	0	0,0,0	Non-Specific
Mcli000240.g.t3	-0.340936	0.0546405	0	0.0987646	0.842859	0	0.0741235	1	0	0,0,0	Non-Specific
Mcli000241.g.t2	-0.210017	0.534112	0	-0.356995	0.405002	0	0.0336113	1	0	0,0,0	Non-Specific
Mcli000241.g.t3	-0.522252	0.287691	0	-0.134179	0.936329	0	-0.168295	1	0	0,0,0	Non-Specific
Mcli000241.g.t4	0.599161	0.833642	0	0.344199	0.966849	0	-0.243855	1	0	0,0,0	Non-Specific
Mcli000241.g.t5	-0.865126	0.570004	0	-1.11323	0.620893	0	0.130165	1	0	0,0,0	Non-Specific
Mcli000242.g.t1	1.216	0.559727	0	-0.283909	0.972326	0	0.744521	0.998185	0	0,0,0	Non-Specific
Mcli000242.g.t2	0.455022	0.0376977	+	0.172672	0.717992	0	0.0127484	1	0	+,0,0	Testis
Mcli000244.g.t1	-0.956686	0.851209	0	-2.54412	0.705703	0	0.379306	1	0	0,0,0	Non-Specific
Mcli000244.g.t2	3.0018	0.705241	0	0.308146	0.997524	0	-0.270271	1	0	0,0,0	Non-Specific
Mcli000244.g.t3	-1.4645	0.377992	0	0.762896	0.840753	0	-5.99185	0.0039513	-	0,0,-	Other
Mcli000244.g.t4	-0.523229	0.440001	0	-1.22468	0.0722259	0	-0.0459453	1	0	0,0,0	Non-Specific
Mcli000244.g.t5	-0.762507	0.0627789	0	-0.129674	0.933795	0	-0.957436	0.16998	0	0,0,0	Non-Specific
Mcli000246.g.t2	-0.136096	0.722598	0	0.0992318	0.911015	0	0.107244	1	0	0,0,0	Non-Specific
Mcli000246.g.t3	-0.380791	0.299746	0	0.054094	0.975176	0	-0.0718313	1	0	0,0,0	Non-Specific
Mcli000246.g.t4	4.5472	0.0680591	0	-0.979353	0.890313	0	1.4136	0.974323	0	0,0,0	Non-Specific
Mcli000247.g.t1	0.145956	0.163826	0	0.31939	0.000994275	+	-0.129955	0.641204	0	0,+,0	Ovary 1
Mcli000248.g.t1	-0.593756	0.212571	0	0.041017	0.991901	0	0.516612	0.746565	0	0,0,0	Non-Specific
Mcli000249.g.t2	-0.108184	0.559704	0	0.218482	0.280939	0	0.129687	0.873582	0	0,0,0	Non-Specific
Mcli000250.g.t1	-0.590555	0.123582	0	-0.497573	0.418282	0	-0.262639	0.965015	0	0,0,0	Non-Specific
Mcli000251.g.t1	-0.555583	0.0786293	0	0.112518	0.918225	0	-0.446336	0.587746	0	0,0,0	Non-Specific
Mcli000251.g.t2	0.159792	0.999141	0	-7.98919	0.22913	0	7.82444	0.468059	0	0,0,0	Non-Specific
Mcli000253.g.t1	1.76932	3.63841e-19	+	0.740786	5.35164e-06	+	-0.115142	0.957316	0	+,+,0	Ovary 2
Mcli000253.g.t4	1.77824	0.000198115	+	0.429325	0.548324	0	0.241728	0.967976	0	+,0,0	Testis
Mcli000254.g.t1	-0.530769	0.74851	0	-0.539682	0.891678	0	0.582992	1	0	0,0,0	Non-Specific
Mcli000255.g.t1	-0.473071	0.00797496	-	-0.0154478	0.993508	0	-0.130976	0.967242	0	-,0,0	Other
Mcli000256.g.t1	-0.0680908	0.789656	0	-0.155384	0.621394	0	0.0135884	1	0	0,0,0	Non-Specific
Mcli000258.g.t1	-0.210461	0.737803	0	-0.29229	0.777219	0	-0.0173769	1	0	0,0,0	Non-Specific
Mcli000259.g.t1	-1.73116	0.00180569	-	0.214919	0.932242	0	-0.636329	0.895159	0	-,0,0	Other
Mcli000260.g.t1	-0.659357	0.602849	0	-1.29453	0.570078	0	1.0734	0.906365	0	0,0,0	Non-Specific
Mcli000261.g.t1	1.05452	0.181005	0	0.0807411	0.987915	0	0.352361	0.996804	0	0,0,0	Non-Specific
Mcli000262.g.t1	0.275334	0.106682	0	0.0836951	0.854433	0	0.104788	0.966247	0	0,0,0	Non-Specific
Mcli000262.g.t2	0	1	0	5.87589	0.408798	0	-0.142776	1	0	0,0,0	Non-Specific
Mcli000263.g.t2	1.73403	0.00274631	+	0.0356828	0.997681	0	-0.493374	0.926379	0	+,0,0	Testis
Mcli000264.g.t1	-0.870015	0.214516	0	-0.294673	0.895215	0	-1.09708	0.646762	0	0,0,0	Non-Specific
Mcli000265.g.t1	6.67517	0.000587479	+	-0.672656	0.907728	0	2.32884	0.632823	0	+,0,0	Testis
Mcli000265.g.t2	-0.168428	0.338422	0	0.121889	0.708444	0	-0.268059	0.387551	0	0,0,0	Non-Specific
Mcli000266.g.t1	-0.0687693	0.936617	0	-0.324684	0.723404	0	0.0476942	1	0	0,0,0	Non-Specific
Mcli000266.g.t2	-0.339293	0.79412	0	-0.0500918	0.996367	0	-0.00217846	1	0	0,0,0	Non-Specific
Mcli000267.g.t1	0.3396	0.252483	0	0.201105	0.720316	0	-0.159943	0.974323	0	0,0,0	Non-Specific
Mcli000268.g.t1	-0.0944117	0.832971	0	0.455936	0.200553	0	0.175831	0.957316	0	0,0,0	Non-Specific
Mcli000269.g.t1	0.116381	0.49275	0	0.00815238	0.996367	0	-0.10007	0.941558	0	0,0,0	Non-Specific
Mcli000270.g.t1	0.579343	2.35712e-06	+	0.247059	0.190861	0	0.194455	0.61915	0	+,0,0	Testis
Mcli000272.g.t1	0.186954	0.36261	0	0.108328	0.800695	0	-0.0223071	1	0	0,0,0	Non-Specific
Mcli000273.g.t1	3.51213	5.00418e-14	+	0.0749343	0.976538	0	0.149001	1	0	+,0,0	Testis
Mcli000274.g.t1	3.8219	2.61834e-46	+	0.442543	0.211856	0	-0.841725	0.00360505	-	+,0,-	Other
Mcli000275.g.t1	-1.12125	0.315272	0	-0.222251	0.963291	0	-0.597912	0.986987	0	0,0,0	Non-Specific
Mcli000276.g.t1	0.262892	0.919057	0	-0.626758	0.885508	0	0.6968	0.996804	0	0,0,0	Non-Specific
Mcli000278.g.t1	1.85855	0.000113975	+	0.602248	0.281709	0	0.174059	0.998615	0	+,0,0	Testis
Mcli000280.g.t1	0.0304277	0.942819	0	0.0728055	0.916354	0	0.156617	0.923638	0	0,0,0	Non-Specific
Mcli000281.g.t1	-0.554743	0.0621352	0	-0.300462	0.593679	0	-0.164199	0.986637	0	0,0,0	Non-Specific
Mcli000281.g.t2	-0.35235	0.90109	0	-0.243214	0.978873	0	-0.411374	1	0	0,0,0	Non-Specific
Mcli000282.g.t1	0.248399	0.392471	0	-0.158117	0.790081	0	0.220517	0.881089	0	0,0,0	Non-Specific
Mcli000282.g.t3	-0.118096	0.821397	0	-0.34258	0.578825	0	0.478443	0.582519	0	0,0,0	Non-Specific
Mcli000282.g.t5	-0.0446417	0.948889	0	0.252883	0.703114	0	-0.285542	0.877637	0	0,0,0	Non-Specific
Mcli000283.g.t1	3.32704	3.78086e-27	+	0.133565	0.894697	0	-0.439781	0.620136	0	+,0,0	Testis
Mcli000284.g.t1	-0.694411	0.761529	0	-0.620115	0.899503	0	-0.998557	0.969023	0	0,0,0	Non-Specific
Mcli000284.g.t2	0	1	0	3.50874	0.724709	0	0.830312	1	0	0,0,0	Non-Specific
Mcli000285.g.t1	-0.605711	0.296459	0	-0.668947	0.486369	0	-0.678705	0.814164	0	0,0,0	Non-Specific
Mcli000286.g.t1	-0.656296	0.0968313	0	-0.266919	0.774875	0	-0.0731958	1	0	0,0,0	Non-Specific
Mcli000287.g.t1	4.07251	0.00171304	+	0.541246	0.865556	0	-0.632781	0.983877	0	+,0,0	Testis
Mcli000288.g.t1	1.94412	0.624624	0	1.13972	0.900979	0	-1.60153	0.983877	0	0,0,0	Non-Specific
Mcli000289.g.t1	1.41449	0.00108449	+	-0.319196	0.75306	0	-0.318482	0.957876	0	+,0,0	Testis
Mcli000290.g.t1	0.87077	0.378189	0	-0.440493	0.841246	0	-0.449575	0.993047	0	0,0,0	Non-Specific
Mcli000291.g.t1	1.64218	0.554977	0	-0.36297	0.970026	0	0.170781	1	0	0,0,0	Non-Specific
Mcli000292.g.t1	1.28787	0.692019	0	0.554331	0.945027	0	-1.09876	0.99159	0	0,0,0	Non-Specific
Mcli000293.g.t1	3.58201	6.06663e-45	+	0.161988	0.853298	0	-0.509202	0.463898	0	+,0,0	Testis
Mcli000294.g.t1	-0.991263	8.3371e-16	-	-0.360194	0.0430185	-	-0.240075	0.529551	0	-,-,0	Other
Mcli000295.g.t1	-0.318879	0.915498	0	0.770344	0.855466	0	-0.71273	0.999494	0	0,0,0	Non-Specific
Mcli000296.g.t1	-0.233792	0.127352	0	-0.210633	0.353187	0	-0.0221128	1	0	0,0,0	Non-Specific
Mcli000296.g.t2	-4.68326	0.494436	0	1.7141	0.93377	0	-1.61578	1	0	0,0,0	Non-Specific
Mcli000296.g.t3	-0.0514065	0.87791	0	-0.226048	0.499603	0	-0.193116	0.86786	0	0,0,0	Non-Specific
Mcli000297.g.t1	0.436409	0.0848328	0	0.359872	0.291741	0	-0.237218	0.837104	0	0,0,0	Non-Specific
Mcli000299.g.t1	0.357815	0.000122565	+	0.33819	0.0011774	+	-0.183539	0.37944	0	+,+,0	Ovary 2
Mcli000300.g.t1	2.04558	0.392651	0	1.29819	0.77703	0	5.32419	0.0205254	+	0,0,+	Tail
Mcli000301.g.t1	-0.00916285	0.998514	0	-0.121302	0.865802	0	0.473789	0.297524	0	0,0,0	Non-Specific
Mcli000302.g.t1	1.45657	0.522985	0	-0.584037	0.921181	0	0.355954	1	0	0,0,0	Non-Specific
Mcli000303.g.t1	0.698885	0.819774	0	-0.463654	0.953759	0	0.337448	1	0	0,0,0	Non-Specific
Mcli000304.g.t1	3.93186	3.36416e-18	+	0.183658	0.850532	0	-1.02953	0.0210144	-	+,0,-	Other
Mcli000305.g.t1	2.15621	3.12995e-33	+	0.493329	0.0443946	+	-0.0561566	1	0	+,+,0	Ovary 2
Mcli000306.g.t1	-0.942	0.229243	0	-0.305296	0.901984	0	-1.08346	0.689329	0	0,0,0	Non-Specific
Mcli000307.g.t1	0.642505	0.226639	0	0.312858	0.766832	0	-0.0614434	1	0	0,0,0	Non-Specific
Mcli000308.g.t1	-0.291675	0.00101318	-	-0.273692	0.00965463	-	0.0530616	0.989804	0	-,-,0	Other
Mcli000309.g.t1	-0.300396	0.709906	0	-0.487048	0.684701	0	0.0302016	1	0	0,0,0	Non-Specific
Mcli000310.g.t1	-0.525354	0.114578	0	-0.208392	0.78906	0	-0.133351	1	0	0,0,0	Non-Specific
Mcli000311.g.t2	-0.177851	0.323638	0	-0.348594	0.0772647	0	0.109646	0.965126	0	0,0,0	Non-Specific
Mcli000311.g.t3	0.00182645	1	0	1.2724	0.792196	0	-0.170601	1	0	0,0,0	Non-Specific
Mcli000312.g.t1	-0.320038	0.880729	0	0.995112	0.676463	0	-0.388045	1	0	0,0,0	Non-Specific
Mcli000313.g.t2	-0.265522	0.13052	0	0.130722	0.725242	0	-0.000489114	1	0	0,0,0	Non-Specific
Mcli000314.g.t1	0.00700481	0.995859	0	0.0447284	0.945891	0	0.0338229	1	0	0,0,0	Non-Specific
Mcli000314.g.t2	-1.19183	0.256351	0	1.02941	0.53579	0	0.500597	0.984572	0	0,0,0	Non-Specific
Mcli000315.g.t1	-0.484812	0.0242638	-	-0.369735	0.244852	0	0.0323953	1	0	-,0,0	Other
Mcli000316.g.t1	0.177447	0.941511	0	-0.789914	0.805708	0	2.54976	0.152255	0	0,0,0	Non-Specific
Mcli000317.g.t1	3.46969	1.07272e-32	+	0.0524792	0.979238	0	-0.391543	0.770139	0	+,0,0	Testis
Mcli000319.g.t2	3.60067	5.47733e-70	+	0.162088	0.762063	0	-0.546981	0.0972232	0	+,0,0	Testis
Mcli000320.g.t2	0.746023	0.0158356	+	-0.221793	0.768138	0	0.0120909	1	0	+,0,0	Testis
Mcli000321.g.t1	0.0490352	0.942986	0	0.179465	0.830326	0	-0.194068	0.975391	0	0,0,0	Non-Specific
Mcli000322.g.t1	-0.487296	0.113517	0	-0.0915947	0.937733	0	0.187415	0.975391	0	0,0,0	Non-Specific
Mcli000323.g.t1	-0.101406	0.901348	0	-0.579612	0.42032	0	0.404752	0.88636	0	0,0,0	Non-Specific
Mcli000323.g.t2	1.4003	0.858463	0	1.26775	0.941789	0	-1.1376	1	0	0,0,0	Non-Specific
Mcli000323.g.t3	3.94174	0.21056	0	2.23776	0.667868	0	-0.238398	1	0	0,0,0	Non-Specific
Mcli000323.g.t4	0.297457	0.9711	0	-0.564189	0.972098	0	-0.724122	1	0	0,0,0	Non-Specific
Mcli000324.g.t1	0.173071	0.609123	0	0.259636	0.56319	0	-0.238525	0.858634	0	0,0,0	Non-Specific
Mcli000325.g.t1	-0.986354	0.254708	0	-0.596371	0.787622	0	-0.442047	1	0	0,0,0	Non-Specific
Mcli000326.g.t1	-0.779168	0.37311	0	-0.342044	0.892268	0	-0.140622	1	0	0,0,0	Non-Specific
Mcli000327.g.t1	-2.33897	0.116821	0	0.474642	0.938665	0	-1.41653	0.930712	0	0,0,0	Non-Specific
Mcli000329.g.t1	-0.312939	0.942928	0	0.706171	0.921969	0	-1.81143	0.895409	0	0,0,0	Non-Specific
Mcli000330.g.t1	1.98074	3.91713e-09	+	0.171885	0.882553	0	-0.146032	1	0	+,0,0	Testis
Mcli000330.g.t2	2.61245	0.0565094	0	-0.246009	0.969851	0	-0.832047	0.969023	0	0,0,0	Non-Specific
Mcli000330.g.t3	2.82322	0.36787	0	-0.323905	0.984949	0	-1.1026	1	0	0,0,0	Non-Specific
Mcli000331.g.t1	0.0160657	1	0	-25.3528	1.87963e-07	-	0	1	0	0,-,0	Other
Mcli000331.g.t2	0.599415	0.855526	0	0.680359	0.918613	0	-0.0935574	1	0	0,0,0	Non-Specific
Mcli000331.g.t3	-0.289016	0.990206	0	-2.31178	0.882927	0	-22.9588	4.67852e-06	-	0,0,-	Other
Mcli000332.g.t1	-0.56044	0.196533	0	0.074732	0.970978	0	0.527492	0.647079	0	0,0,0	Non-Specific
Mcli000334.g.t1	-0.0296886	0.999127	0	-1.62107	0.258969	0	-0.370248	1	0	0,0,0	Non-Specific
Mcli000335.g.t1	0.197269	0.0704917	0	0.07141	0.7809	0	-0.0336073	1	0	0,0,0	Non-Specific
Mcli000336.g.t1	-0.317501	0.28698	0	0.00535334	1	0	-0.106135	1	0	0,0,0	Non-Specific
Mcli000337.g.t1	0.0672509	0.881922	0	0.1601	0.793389	0	0.443562	0.354871	0	0,0,0	Non-Specific
Mcli000337.g.t2	0.0622273	0.994878	0	0.249875	0.971829	0	0.434478	1	0	0,0,0	Non-Specific
Mcli000337.g.t4	0.078284	0.899499	0	0.0596126	0.972589	0	0.11274	1	0	0,0,0	Non-Specific
Mcli000337.g.t5	0.019337	1	0	-0.0634822	0.992219	0	-0.62297	0.90368	0	0,0,0	Non-Specific
Mcli000338.g.t1	0.0756702	0.877616	0	0.117496	0.889744	0	0.0585538	1	0	0,0,0	Non-Specific
Mcli000338.g.t3	-0.239119	0.885784	0	0.195441	0.964749	0	-0.323302	1	0	0,0,0	Non-Specific
Mcli000339.g.t1	0.236331	0.479368	0	0.0614339	0.95889	0	-0.185965	0.956779	0	0,0,0	Non-Specific
Mcli000341.g.t1	4.66935	0.342033	0	-1.42869	0.921452	0	0.0933384	1	0	0,0,0	Non-Specific
Mcli000342.g.t1	0.190233	0.136378	0	0.160411	0.393285	0	-0.102508	0.9024	0	0,0,0	Non-Specific
Mcli000343.g.t2	-0.240635	0.0339678	-	-0.114152	0.617605	0	0.0916993	0.932609	0	-,0,0	Other
Mcli000344.g.t1	-0.628222	0.0636238	0	-0.465595	0.410935	0	0.640081	0.360121	0	0,0,0	Non-Specific
Mcli000345.g.t1	0.340216	0.24718	0	-0.147339	0.832536	0	-0.0823052	1	0	0,0,0	Non-Specific
Mcli000346.g.t1	-0.592096	0.0177418	-	-0.361686	0.368186	0	-0.19733	0.938518	0	-,0,0	Other
Mcli000346.g.t3	-0.66371	0.02034	-	-0.241501	0.706957	0	-0.140599	1	0	-,0,0	Other
Mcli000347.g.t1	3.49777	8.7938e-47	+	0.0902214	0.933795	0	-0.571462	0.268029	0	+,0,0	Testis
Mcli000348.g.t1	0.232931	0.218712	0	0.411638	0.032348	+	-0.186625	0.790046	0	0,+,0	Ovary 1
Mcli000349.g.t1	-0.588943	0.11222	0	-0.229792	0.792145	0	-0.103106	1	0	0,0,0	Non-Specific
Mcli000351.g.t1	0.905444	0.00482274	+	-0.590102	0.193588	0	-0.321395	0.898728	0	+,0,0	Testis
Mcli000352.g.t1	0.0417285	0.915498	0	0.00710064	1	0	-0.0145623	1	0	0,0,0	Non-Specific
Mcli000352.g.t2	0	NA	0	3.2854	NA	NA	2.41332	NA	NA	0,NA,NA	Other
Mcli000353.g.t1	0.589021	0.788872	0	-2.23666	0.387632	0	0.246473	1	0	0,0,0	Non-Specific
Mcli000354.g.t1	-0.149482	0.475001	0	0.126603	0.734473	0	0.0202134	1	0	0,0,0	Non-Specific
Mcli000355.g.t1	1.1549	0.0227166	+	-0.0115022	1	0	0.0751794	1	0	+,0,0	Testis
Mcli000358.g.t1	-0.143844	0.856212	0	0.139018	0.936416	0	-0.780433	0.464889	0	0,0,0	Non-Specific
Mcli000359.g.t1	-0.0062794	1	0	-0.475692	0.563611	0	0.0643522	1	0	0,0,0	Non-Specific
Mcli000361.g.t1	-0.767076	0.380279	0	-0.747776	0.629181	0	0.0525851	1	0	0,0,0	Non-Specific
Mcli000362.g.t1	-0.138883	0.787938	0	-0.177695	0.853343	0	-0.0956215	1	0	0,0,0	Non-Specific
Mcli000364.g.t1	-0.463641	0.24653	0	-0.539431	0.341148	0	0.493125	0.664547	0	0,0,0	Non-Specific
Mcli000367.g.t1	-0.438799	0.546967	0	-0.754888	0.450917	0	0.448581	0.946073	0	0,0,0	Non-Specific
Mcli000368.g.t1	-0.0116976	1	0	5.46043	1.93069e-05	+	-0.527385	0.975168	0	0,+,0	Ovary 1
Mcli000369.g.t1	1.50743	1.66094e-09	+	0.969587	2.78637e-05	+	0.876347	8.49971e-05	+	+,+,+	Other
Mcli000369.g.t2	1.43052	0.000984355	+	0.953799	0.0842821	0	0.96001	0.176641	0	+,0,0	Testis
Mcli000369.g.t3	1.64912	1.39347e-09	+	0.831116	0.00804134	+	1.72946	3.48307e-12	+	+,+,+	Other
Mcli000370.g.t1	0.39388	0.784213	0	3.58443	4.93468e-09	+	-0.778631	0.468059	0	0,+,0	Ovary 1
Mcli000371.g.t1	1.09787	4.60504e-05	+	0.642465	0.0637552	0	-0.0364959	1	0	+,0,0	Testis
Mcli000372.g.t1	1.42731	4.89006e-12	+	0.576239	0.0105125	+	-0.238652	0.758155	0	+,+,0	Ovary 2
Mcli000373.g.t1	-0.0231073	0.984708	0	-0.143564	0.894143	0	0.114261	1	0	0,0,0	Non-Specific
Mcli000374.g.t1	3.31801	9.05039e-28	+	-0.205121	0.828936	0	-0.348069	0.85719	0	+,0,0	Testis
Mcli000376.g.t1	-0.451743	0.353833	0	-0.657966	0.308821	0	-0.819627	0.437923	0	0,0,0	Non-Specific
Mcli000377.g.t1	0.13771	0.582046	0	0.146762	0.71874	0	-0.43345	0.129303	0	0,0,0	Non-Specific
Mcli000377.g.t2	1.19588	0.185399	0	-0.215845	0.949928	0	0.366091	1	0	0,0,0	Non-Specific
Mcli000378.g.t1	-0.112945	0.549164	0	0.0375405	0.951096	0	-0.131488	0.881167	0	0,0,0	Non-Specific
Mcli000379.g.t1	0.706065	0.0139057	+	0.284557	0.602391	0	-0.175522	0.975391	0	+,0,0	Testis
Mcli000380.g.t2	0.667363	0.423833	0	-0.290906	0.889406	0	-0.632519	0.89803	0	0,0,0	Non-Specific
Mcli000380.g.t3	-0.337084	0.307311	0	0.334513	0.502911	0	-0.178593	0.974323	0	0,0,0	Non-Specific
Mcli000381.g.t1	-0.0223068	0.948714	0	0.0807401	0.854448	0	0.185347	0.729776	0	0,0,0	Non-Specific
Mcli000383.g.t1	0.599998	0.798929	0	-0.238481	0.976584	0	0.371507	1	0	0,0,0	Non-Specific
Mcli000384.g.t2	0.154751	0.382052	0	0.00143978	1	0	-0.158385	0.814501	0	0,0,0	Non-Specific
Mcli000384.g.t3	-0.667465	0.924919	0	-0.626856	0.974067	0	0.835345	1	0	0,0,0	Non-Specific
Mcli000385.g.t1	-0.655916	1.25503e-07	-	-0.529506	0.00127317	-	-0.0641889	1	0	-,-,0	Other
Mcli000388.g.t1	0.226883	0.200424	0	0.41614	0.0146747	+	0.020794	1	0	0,+,0	Ovary 1
Mcli000389.g.t1	0.468981	0.0100902	+	0.336766	0.159382	0	-0.0671781	1	0	+,0,0	Testis
Mcli000391.g.t1	-0.771132	0.713945	0	-0.222757	0.983194	0	1.30479	0.897275	0	0,0,0	Non-Specific
Mcli000392.g.t1	0.0598362	0.85817	0	0.387753	0.0901563	0	-0.258045	0.618565	0	0,0,0	Non-Specific
Mcli000392.g.t2	-0.288032	0.892259	0	0.397177	0.923105	0	-0.515761	1	0	0,0,0	Non-Specific
Mcli000393.g.t1	-0.463482	0.00891378	-	-0.283147	0.310402	0	-0.111213	0.982168	0	-,0,0	Other
Mcli000395.g.t1	0.714157	0.680414	0	-0.214357	0.972771	0	-0.155323	1	0	0,0,0	Non-Specific
Mcli000396.g.t1	0.111221	0.901958	0	0.170886	0.918509	0	-0.145518	1	0	0,0,0	Non-Specific
Mcli000397.g.t1	-0.53522	0.128048	0	-1.08805	0.0194107	-	-0.522023	0.834692	0	0,-,0	Other
Mcli000398.g.t1	-0.527649	0.01304	-	-0.193031	0.686479	0	0.0149227	1	0	-,0,0	Other
Mcli000399.g.t1	-0.598846	0.815059	0	1.18678	0.727512	0	-1.71854	0.812335	0	0,0,0	Non-Specific
Mcli000400.g.t1	4.38056	1.1844e-05	+	0.155095	0.932085	0	-0.612729	0.738056	0	+,0,0	Testis
Mcli000401.g.t1	0.0136891	0.997538	0	0.414394	0.465341	0	-0.320502	0.869381	0	0,0,0	Non-Specific
Mcli000402.g.t1	-0.145909	0.947139	0	-0.649417	0.811522	0	-0.533993	1	0	0,0,0	Non-Specific
Mcli000403.g.t1	5.44257	0.073249	0	-0.292936	0.988441	0	2.11295	0.928825	0	0,0,0	Non-Specific
Mcli000404.g.t1	-1.69141	0.40998	0	0.60164	0.926429	0	-2.18414	0.798534	0	0,0,0	Non-Specific
Mcli000405.g.t1	-0.880959	0.841113	0	-1.76046	0.784035	0	0.0276239	1	0	0,0,0	Non-Specific
Mcli000405.g.t3	-0.41619	0.943883	0	0.547585	0.966977	0	0.317871	1	0	0,0,0	Non-Specific
Mcli000405.g.t4	-1.61591	0.226237	0	0.893309	0.761993	0	-1.37943	0.836259	0	0,0,0	Non-Specific
Mcli000406.g.t1	-0.50747	0.679055	0	0.252417	0.94166	0	0.327588	1	0	0,0,0	Non-Specific
Mcli000406.g.t3	0.116912	0.959517	0	-1.95258	0.203524	0	1.76955	0.517921	0	0,0,0	Non-Specific
Mcli000407.g.t1	0.336527	0.617291	0	0.268841	0.834202	0	-0.370754	0.93481	0	0,0,0	Non-Specific
Mcli000408.g.t1	-1.19344	0.68944	0	0.184646	0.992724	0	-0.0906175	1	0	0,0,0	Non-Specific
Mcli000409.g.t1	0.480279	0.0983295	0	0.0209277	0.993547	0	0.0207882	1	0	0,0,0	Non-Specific
Mcli000410.g.t1	0.212659	0.897803	0	0.11831	0.98331	0	-0.632756	0.947542	0	0,0,0	Non-Specific
Mcli000410.g.t3	-0.327596	0.1144	0	-0.205343	0.582435	0	-0.0576015	1	0	0,0,0	Non-Specific
Mcli000411.g.t1	-0.167911	0.68488	0	-0.0404432	0.98331	0	-0.0654816	1	0	0,0,0	Non-Specific
Mcli000412.g.t1	-0.181599	0.560455	0	0.0840158	0.920808	0	-0.177056	0.939135	0	0,0,0	Non-Specific
Mcli000413.g.t1	0.367648	0.0611661	0	0.310334	0.243901	0	0.0678562	1	0	0,0,0	Non-Specific
Mcli000414.g.t1	0.541893	0.353135	0	0.09527	0.966977	0	0.287532	0.97415	0	0,0,0	Non-Specific
Mcli000415.g.t1	-0.354684	0.054216	0	0.0888255	0.874666	0	-0.117317	0.975391	0	0,0,0	Non-Specific
Mcli000416.g.t1	-0.125908	0.954973	0	-0.905019	0.706644	0	0.451308	1	0	0,0,0	Non-Specific
Mcli000417.g.t1	3.48979	0.643517	0	0.332999	0.995968	0	-2.20548	1	0	0,0,0	Non-Specific
Mcli000418.g.t1	1.58917	3.77823e-22	+	0.16446	0.687823	0	-0.301476	0.52031	0	+,0,0	Testis
Mcli000419.g.t1	-0.22011	0.285356	0	-0.0719904	0.909509	0	-0.178317	0.87299	0	0,0,0	Non-Specific
Mcli000420.g.t1	0.53221	0.374934	0	-0.0990263	0.967349	0	0.24099	0.998174	0	0,0,0	Non-Specific
Mcli000421.g.t1	0.0566736	0.993988	0	-0.518475	0.898631	0	-0.540473	1	0	0,0,0	Non-Specific
Mcli000422.g.t1	-0.863226	0.591131	0	-1.02935	0.746217	0	-0.390281	1	0	0,0,0	Non-Specific
Mcli000423.g.t1	-0.418573	0.124585	0	-0.332644	0.498309	0	-0.425785	0.632823	0	0,0,0	Non-Specific
Mcli000426.g.t1	0.204736	0.424469	0	-0.153054	0.750768	0	0.0170455	1	0	0,0,0	Non-Specific
Mcli000427.g.t1	-0.349731	0.651848	0	0.303171	0.840026	0	0.561835	0.829352	0	0,0,0	Non-Specific
Mcli000427.g.t2	2.13394	0.731872	0	0.583028	0.982254	0	-7.60084	0.392598	0	0,0,0	Non-Specific
Mcli000427.g.t3	0.182761	0.939412	0	0.187032	0.976076	0	0.227218	1	0	0,0,0	Non-Specific
Mcli000428.g.t1	-0.578415	0.814922	0	1.52114	0.559654	0	-0.382768	1	0	0,0,0	Non-Specific
Mcli000429.g.t1	0.304438	0.923634	0	-2.98249	0.290964	0	-0.0898411	1	0	0,0,0	Non-Specific
Mcli000429.g.t2	-1.5823	0.290416	0	-2.80456	0.271649	0	1.3684	0.963412	0	0,0,0	Non-Specific
Mcli000429.g.t3	-1.08374	0.273646	0	0.528618	0.828663	0	-1.46258	0.62474	0	0,0,0	Non-Specific
Mcli000429.g.t4	-0.378262	0.538441	0	-0.16206	0.927495	0	-0.22419	1	0	0,0,0	Non-Specific
Mcli000429.g.t5	-0.352455	NA	NA	-5.29125	NA	NA	0	NA	0	NA,NA,0	Other
Mcli000429.g.t6	-5.67718	NA	NA	5.22856	NA	NA	-5.13024	NA	NA	NA,NA,NA	Other
Mcli000430.g.t1	0.7167	0.56421	0	-1.04232	0.564025	0	-0.0630088	1	0	0,0,0	Non-Specific
Mcli000431.g.t1	-0.438166	0.0706003	0	-0.205873	0.707635	0	-0.22953	0.901137	0	0,0,0	Non-Specific
Mcli000432.g.t1	3.57983	1.0959e-38	+	0.0276605	0.987607	0	-0.593368	0.0946691	0	+,0,0	Testis
Mcli000433.g.t2	2.24729	3.52209e-20	+	0.693288	0.0433472	+	-0.0254629	1	0	+,+,0	Ovary 2
Mcli000433.g.t5	0.99502	0.633767	0	1.07803	0.706688	0	-0.635099	0.997403	0	0,0,0	Non-Specific
Mcli000434.g.t1	-0.227222	0.707473	0	-0.862866	0.153795	0	-0.795552	0.587111	0	0,0,0	Non-Specific
Mcli000435.g.t1	-0.61773	0.548619	0	-0.168023	0.967366	0	0.0466777	1	0	0,0,0	Non-Specific
Mcli000436.g.t1	-0.533618	0.494863	0	0.216945	0.924808	0	-0.633185	0.863888	0	0,0,0	Non-Specific
Mcli000437.g.t1	-0.142812	0.482461	0	0.000319117	1	0	-0.109448	0.965015	0	0,0,0	Non-Specific
Mcli000437.g.t2	-1.13646	0.870196	0	-1.80232	0.878606	0	-2.35653	0.980174	0	0,0,0	Non-Specific
Mcli000437.g.t3	-0.0376431	0.932423	0	0.128781	0.813996	0	0.107131	0.995505	0	0,0,0	Non-Specific
Mcli000438.g.t1	-0.370905	0.622137	0	0.185997	0.925617	0	0.328881	0.978632	0	0,0,0	Non-Specific
Mcli000440.g.t1	3.49141	2.31818e-17	+	0.187361	0.891772	0	-0.50117	0.768081	0	+,0,0	Testis
Mcli000441.g.t1	0.12702	0.504226	0	0.306668	0.0922336	0	-0.182903	0.716165	0	0,0,0	Non-Specific
Mcli000442.g.t1	-0.514886	0.292621	0	-0.179748	0.896463	0	0.552051	0.67471	0	0,0,0	Non-Specific
Mcli000443.g.t1	1.9531	0.595993	0	-0.662737	0.955571	0	-0.719831	1	0	0,0,0	Non-Specific
Mcli000443.g.t2	-0.42421	0.00571689	-	-0.0915382	0.837768	0	0.0315293	1	0	-,0,0	Other
Mcli000444.g.t1	-1.06556	0.0648475	0	0.250203	0.899145	0	-1.00326	0.546749	0	0,0,0	Non-Specific
Mcli000445.g.t1	-0.544895	0.311575	0	0.312026	0.791463	0	1.07856	0.0712507	0	0,0,0	Non-Specific
Mcli000446.g.t1	-0.355957	0.536041	0	-0.50318	0.539627	0	0.212927	1	0	0,0,0	Non-Specific
Mcli000447.g.t1	0.629361	0.00153591	+	-0.0767572	0.918509	0	-0.119296	0.985094	0	+,0,0	Testis
Mcli000448.g.t1	-0.28199	0.439939	0	-0.0966196	0.934276	0	-0.69982	0.236284	0	0,0,0	Non-Specific
Mcli000449.g.t1	-0.691242	0.000717127	-	-0.470922	0.130975	0	-0.0852708	1	0	-,0,0	Other
Mcli000451.g.t1	-0.330999	0.099566	0	-0.186062	0.623661	0	-0.018319	1	0	0,0,0	Non-Specific
Mcli000453.g.t1	3.36453	2.42568e-52	+	0.154635	0.786433	0	-0.455672	0.28642	0	+,0,0	Testis
Mcli000454.g.t1	-0.50463	0.0246564	-	-0.112687	0.872403	0	-0.216401	0.886934	0	-,0,0	Other
Mcli000455.g.t1	0.254311	0.0303032	+	0.0668731	0.831055	0	0.0117998	1	0	+,0,0	Testis
Mcli000456.g.t1	-0.668732	0.0564712	0	-0.135199	0.914041	0	-0.172697	1	0	0,0,0	Non-Specific
Mcli000457.g.t1	0.000291905	1	0	0.0258201	0.992929	0	0.0607885	1	0	0,0,0	Non-Specific
Mcli000458.g.t1	-0.178244	0.856041	0	0.114002	0.967349	0	-0.403776	0.960673	0	0,0,0	Non-Specific
Mcli000459.g.t1	0.280015	0.876904	0	2.53486	0.0029655	+	-0.926513	0.645773	0	0,+,0	Ovary 1
Mcli000460.g.t1	-0.694816	0.000283664	-	0.0759176	0.922624	0	0.00998844	1	0	-,0,0	Other
Mcli000461.g.t1	-0.360952	0.511458	0	-0.0931644	0.965287	0	-0.0120447	1	0	0,0,0	Non-Specific
Mcli000462.g.t1	0.0215363	0.999127	0	0.110321	0.972771	0	0.249433	1	0	0,0,0	Non-Specific
Mcli000462.g.t2	-0.644537	0.239762	0	-0.669061	0.3789	0	-0.753981	0.525205	0	0,0,0	Non-Specific
Mcli000462.g.t3	-0.145735	0.992414	0	1.01131	0.918509	0	0.461564	1	0	0,0,0	Non-Specific
Mcli000463.g.t1	-0.365398	0.0484516	-	-0.238691	0.426839	0	0.0327491	1	0	-,0,0	Other
Mcli000463.g.t2	-1.81233	0.49052	0	0.212767	0.989831	0	-6.95999	0.0179687	-	0,0,-	Other
Mcli000463.g.t3	-0.0340663	1	0	-2.42542	0.4999	0	0.300813	1	0	0,0,0	Non-Specific
Mcli000464.g.t1	-0.00535251	1	0	0.646668	0.00228508	+	0.266771	0.632014	0	0,+,0	Ovary 1
Mcli000466.g.t2	0.709913	0.148737	0	-0.227523	0.860592	0	-0.0307755	1	0	0,0,0	Non-Specific
Mcli000466.g.t3	0.281715	0.356274	0	-0.284318	0.535428	0	0.113118	1	0	0,0,0	Non-Specific
Mcli000466.g.t4	0.629853	0.00119936	+	-0.154091	0.748577	0	0.0861714	1	0	+,0,0	Testis
Mcli000466.g.t6	0.35015	0.40015	0	-0.105063	0.935582	0	0.221997	0.967242	0	0,0,0	Non-Specific
Mcli000466.g.t7	0.440688	0.212523	0	-0.0953898	0.938355	0	-0.128535	1	0	0,0,0	Non-Specific
Mcli000466.g.t8	0.508465	0.0334408	+	0.291058	0.468463	0	0.0377008	1	0	+,0,0	Testis
Mcli000467.g.t1	-0.205421	0.867375	0	0.0859778	0.986497	0	-0.971315	0.722658	0	0,0,0	Non-Specific
Mcli000468.g.t1	-0.726455	0.000982397	-	-0.183432	0.743156	0	0.163296	0.964649	0	-,0,0	Other
Mcli000469.g.t1	-0.0282299	0.932208	0	-0.0664209	0.899223	0	0.0874606	0.987969	0	0,0,0	Non-Specific
Mcli000470.g.t1	0.665594	0.202701	0	1.34455	0.00130292	+	-0.161026	1	0	0,+,0	Ovary 1
Mcli000473.g.t1	-0.110765	0.728832	0	-0.279068	0.452588	0	-0.0576206	1	0	0,0,0	Non-Specific
Mcli000474.g.t1	-0.182178	0.427598	0	-0.0458899	0.957626	0	-0.122431	0.974323	0	0,0,0	Non-Specific
Mcli000475.g.t1	3.18108	5.62444e-14	+	-0.33061	0.722319	0	-0.738546	0.436218	0	+,0,0	Testis
Mcli000476.g.t1	0.457266	0.0824153	0	-0.0196251	0.993508	0	-0.273411	0.810988	0	0,0,0	Non-Specific
Mcli000476.g.t3	-0.00833387	1	0	0.997799	0.781023	0	0.492703	1	0	0,0,0	Non-Specific
Mcli000477.g.t1	-0.752915	0.000240801	-	-0.488944	0.130925	0	-0.421591	0.533563	0	-,0,0	Other
Mcli000478.g.t1	0.134	0.983985	0	-1.53616	0.719252	0	-0.671854	1	0	0,0,0	Non-Specific
Mcli000478.g.t2	-0.830423	0.577213	0	0.0735921	0.996367	0	-0.0586677	1	0	0,0,0	Non-Specific
Mcli000478.g.t3	-0.677509	0.760948	0	0.0407918	1	0	0.0902292	1	0	0,0,0	Non-Specific
Mcli000479.g.t1	-0.431407	0.00177528	-	-0.00241813	1	0	-0.0348709	1	0	-,0,0	Other
Mcli000480.g.t1	-0.629319	0.478773	0	-0.464157	0.82588	0	0.0873553	1	0	0,0,0	Non-Specific
Mcli000481.g.t1	-0.479999	0.0471401	-	0.264815	0.557648	0	0.135011	0.984927	0	-,0,0	Other
Mcli000481.g.t3	-0.679637	0.136366	0	-0.268732	0.818915	0	0.285444	0.972619	0	0,0,0	Non-Specific
Mcli000481.g.t4	-0.186343	0.84569	0	0.227121	0.901924	0	-0.0294764	1	0	0,0,0	Non-Specific
Mcli000482.g.t1	-0.188498	0.372249	0	0.122713	0.777803	0	-0.050818	1	0	0,0,0	Non-Specific
Mcli000483.g.t10	-1.95175	0.277187	0	0.575128	0.928061	0	1.2321	0.917772	0	0,0,0	Non-Specific
Mcli000483.g.t2	-0.0693884	0.796615	0	0.0953492	0.833987	0	-0.176423	0.827781	0	0,0,0	Non-Specific
Mcli000483.g.t4	-7.47613	0.207706	0	0	1	0	0	1	0	0,0,0	Non-Specific
Mcli000483.g.t9	1.20866	0.393086	0	-0.0495984	1	0	0.260215	1	0	0,0,0	Non-Specific
Mcli000484.g.t1	-1.13534	0.507848	0	-0.555467	0.91246	0	-1.82056	0.852153	0	0,0,0	Non-Specific
Mcli000484.g.t2	3.00438	0.31075	0	-0.534602	0.959886	0	-0.311613	1	0	0,0,0	Non-Specific
Mcli000484.g.t3	-0.823306	0.56252	0	-0.394123	0.924841	0	0.623398	0.987399	0	0,0,0	Non-Specific
Mcli000485.g.t1	3.41788	4.63814e-42	+	0.0251053	0.991585	0	-0.407248	0.550524	0	+,0,0	Testis
Mcli000486.g.t1	5.10099	9.20996e-08	+	0.153762	0.967165	0	-0.0552444	1	0	+,0,0	Testis
Mcli000486.g.t2	1.23871	0.370031	0	-1.14463	0.608728	0	1.05053	0.881747	0	0,0,0	Non-Specific
Mcli000486.g.t3	0.791548	0.779079	0	-0.572946	0.931546	0	0.263957	1	0	0,0,0	Non-Specific
Mcli000486.g.t5	1.86599	0.250289	0	0.417813	0.938355	0	-0.421634	1	0	0,0,0	Non-Specific
Mcli000488.g.t1	-0.857116	0.699306	0	0.98634	0.792449	0	0.7252	0.998185	0	0,0,0	Non-Specific
Mcli000490.g.t1	-2.08563	0.0576442	0	0.624462	0.855076	0	-1.48874	0.816434	0	0,0,0	Non-Specific
Mcli000492.g.t1	-1.10796	0.49082	0	0.868654	0.784744	0	0.632788	0.984572	0	0,0,0	Non-Specific
Mcli000493.g.t1	3.24344	1.67732e-10	+	0.414928	0.638846	0	-0.83281	0.347248	0	+,0,0	Testis
Mcli000493.g.t2	3.56832	3.60077e-11	+	0.366308	0.762964	0	-0.803113	0.529504	0	+,0,0	Testis
Mcli000493.g.t3	4.36154	0.000892695	+	0.399363	0.832804	0	-0.283607	1	0	+,0,0	Testis
Mcli000494.g.t1	-0.293796	0.586252	0	-0.411292	0.633423	0	0.0948925	1	0	0,0,0	Non-Specific
Mcli000495.g.t1	0.282183	0.577501	0	-0.0799384	0.964851	0	-0.33606	0.903494	0	0,0,0	Non-Specific
Mcli000496.g.t1	-0.762582	0.517667	0	0.739623	0.716719	0	-1.56563	0.569415	0	0,0,0	Non-Specific
Mcli000497.g.t1	-0.555633	0.151751	0	-0.281378	0.738042	0	-0.363882	0.870361	0	0,0,0	Non-Specific
Mcli000499.g.t1	1.22813	0.568347	0	-1.04528	0.794688	0	2.19418	0.601605	0	0,0,0	Non-Specific
Mcli000500.g.t1	-1.0417	0.012468	-	-0.283576	0.833441	0	-0.541781	0.861839	0	-,0,0	Other
Mcli000501.g.t1	-0.0675332	0.970676	0	-0.759806	0.570837	0	0.263366	1	0	0,0,0	Non-Specific
Mcli000501.g.t2	-0.174409	0.995473	0	1.22116	0.932273	0	-4.54313	0.776584	0	0,0,0	Non-Specific
Mcli000502.g.t1	-0.347402	0.0388	-	-0.028076	0.976772	0	-0.157886	0.880726	0	-,0,0	Other
Mcli000502.g.t2	-0.500312	0.0265848	-	0.189375	0.711426	0	0.202156	0.896418	0	-,0,0	Other
Mcli000503.g.t1	-0.773317	0.272824	0	0.643506	0.595658	0	-0.082189	1	0	0,0,0	Non-Specific
Mcli000504.g.t1	-0.666483	0.00350364	-	-0.32685	0.458098	0	-0.22156	0.92603	0	-,0,0	Other
Mcli000505.g.t1	-0.372773	0.495346	0	-0.27089	0.811937	0	-0.561594	0.733	0	0,0,0	Non-Specific
Mcli000506.g.t1	3.60711	1.08513e-59	+	0.0487093	0.972654	0	-0.418961	0.510291	0	+,0,0	Testis
Mcli000508.g.t1	-0.47153	0.275142	0	-0.201122	0.860163	0	0.546677	0.61811	0	0,0,0	Non-Specific
Mcli000509.g.t1	-1.0379	0.0854305	0	-0.423975	0.802352	0	-1.12597	0.633061	0	0,0,0	Non-Specific
Mcli000510.g.t1	0.027625	1	0	0.15223	0.983563	0	-0.998624	0.924068	0	0,0,0	Non-Specific
Mcli000510.g.t2	-2.55532	0.452892	0	1.60578	0.825266	0	0.110513	1	0	0,0,0	Non-Specific
Mcli000510.g.t3	-0.961149	0.784851	0	0.0792304	1	0	-1.66571	0.952757	0	0,0,0	Non-Specific
Mcli000511.g.t1	0.25317	0.297836	0	-0.426682	0.116188	0	-0.193571	0.90197	0	0,0,0	Non-Specific
Mcli000512.g.t1	0.224475	0.711467	0	0.517267	0.421947	0	-0.0795555	1	0	0,0,0	Non-Specific
Mcli000514.g.t1	-0.601261	0.269091	0	-0.355083	0.782559	0	-0.45677	0.930712	0	0,0,0	Non-Specific
Mcli000515.g.t1	0	1	0	3.14454	0.826303	0	1.1731	1	0	0,0,0	Non-Specific
Mcli000516.g.t1	-0.256875	0.905393	0	0.0729976	0.995992	0	-0.815997	0.967609	0	0,0,0	Non-Specific
Mcli000517.g.t1	0.366005	0.536709	0	0.528429	0.457889	0	0.0410266	1	0	0,0,0	Non-Specific
Mcli000518.g.t1	-0.0258207	1	0	0.470052	0.881178	0	-0.193283	1	0	0,0,0	Non-Specific
Mcli000519.g.t1	2.83991	3.79701e-05	+	0.785639	0.584933	0	-0.904475	0.746565	0	+,0,0	Testis
Mcli000519.g.t2	4.17727	7.21981e-10	+	-0.0331551	1	0	-0.421672	0.98937	0	+,0,0	Testis
Mcli000521.g.t1	-0.207644	0.436113	0	-0.119136	0.844588	0	0.149204	0.963244	0	0,0,0	Non-Specific
Mcli000521.g.t2	-0.668013	5.95654e-05	-	0.118067	0.823999	0	0.0869435	1	0	-,0,0	Other
Mcli000521.g.t5	-0.400374	0.234812	0	0.0972521	0.931908	0	-0.363607	0.750902	0	0,0,0	Non-Specific
Mcli000521.g.t6	-0.189882	0.527145	0	0.185036	0.718944	0	-0.0611457	1	0	0,0,0	Non-Specific
Mcli000521.g.t7	-0.0196147	0.993747	0	-0.123991	0.937901	0	-0.0946948	1	0	0,0,0	Non-Specific
Mcli000522.g.t1	0.0304503	0.963921	0	0.0498848	0.972098	0	0.124872	1	0	0,0,0	Non-Specific
Mcli000524.g.t1	0.0594734	0.802381	0	-0.0050594	1	0	0.0514892	1	0	0,0,0	Non-Specific
Mcli000525.g.t1	0.0328577	0.964451	0	0.0275206	0.991585	0	-0.57436	0.277939	0	0,0,0	Non-Specific
Mcli000526.g.t1	3.6688	2.3382e-23	+	-0.231449	0.781482	0	-0.172153	0.996804	0	+,0,0	Testis
Mcli000527.g.t1	-0.189752	0.658736	0	-0.107596	0.92498	0	-0.00041396	1	0	0,0,0	Non-Specific
Mcli000527.g.t2	2.64956	0.541051	0	-2.37976	0.756196	0	2.47023	0.940117	0	0,0,0	Non-Specific
Mcli000530.g.t1	-0.237776	0.342663	0	-0.247611	0.519351	0	-0.150109	0.963244	0	0,0,0	Non-Specific
Mcli000530.g.t2	0.506447	0.224554	0	-0.234599	0.801862	0	0.202163	0.987969	0	0,0,0	Non-Specific
Mcli000530.g.t3	0	1	0	4.59185	0.683576	0	-0.804959	1	0	0,0,0	Non-Specific
Mcli000530.g.t4	-0.868645	0.831528	0	-0.786148	0.930959	0	1.73191	0.95232	0	0,0,0	Non-Specific
Mcli000530.g.t5	0.63557	0.95988	0	1.30138	0.953759	0	-1.43513	1	0	0,0,0	Non-Specific
Mcli000531.g.t1	-0.273561	0.865208	0	-2.05446	0.171727	0	0.0663043	1	0	0,0,0	Non-Specific
Mcli000532.g.t1	-1.97709	0.290834	0	1.46478	0.668601	0	-1.13971	0.956267	0	0,0,0	Non-Specific
Mcli000538.g.t1	-0.296872	0.855526	0	-0.141324	0.980387	0	-0.56098	0.984444	0	0,0,0	Non-Specific
Mcli000539.g.t1	0.00594572	1	0	-0.798436	0.426819	0	1.1556	0.310067	0	0,0,0	Non-Specific
Mcli000540.g.t1	-0.648427	0.121661	0	-0.791836	0.155567	0	-0.414512	0.88377	0	0,0,0	Non-Specific
Mcli000542.g.t1	0.192651	0.523434	0	-0.107351	0.88088	0	0.0576622	1	0	0,0,0	Non-Specific
Mcli000543.g.t1	-0.331295	0.0613047	0	-0.316741	0.197622	0	0.0621503	1	0	0,0,0	Non-Specific
Mcli000544.g.t1	-0.329267	0.927134	0	-0.123609	0.995191	0	-1.09903	0.990249	0	0,0,0	Non-Specific
Mcli000546.g.t1	0.0710041	0.955541	0	-0.276968	0.867278	0	-0.337877	0.98612	0	0,0,0	Non-Specific
Mcli000547.g.t1	1.61695	7.39489e-06	+	0.0954248	0.948485	0	-0.341974	0.870698	0	+,0,0	Testis
Mcli000548.g.t1	-0.239668	0.0622023	0	-0.207172	0.251639	0	-0.18184	0.610921	0	0,0,0	Non-Specific
Mcli000551.g.t1	-0.810213	0.651352	0	0.246347	0.970032	0	-1.28593	0.860837	0	0,0,0	Non-Specific
Mcli000552.g.t1	0.0284682	1	0	0.0432509	1	0	-1.14626	0.96254	0	0,0,0	Non-Specific
Mcli000553.g.t1	1.94097	7.3499e-09	+	0.364802	0.516424	0	0.0660277	1	0	+,0,0	Testis
Mcli000554.g.t1	-2.07871	0.202	0	0.150448	0.992556	0	0.687007	1	0	0,0,0	Non-Specific
Mcli000555.g.t1	-0.0272966	0.947051	0	-0.384962	0.11913	0	0.255887	0.679705	0	0,0,0	Non-Specific
Mcli000555.g.t2	5.04352	0.410958	0	-1.54087	0.93248	0	0.387318	1	0	0,0,0	Non-Specific
Mcli000555.g.t3	-0.264745	0.429955	0	0.290775	0.562917	0	-0.017393	1	0	0,0,0	Non-Specific
Mcli000556.g.t1	-3.09403	0.554581	0	3.38723	0.683547	0	0.198153	1	0	0,0,0	Non-Specific
Mcli000556.g.t2	-0.488592	0.570772	0	0.704238	0.545339	0	-0.671648	0.823587	0	0,0,0	Non-Specific
Mcli000556.g.t3	0.333444	0.12479	0	0.258288	0.42995	0	-0.0292477	1	0	0,0,0	Non-Specific
Mcli000558.g.t1	0.169395	0.858944	0	-0.656641	0.520333	0	0.0412594	1	0	0,0,0	Non-Specific
Mcli000559.g.t1	1.57347	7.77556e-08	+	0.088391	0.947408	0	-0.256333	0.930712	0	+,0,0	Testis
Mcli000562.g.t1	-0.0485269	0.941272	0	-0.239902	0.735513	0	0.343131	0.800071	0	0,0,0	Non-Specific
Mcli000564.g.t1	-0.0451306	0.992485	0	-0.957548	0.565919	0	-0.735092	0.9359	0	0,0,0	Non-Specific
Mcli000565.g.t2	-0.331568	0.184976	0	-0.0665752	0.943212	0	0.0769431	1	0	0,0,0	Non-Specific
Mcli000566.g.t1	-0.608973	7.67224e-06	-	-0.226149	0.368186	0	0.0210216	1	0	-,0,0	Other
Mcli000570.g.t1	-1.10813	6.36231e-10	-	-0.491915	0.131198	0	-0.588767	0.254748	0	-,0,0	Other
Mcli000571.g.t1	-0.803872	4.31796e-07	-	-0.519244	0.0165319	-	-0.370173	0.377592	0	-,-,0	Other
Mcli000572.g.t1	-1.09525	0.744426	0	0.749088	0.928061	0	-2.13317	0.890221	0	0,0,0	Non-Specific
Mcli000573.g.t1	-0.192719	0.951987	0	-1.44532	0.656158	0	-2.47913	0.706328	0	0,0,0	Non-Specific
Mcli000574.g.t1	3.696	1.58409e-61	+	0.163494	0.806264	0	-0.49811	0.314392	0	+,0,0	Testis
Mcli000574.g.t3	2.57861	NA	NA	-4.5368	NA	NA	-17.3022	NA	NA	NA,NA,NA	Other
Mcli000575.g.t1	0.103759	0.578288	0	0.271031	0.120174	0	-0.121223	0.891397	0	0,0,0	Non-Specific
Mcli000577.g.t1	-0.610348	0.422665	0	-1.32753	0.189021	0	0.375984	1	0	0,0,0	Non-Specific
Mcli000578.g.t1	-0.134217	0.811227	0	-0.461128	0.46722	0	-0.114688	1	0	0,0,0	Non-Specific
Mcli000579.g.t1	0.13149	0.82222	0	-0.0433928	0.986085	0	-0.0950211	1	0	0,0,0	Non-Specific
Mcli000580.g.t1	0.407247	0.832083	0	1.15154	0.497125	0	0.318695	1	0	0,0,0	Non-Specific
Mcli000581.g.t1	-0.696701	0.873604	0	4.72528	0.0571474	0	-1.5689	0.901394	0	0,0,0	Non-Specific
Mcli000582.g.t1	-0.394187	0.00191428	-	-0.147077	0.598998	0	0.0928788	0.973636	0	-,0,0	Other
Mcli000582.g.t2	-0.690219	0.0248929	-	0.243725	0.734482	0	0.155719	0.997403	0	-,0,0	Other
Mcli000583.g.t1	0.254414	0.657872	0	0.185167	0.881047	0	0.202752	0.995811	0	0,0,0	Non-Specific
Mcli000583.g.t2	-3.94574	0.0160876	-	3.36081	0.122394	0	-0.878025	0.963244	0	-,0,0	Other
Mcli000585.g.t1	-0.025545	0.9711	0	0.0710153	0.947526	0	0.49538	0.299261	0	0,0,0	Non-Specific
Mcli000585.g.t2	-0.239844	0.870789	0	-0.122984	0.980387	0	-0.553412	0.96438	0	0,0,0	Non-Specific
Mcli000586.g.t1	0.0900091	0.951706	0	-1.38021	0.136883	0	-0.145655	1	0	0,0,0	Non-Specific
Mcli000587.g.t1	3.39865	5.22516e-29	+	-0.155547	0.888387	0	-0.523936	0.568334	0	+,0,0	Testis
Mcli000588.g.t1	-0.349213	0.229495	0	-0.352383	0.446997	0	-0.0702306	1	0	0,0,0	Non-Specific
Mcli000589.g.t1	-0.292202	0.242968	0	0.298141	0.403468	0	-0.256575	0.768915	0	0,0,0	Non-Specific
Mcli000590.g.t1	0.138218	0.92115	0	-1.01405	0.429546	0	1.1901	0.541449	0	0,0,0	Non-Specific
Mcli000591.g.t1	-0.144545	0.759094	0	-0.132337	0.898968	0	0.263931	0.915697	0	0,0,0	Non-Specific
Mcli000592.g.t1	0.277911	0.446153	0	0.224728	0.725365	0	-0.0267485	1	0	0,0,0	Non-Specific
Mcli000592.g.t2	0.927593	0.354427	0	0.35774	0.892268	0	0.0616034	1	0	0,0,0	Non-Specific
Mcli000592.g.t3	-0.239945	0.470346	0	0.0161495	0.996519	0	-0.294994	0.793135	0	0,0,0	Non-Specific
Mcli000593.g.t1	9.81861	2.91319e-19	+	0.874919	0.0149369	+	0.383355	0.744171	0	+,+,0	Ovary 2
Mcli000593.g.t2	2.12781	4.88139e-13	+	0.349875	0.603147	0	-0.393095	0.781226	0	+,0,0	Testis
Mcli000594.g.t2	3.43204	1.26729e-13	+	-0.0538487	0.990758	0	-0.930802	0.433506	0	+,0,0	Testis
Mcli000595.g.t1	-0.430295	0.212691	0	0.0379954	0.986868	0	-0.341707	0.816822	0	0,0,0	Non-Specific
Mcli000596.g.t1	0.0326443	0.956077	0	-0.311408	0.473363	0	0.000233519	1	0	0,0,0	Non-Specific
Mcli000599.g.t1	-0.564516	0.00780345	-	-0.0533077	0.958671	0	-0.148466	0.967227	0	-,0,0	Other
Mcli000600.g.t1	0.155422	0.495021	0	0.226751	0.423358	0	-0.174218	0.849947	0	0,0,0	Non-Specific
Mcli000600.g.t3	0.278353	0.639171	0	0.539262	0.410016	0	-0.380254	0.874021	0	0,0,0	Non-Specific
Mcli000600.g.t4	-0.289431	0.576158	0	0.503839	0.417689	0	-0.349681	0.881089	0	0,0,0	Non-Specific
Mcli000600.g.t5	0.188275	0.728042	0	0.261258	0.748719	0	0.188768	0.987969	0	0,0,0	Non-Specific
Mcli000601.g.t1	4.97672	0.0126362	+	-1.30625	0.740688	0	0.730191	1	0	+,0,0	Testis
Mcli000602.g.t1	-0.265443	0.184055	0	-0.147894	0.722217	0	0.0781216	1	0	0,0,0	Non-Specific
Mcli000604.g.t2	-0.265287	0.252485	0	-0.0730684	0.924981	0	-0.19182	0.899205	0	0,0,0	Non-Specific
Mcli000605.g.t1	-1.04488	0.440405	0	-0.585368	0.850161	0	0.50274	1	0	0,0,0	Non-Specific
Mcli000606.g.t1	2.03908	0.203802	0	-0.181234	0.980954	0	-1.77328	0.735277	0	0,0,0	Non-Specific
Mcli000607.g.t1	0.621515	0.860536	0	0.732279	0.917578	0	0.56579	1	0	0,0,0	Non-Specific
Mcli000607.g.t2	-0.663748	0.0139893	-	-0.434336	0.304513	0	0.0659262	1	0	-,0,0	Other
Mcli000608.g.t1	-0.888378	0.0753103	0	-0.288765	0.820565	0	-0.189943	1	0	0,0,0	Non-Specific
Mcli000609.g.t2	8.30324	0.00958765	+	0.570368	0.972174	0	0.785079	1	0	+,0,0	Testis
Mcli000609.g.t3	-0.226623	0.41997	0	0.157481	0.773635	0	-0.0993842	1	0	0,0,0	Non-Specific
Mcli000610.g.t1	-0.657354	0.0355633	-	-0.333411	0.563478	0	-0.129305	1	0	-,0,0	Other
Mcli000611.g.t1	-0.530809	0.104605	0	-0.192718	0.827602	0	0.264235	0.927455	0	0,0,0	Non-Specific
Mcli000612.g.t2	-0.355037	0.0700586	0	0.0924934	0.873484	0	0.0183645	1	0	0,0,0	Non-Specific
Mcli000612.g.t3	-0.383934	0.140229	0	0.0327901	0.98442	0	0.202866	0.923272	0	0,0,0	Non-Specific
Mcli000613.g.t1	3.6585	6.26673e-53	+	0.259223	0.657011	0	-0.602067	0.20354	0	+,0,0	Testis
Mcli000614.g.t1	1.21807	0.325668	0	-0.672841	0.78698	0	0.221656	1	0	0,0,0	Non-Specific
Mcli000617.g.t1	-1.19474	0.00809616	-	0.632986	0.432453	0	-0.390315	0.925506	0	-,0,0	Other
Mcli000618.g.t1	0.505074	0.691485	0	-0.901486	0.629181	0	0.985366	0.823982	0	0,0,0	Non-Specific
Mcli000619.g.t1	0.261719	0.604207	0	0.481768	0.409984	0	-0.148228	1	0	0,0,0	Non-Specific
Mcli000619.g.t11	0.101535	0.746793	0	0.131805	0.797359	0	0.121167	0.980174	0	0,0,0	Non-Specific
Mcli000619.g.t12	-20.6492	1.38731e-07	-	23.1445	1.59606e-08	+	-1.24871	1	0	-,+,0	Other
Mcli000619.g.t5	0.0658863	0.996611	0	-1.50534	0.624138	0	0.868491	0.985548	0	0,0,0	Non-Specific
Mcli000619.g.t6	6.02833	2.61128e-05	+	2.80676	0.00727436	+	-0.49656	0.993227	0	+,+,0	Ovary 2
Mcli000619.g.t7	0.242699	0.56399	0	0.446128	0.34865	0	0.11403	1	0	0,0,0	Non-Specific
Mcli000619.g.t9	0.144796	0.870511	0	1.06864	0.0686287	0	-0.0659454	1	0	0,0,0	Non-Specific
Mcli000620.g.t1	0.397699	4.13742e-06	+	0.41259	7.36979e-06	+	-0.155171	0.500012	0	+,+,0	Ovary 2
Mcli000621.g.t1	3.46642	2.30507e-57	+	-0.245794	0.617134	0	-0.316845	0.703715	0	+,0,0	Testis
Mcli000622.g.t2	0.219655	0.950338	0	0.648243	0.896463	0	-0.237341	1	0	0,0,0	Non-Specific
Mcli000622.g.t3	-4.36621	0.532875	0	0	1	0	5.65179	0.816086	0	0,0,0	Non-Specific
Mcli000622.g.t4	-0.0323152	0.872665	0	-0.154336	0.391076	0	0.124067	0.80358	0	0,0,0	Non-Specific
Mcli000623.g.t1	-0.686695	0.0711061	0	-0.739655	0.19019	0	0.496913	0.761196	0	0,0,0	Non-Specific
Mcli000624.g.t1	-3.00492	0.022208	-	0.214756	0.984541	0	1.43556	0.840741	0	-,0,0	Other
Mcli000625.g.t1	-0.807834	0.347175	0	-0.157888	0.966849	0	-0.763573	0.881167	0	0,0,0	Non-Specific
Mcli000626.g.t1	0.486414	0.134516	0	1.30647	7.20598e-07	+	0.25909	0.870174	0	0,+,0	Ovary 1
Mcli000627.g.t1	-2.1026	0.257657	0	1.68848	0.598681	0	-2.14214	0.739496	0	0,0,0	Non-Specific
Mcli000628.g.t1	-0.0892101	0.760167	0	-0.10418	0.839365	0	0.327327	0.408723	0	0,0,0	Non-Specific
Mcli000628.g.t2	0	NA	0	5.99658	NA	NA	-2.2656	NA	NA	0,NA,NA	Other
Mcli000628.g.t3	-1.04131	0.728042	0	-1.4428	0.756421	0	-8.66423	0.000399338	-	0,0,-	Other
Mcli000628.g.t5	-6.81413	0.264514	0	0	1	0	5.21764	0.857285	0	0,0,0	Non-Specific
Mcli000629.g.t1	-0.524016	0.124882	0	0.00880182	1	0	0.0592838	1	0	0,0,0	Non-Specific
Mcli000630.g.t1	-0.412383	0.583487	0	-0.697815	0.530002	0	0.291496	1	0	0,0,0	Non-Specific
Mcli000631.g.t1	0.25692	0.820836	0	-1.56847	0.167679	0	0.509339	0.989199	0	0,0,0	Non-Specific
Mcli000632.g.t1	-0.176618	0.746865	0	0.812689	0.0459564	+	0.12297	1	0	0,+,0	Ovary 1
Mcli000633.g.t1	3.68544	4.58798e-29	+	-0.0456266	0.985684	0	-0.48806	0.658276	0	+,0,0	Testis
Mcli000634.g.t1	0.264945	0.191228	0	0.170362	0.635432	0	-0.0370052	1	0	0,0,0	Non-Specific
Mcli000635.g.t1	-0.2901	0.919773	0	-1.72437	0.488556	0	-0.163589	1	0	0,0,0	Non-Specific
Mcli000635.g.t2	-0.360007	0.0664556	0	-0.20628	0.558526	0	0.106992	0.985624	0	0,0,0	Non-Specific
Mcli000636.g.t1	0.12804	0.363133	0	0.250539	0.0748078	0	0.201506	0.389423	0	0,0,0	Non-Specific
Mcli000637.g.t1	-0.31074	0.0874196	0	0.0772095	0.89137	0	0.157769	0.890292	0	0,0,0	Non-Specific
Mcli000637.g.t2	-0.052366	0.901277	0	0.0392524	0.974058	0	0.185244	0.912701	0	0,0,0	Non-Specific
Mcli000638.g.t1	0.0688306	0.823016	0	0.422334	0.0451672	+	-0.0166815	1	0	0,+,0	Ovary 1
Mcli000639.g.t1	-0.0750112	0.886283	0	-0.0471242	0.977586	0	-0.00133489	1	0	0,0,0	Non-Specific
Mcli000640.g.t1	-0.284431	0.635249	0	0.502122	0.501423	0	0.282426	0.964648	0	0,0,0	Non-Specific
Mcli000641.g.t1	1.63959	1.17234e-20	+	0.749938	3.74091e-05	+	-0.188809	0.841874	0	+,+,0	Ovary 2
Mcli000641.g.t11	1.33743	3.0068e-13	+	0.838134	2.49524e-05	+	-0.216059	0.823828	0	+,+,0	Ovary 2
Mcli000641.g.t2	1.06369	3.56337e-13	+	0.854419	8.41841e-09	+	-0.0398916	1	0	+,+,0	Ovary 2
Mcli000641.g.t7	1.44317	3.68858e-15	+	0.875077	3.40062e-06	+	-0.200059	0.841688	0	+,+,0	Ovary 2
Mcli000641.g.t8	1.30633	1.41056e-17	+	0.78376	1.48072e-06	+	-0.141382	0.922051	0	+,+,0	Ovary 2
Mcli000641.g.t9	1.58452	1.67189e-07	+	0.784429	0.0110587	+	-0.213075	0.933692	0	+,+,0	Ovary 2
Mcli000642.g.t1	0.5218	9.03652e-06	+	0.198233	0.297945	0	-0.122469	0.871965	0	+,0,0	Testis
Mcli000643.g.t1	2.07861	0.00257966	+	-1.15164	0.212934	0	-1.68029	0.346198	0	+,0,0	Testis
Mcli000644.g.t1	1.93902	6.93122e-06	+	0.454288	0.495331	0	-1.07777	0.0460895	-	+,0,-	Other
Mcli000645.g.t1	-1.32346	0.412578	0	1.29485	0.620272	0	-0.634138	0.99526	0	0,0,0	Non-Specific
Mcli000646.g.t1	-0.11664	0.675072	0	-0.342173	0.221759	0	-0.188979	0.887816	0	0,0,0	Non-Specific
Mcli000647.g.t1	-0.674873	0.630843	0	-0.0527985	0.999245	0	-0.0946336	1	0	0,0,0	Non-Specific
Mcli000648.g.t1	1.19314	0.510325	0	-0.903963	0.792833	0	2.46935	0.328488	0	0,0,0	Non-Specific
Mcli000649.g.t1	-1.00389	0.00676504	-	-0.396245	0.625064	0	-0.0749192	1	0	-,0,0	Other
Mcli000650.g.t1	-0.299486	0.803927	0	-0.165742	0.964954	0	0.110631	1	0	0,0,0	Non-Specific
Mcli000650.g.t2	-0.04346	0.988665	0	0.830399	0.486722	0	-0.602315	0.898121	0	0,0,0	Non-Specific
Mcli000650.g.t4	-0.151926	0.812631	0	0.218992	0.835383	0	0.254404	0.965468	0	0,0,0	Non-Specific
Mcli000650.g.t5	0.332441	0.284465	0	0.454831	0.195312	0	-0.524295	0.257565	0	0,0,0	Non-Specific
Mcli000651.g.t1	-0.546698	0.379299	0	0.0106885	1	0	0.41758	0.931199	0	0,0,0	Non-Specific
Mcli000652.g.t1	0.38755	0.535494	0	-0.38212	0.71874	0	0.15477	1	0	0,0,0	Non-Specific
Mcli000653.g.t1	0.0153261	0.955724	0	-0.027196	0.960288	0	0.0777362	0.965445	0	0,0,0	Non-Specific
Mcli000654.g.t1	-0.260493	0.138419	0	-0.0147073	0.992443	0	0.0974461	0.983877	0	0,0,0	Non-Specific
Mcli000655.g.t1	3.15121	3.8401e-16	+	0.434923	0.303435	0	-0.498797	0.420288	0	+,0,0	Testis
Mcli000656.g.t1	0.0790864	0.838548	0	0.0372705	0.976772	0	0.228866	0.842475	0	0,0,0	Non-Specific
Mcli000656.g.t3	-0.107689	0.994269	0	0.633423	0.944602	0	-0.912492	1	0	0,0,0	Non-Specific
Mcli000656.g.t4	0.077978	0.631406	0	0.121025	0.580291	0	0.0389854	1	0	0,0,0	Non-Specific
Mcli000657.g.t1	0.215102	0.0102919	+	0.249375	0.00693185	+	-0.0335056	1	0	+,+,0	Ovary 2
Mcli000657.g.t2	-0.642679	0.266992	0	0.31938	0.816822	0	0.314061	0.974331	0	0,0,0	Non-Specific
Mcli000657.g.t4	0.558526	0.0565778	0	0.274255	0.622893	0	-0.15893	0.984927	0	0,0,0	Non-Specific
Mcli000658.g.t1	-0.952168	3.42976e-05	-	-0.51711	0.147274	0	0.276652	0.8484	0	-,0,0	Other
Mcli000658.g.t3	0.297524	0.940106	0	-0.222238	0.986457	0	0.215141	1	0	0,0,0	Non-Specific
Mcli000658.g.t4	-0.836144	6.91806e-07	-	-0.139128	0.783642	0	0.0336214	1	0	-,0,0	Other
Mcli000659.g.t1	-0.436163	0.0292926	-	-0.150114	0.757214	0	-0.0670594	1	0	-,0,0	Other
Mcli000660.g.t1	-0.619291	0.0345296	-	-0.33429	0.543721	0	-0.459644	0.582519	0	-,0,0	Other
Mcli000661.g.t1	3.23499	0.126892	0	-1.00616	0.842412	0	2.2232	0.703412	0	0,0,0	Non-Specific
Mcli000662.g.t1	0.0817805	0.685841	0	0.13964	0.603799	0	0.0159974	1	0	0,0,0	Non-Specific
Mcli000662.g.t2	-3.73296	NA	NA	6.40403	NA	NA	-6.30571	NA	NA	NA,NA,NA	Other
Mcli000663.g.t1	-0.547529	0.82222	0	-0.14613	0.990758	0	0.389913	1	0	0,0,0	Non-Specific
Mcli000664.g.t1	0.484428	0.108032	0	0.079774	0.941631	0	0.257206	0.86504	0	0,0,0	Non-Specific
Mcli000665.g.t2	-0.37841	0.0870211	0	-0.0233956	0.989441	0	-0.132188	0.980484	0	0,0,0	Non-Specific
Mcli000665.g.t3	-0.108101	0.580341	0	0.0124414	0.992724	0	-0.126445	0.913578	0	0,0,0	Non-Specific
Mcli000666.g.t1	-0.61999	0.125425	0	-0.499937	0.490049	0	-0.280636	0.975391	0	0,0,0	Non-Specific
Mcli000667.g.t1	0.68977	0.822687	0	0.415436	0.961012	0	0.679985	1	0	0,0,0	Non-Specific
Mcli000667.g.t2	-0.204474	0.215061	0	0.0858694	0.828734	0	-0.338719	0.136908	0	0,0,0	Non-Specific
Mcli000667.g.t3	0	1	0	7.51788	0.218311	0	1.43658	1	0	0,0,0	Non-Specific
Mcli000668.g.t1	5.10701	0.317487	0	0.760049	0.972771	0	1.10616	1	0	0,0,0	Non-Specific
Mcli000669.g.t1	0.939623	0.46147	0	0.0665866	0.995144	0	-0.519643	0.993466	0	0,0,0	Non-Specific
Mcli000670.g.t1	0	1	0	4.80828	0.660269	0	-4.70997	0.895155	0	0,0,0	Non-Specific
Mcli000670.g.t2	0.437487	0.0388509	+	0.315264	0.295968	0	-0.00730577	1	0	+,0,0	Testis
Mcli000671.g.t1	0.377807	0.284303	0	0.074068	0.955234	0	-0.264984	0.901961	0	0,0,0	Non-Specific
Mcli000672.g.t2	0.368442	0.000238911	+	0.0376211	0.924499	0	-0.0105165	1	0	+,0,0	Testis
Mcli000673.g.t3	0.233817	0.0023585	+	0.301462	8.79882e-05	+	0.11529	0.553682	0	+,+,0	Ovary 2
Mcli000673.g.t4	0.0570327	0.883888	0	0.345412	0.236642	0	0.0464524	1	0	0,0,0	Non-Specific
Mcli000673.g.t5	0.395637	0.0394717	+	-0.00115985	1	0	0.0915307	0.998399	0	+,0,0	Testis
Mcli000673.g.t6	0.210657	0.45764	0	0.34019	0.290964	0	-0.0291162	1	0	0,0,0	Non-Specific
Mcli000673.g.t8	0.212288	0.194232	0	0.233329	0.26537	0	0.110325	0.937199	0	0,0,0	Non-Specific
Mcli000674.g.t1	0.196289	0.56566	0	0.113257	0.886916	0	-0.113999	1	0	0,0,0	Non-Specific
Mcli000675.g.t1	-0.0327028	0.940345	0	-0.0349409	0.976167	0	0.235294	0.76893	0	0,0,0	Non-Specific
Mcli000676.g.t1	2.27057	3.60089e-14	+	0.444094	0.433946	0	-0.17952	0.993973	0	+,0,0	Testis
Mcli000677.g.t1	-0.234892	0.826803	0	0.320031	0.864611	0	-0.2458	1	0	0,0,0	Non-Specific
Mcli000677.g.t2	-0.339039	0.908998	0	-0.752828	0.881848	0	0.990964	0.978785	0	0,0,0	Non-Specific
Mcli000677.g.t3	0.190987	0.815993	0	0.166937	0.925159	0	-0.547241	0.816086	0	0,0,0	Non-Specific
Mcli000678.g.t1	-1.85969	0.672862	0	0.0152062	1	0	-1.09393	1	0	0,0,0	Non-Specific
Mcli000680.g.t1	-0.56156	0.149734	0	0.48918	0.407825	0	-0.437785	0.75026	0	0,0,0	Non-Specific
Mcli000681.g.t1	3.44343	7.2289e-45	+	0.148309	0.86378	0	-0.497439	0.449962	0	+,0,0	Testis
Mcli000682.g.t1	-1.27439	0.58237	0	0.18816	0.990351	0	8.43029	1.55215e-12	+	0,0,+	Tail
Mcli000683.g.t1	0.418681	3.39798e-07	+	0.534735	1.47715e-10	+	-0.19835	0.203429	0	+,+,0	Ovary 2
Mcli000685.g.t1	-1.00333	0.198301	0	-1.07142	0.51547	0	-0.328835	1	0	0,0,0	Non-Specific
Mcli000687.g.t1	-0.504551	0.878061	0	1.03748	0.823629	0	0.430103	1	0	0,0,0	Non-Specific
Mcli000688.g.t1	-2.26812	0.158468	0	0.882905	0.840026	0	-0.140422	1	0	0,0,0	Non-Specific
Mcli000689.g.t1	-0.558156	0.00132827	-	-0.183812	0.656297	0	-0.198582	0.87299	0	-,0,0	Other
Mcli000689.g.t2	-1.15574	0.0106787	-	0.124684	0.95275	0	-0.074921	1	0	-,0,0	Other
Mcli000689.g.t3	0.214014	0.74183	0	-0.376889	0.687883	0	-0.115367	1	0	0,0,0	Non-Specific
Mcli000692.g.t1	-0.759239	0.474129	0	-0.680486	0.757769	0	0.0768304	1	0	0,0,0	Non-Specific
Mcli000695.g.t1	3.95116	0.00689469	+	-1.22942	0.520899	0	7.40886	3.56076e-18	+	+,0,+	Other
Mcli000696.g.t1	-0.837072	0.290893	0	0.153635	0.963817	0	-0.852164	0.777074	0	0,0,0	Non-Specific
Mcli000697.g.t1	0.067669	0.919694	0	0.628591	0.133257	0	-0.117628	1	0	0,0,0	Non-Specific
Mcli000697.g.t2	-0.498692	0.284327	0	1.16719	0.00491933	+	-0.0974119	1	0	0,+,0	Ovary 1
Mcli000697.g.t4	0.27736	0.673613	0	0.467347	0.550957	0	-0.0207201	1	0	0,0,0	Non-Specific
Mcli000698.g.t1	-0.901896	0.00237603	-	-0.628931	0.146783	0	-0.40195	0.762351	0	-,0,0	Other
Mcli000699.g.t2	0.186625	0.528272	0	0.0426383	0.971285	0	-0.142726	0.974323	0	0,0,0	Non-Specific
Mcli000699.g.t5	0.314369	0.000982605	+	-0.014337	0.982871	0	-0.126885	0.7253	0	+,0,0	Testis
Mcli000700.g.t1	-0.0541611	0.624324	0	0.0671794	0.701824	0	0.06963	0.903494	0	0,0,0	Non-Specific
Mcli000701.g.t1	-0.243562	0.535407	0	-0.560197	0.211331	0	0.119486	1	0	0,0,0	Non-Specific
Mcli000702.g.t1	-0.202506	0.933369	0	-0.5959	0.864341	0	0.336697	1	0	0,0,0	Non-Specific
Mcli000702.g.t2	-0.369028	0.453524	0	-0.108332	0.948485	0	-0.109258	1	0	0,0,0	Non-Specific
Mcli000702.g.t3	-0.247373	0.348657	0	-0.359125	0.284913	0	0.157841	0.963412	0	0,0,0	Non-Specific
Mcli000702.g.t4	-0.444289	0.203672	0	-0.0850553	0.951741	0	-0.197604	0.982155	0	0,0,0	Non-Specific
Mcli000706.g.t1	0.0301738	0.980865	0	-0.636767	0.244373	0	-0.161298	1	0	0,0,0	Non-Specific
Mcli000706.g.t2	-0.426588	0.464469	0	1.10237	0.034989	+	-0.218057	0.997848	0	0,+,0	Ovary 1
Mcli000706.g.t3	0	1	0	6.86333	0.0983981	0	0.630852	1	0	0,0,0	Non-Specific
Mcli000707.g.t1	-0.171384	0.958895	0	0.758407	0.835383	0	-1.80867	0.737375	0	0,0,0	Non-Specific
Mcli000708.g.t1	3.04359	2.66713e-07	+	0.54494	0.460155	0	-1.18976	0.0612537	0	+,0,0	Testis
Mcli000709.g.t1	0.0495685	1	0	-1.07271	0.814218	0	-1.77167	0.911903	0	0,0,0	Non-Specific
Mcli000710.g.t1	0.0745368	0.788725	0	0.166775	0.625641	0	-0.132369	0.937162	0	0,0,0	Non-Specific
Mcli000710.g.t2	-2.27121	0.5832	0	0.300356	0.991683	0	0.983341	1	0	0,0,0	Non-Specific
Mcli000712.g.t1	0.992084	0.749994	0	-0.385542	0.969851	0	0.757528	1	0	0,0,0	Non-Specific
Mcli000713.g.t1	0.0926241	0.643517	0	-0.203162	0.371023	0	0.0274401	1	0	0,0,0	Non-Specific
Mcli000714.g.t1	-0.418433	0.0713829	0	0.0857689	0.918509	0	-0.0785053	1	0	0,0,0	Non-Specific
Mcli000715.g.t1	-0.268042	0.479236	0	0.250057	0.703726	0	0.361093	0.717331	0	0,0,0	Non-Specific
Mcli000716.g.t1	-0.711287	0.146048	0	0.135151	0.942723	0	-0.132829	1	0	0,0,0	Non-Specific
Mcli000720.g.t1	2.75632	0.110491	0	-0.275455	0.971597	0	-0.884552	0.982391	0	0,0,0	Non-Specific
Mcli000721.g.t1	-0.317055	0.010793	-	-0.283775	0.095387	0	0.19879	0.600117	0	-,0,0	Other
Mcli000721.g.t2	-0.829287	0.0565749	0	-0.0481512	0.988745	0	-0.155789	1	0	0,0,0	Non-Specific
Mcli000721.g.t4	-0.35966	0.475114	0	-0.147765	0.921617	0	-0.161976	1	0	0,0,0	Non-Specific
Mcli000722.g.t1	1.28186	5.36445e-14	+	0.105811	0.842972	0	-0.428861	0.171613	0	+,0,0	Testis
Mcli000723.g.t1	3.54475	1.68533e-45	+	0.549664	0.0641415	0	-0.587802	0.107164	0	+,0,0	Testis
Mcli000724.g.t1	-0.881792	0.000161378	-	-0.120133	0.885381	0	-0.0218656	1	0	-,0,0	Other
Mcli000725.g.t1	1.08268	0.21168	0	-0.0535441	0.994316	0	0.395111	0.986637	0	0,0,0	Non-Specific
Mcli000726.g.t1	-0.426606	0.858633	0	-1.33807	0.62574	0	-1.45751	0.859822	0	0,0,0	Non-Specific
Mcli000726.g.t2	-2.06017	0.497335	0	-0.255761	0.989963	0	1.13909	1	0	0,0,0	Non-Specific
Mcli000726.g.t3	-1.26456	0.855969	0	-3.21935	0.726637	0	4.93759	0.736633	0	0,0,0	Non-Specific
Mcli000727.g.t1	-0.232143	0.131031	0	-0.070509	0.868604	0	-0.0611302	1	0	0,0,0	Non-Specific
Mcli000728.g.t1	-3.73936	0.611976	0	4.06058	0.737486	0	-3.96226	0.943615	0	0,0,0	Non-Specific
Mcli000728.g.t2	-0.133353	0.508971	0	-0.249465	0.315667	0	0.084022	0.997956	0	0,0,0	Non-Specific
Mcli000729.g.t1	0.735515	9.52133e-06	+	0.218035	0.460217	0	-0.138277	0.932249	0	+,0,0	Testis
Mcli000729.g.t3	1.01967	0.316718	0	-0.15762	0.97186	0	0.555088	0.965421	0	0,0,0	Non-Specific
Mcli000731.g.t1	-1.58789	0.217468	0	0.0357834	1	0	-0.273679	1	0	0,0,0	Non-Specific
Mcli000734.g.t1	0.623593	0.263074	0	0.137954	0.939547	0	0.299119	0.964957	0	0,0,0	Non-Specific
Mcli000735.g.t1	-0.431908	0.0540146	0	-0.160081	0.764685	0	-0.106971	1	0	0,0,0	Non-Specific
Mcli000736.g.t1	-0.261788	0.0127798	-	0.017326	0.97879	0	-0.132129	0.75426	0	-,0,0	Other
Mcli000737.g.t1	0.619633	0.821005	0	-1.04151	0.814218	0	-0.0182792	1	0	0,0,0	Non-Specific
Mcli000739.g.t1	0.392127	0.192359	0	0.0954614	0.921181	0	0.25994	0.853652	0	0,0,0	Non-Specific
Mcli000740.g.t2	2.90484	4.86676e-16	+	0.193325	0.874843	0	-0.494448	0.734658	0	+,0,0	Testis
Mcli000741.g.t1	0.155372	0.781709	0	-0.156257	0.887617	0	-0.18325	0.994451	0	0,0,0	Non-Specific
Mcli000742.g.t1	-0.0964311	0.791018	0	0.0880011	0.91246	0	-0.0213949	1	0	0,0,0	Non-Specific
Mcli000743.g.t1	-1.37868	0.573612	0	-1.12821	0.851823	0	2.19758	0.798938	0	0,0,0	Non-Specific
Mcli000744.g.t1	-1.18802	1.50148e-10	-	-0.41586	0.293777	0	-0.161283	0.987675	0	-,0,0	Other
Mcli000745.g.t1	-1.11007	0.574654	0	0.229416	0.980726	0	1.35685	0.874382	0	0,0,0	Non-Specific
Mcli000746.g.t1	-0.661061	0.00117987	-	-0.351698	0.357971	0	0.291367	0.763392	0	-,0,0	Other
Mcli000747.g.t2	-0.40738	0.0245825	-	-0.0975932	0.856228	0	-0.0927357	0.998242	0	-,0,0	Other
Mcli000750.g.t1	0.555382	0.780164	0	0.0528982	1	0	-0.539003	1	0	0,0,0	Non-Specific
Mcli000751.g.t1	-0.808765	0.416471	0	-0.341817	0.909926	0	0.854564	0.849599	0	0,0,0	Non-Specific
Mcli000752.g.t2	0.0899284	0.482367	0	-0.0579159	0.833285	0	-0.0589955	0.984444	0	0,0,0	Non-Specific
Mcli000753.g.t1	2.69381	7.8284e-07	+	-0.828789	0.211551	0	0.0580836	1	0	+,0,0	Testis
Mcli000754.g.t1	-0.24804	0.0920237	0	-0.030665	0.966033	0	-0.0228043	1	0	0,0,0	Non-Specific
Mcli000756.g.t1	0.102579	0.728217	0	0.637542	0.000933801	+	0.0739306	1	0	0,+,0	Ovary 1
Mcli000757.g.t3	-0.369919	0.0397515	-	0.166429	0.668354	0	-0.18463	0.860541	0	-,0,0	Other
Mcli000757.g.t5	-0.200012	0.111153	0	0.00278386	1	0	-0.0589295	1	0	0,0,0	Non-Specific
Mcli000759.g.t1	0.890247	0.629441	0	-1.01112	0.753297	0	0.766612	0.98948	0	0,0,0	Non-Specific
Mcli000760.g.t1	-1.52071	0.532811	0	-0.277118	0.983563	0	1.22463	0.975743	0	0,0,0	Non-Specific
Mcli000761.g.t2	-0.0952846	0.783589	0	0.050927	0.959749	0	-0.127169	0.983826	0	0,0,0	Non-Specific
Mcli000762.g.t1	-0.730747	2.71502e-13	-	-0.482381	0.000250345	-	-0.22508	0.513641	0	-,-,0	Other
Mcli000763.g.t1	-0.661476	0.74833	0	-2.3467	0.359826	0	1.31913	0.9359	0	0,0,0	Non-Specific
Mcli000763.g.t3	-0.913582	0.527238	0	-0.632751	0.855076	0	0.234226	1	0	0,0,0	Non-Specific
Mcli000764.g.t1	0.603917	0.00581501	+	-0.0206123	0.991764	0	0.0811557	1	0	+,0,0	Testis
Mcli000765.g.t1	-1.49287	0.284412	0	0.674117	0.855625	0	-0.133267	1	0	0,0,0	Non-Specific
Mcli000767.g.t1	-0.42643	0.035562	-	-0.288575	0.380248	0	-0.0102667	1	0	-,0,0	Other
Mcli000767.g.t3	-0.331487	0.00287968	-	-0.336953	0.0118713	-	-0.246187	0.288581	0	-,-,0	Other
Mcli000767.g.t5	-0.629915	0.00281938	-	-0.0895873	0.916568	0	0.0204136	1	0	-,0,0	Other
Mcli000767.g.t6	-0.512012	0.00396281	-	-0.297436	0.305717	0	0.343316	0.404671	0	-,0,0	Other
Mcli000768.g.t1	-0.520243	0.446403	0	-1.03002	0.174602	0	-0.376945	0.971893	0	0,0,0	Non-Specific
Mcli000769.g.t1	0.512449	0.767435	0	-0.924721	0.712058	0	0.52016	1	0	0,0,0	Non-Specific
Mcli000770.g.t1	-0.97703	NA	NA	-4.98125	NA	NA	0	NA	0	NA,NA,0	Other
Mcli000771.g.t1	1.69817	0.493073	0	0.111909	0.996179	0	-1.13924	0.977521	0	0,0,0	Non-Specific
Mcli000772.g.t1	0.792017	1.71403e-06	+	0.0114531	0.996367	0	-0.0579792	1	0	+,0,0	Testis
Mcli000773.g.t1	0.733204	0.000178428	+	-0.0899458	0.896463	0	-0.085658	1	0	+,0,0	Testis
Mcli000775.g.t1	-1.21459	0.570772	0	-0.409903	0.954519	0	0.16021	1	0	0,0,0	Non-Specific
Mcli000776.g.t1	0.288285	0.164339	0	0.0807689	0.89137	0	-0.318055	0.469137	0	0,0,0	Non-Specific
Mcli000777.g.t1	3.12407	0.244773	0	-0.308617	0.98331	0	-1.31228	0.984444	0	0,0,0	Non-Specific
Mcli000778.g.t1	-0.123254	0.349302	0	-0.288272	0.0314052	-	0.0334283	1	0	0,-,0	Other
Mcli000779.g.t1	-0.453093	0.246977	0	-0.285114	0.705065	0	0.186473	0.989804	0	0,0,0	Non-Specific
Mcli000780.g.t1	0.400692	0.00222847	+	0.218144	0.266751	0	-0.028553	1	0	+,0,0	Testis
Mcli000781.g.t1	-0.340195	0.157536	0	-0.198607	0.673578	0	-0.193296	0.912488	0	0,0,0	Non-Specific
Mcli000782.g.t1	5.84491	0.0101801	+	4.23983	0.0797493	0	0.13989	1	0	+,0,0	Testis
Mcli000782.g.t2	0.200586	0.70388	0	2.84283	8.43013e-23	+	-0.109617	1	0	0,+,0	Ovary 1
Mcli000783.g.t1	0.202531	0.159582	0	0.175407	0.406077	0	-0.14474	0.797868	0	0,0,0	Non-Specific
Mcli000784.g.t1	-0.383528	0.443828	0	-0.0425199	0.989963	0	-0.293522	0.960714	0	0,0,0	Non-Specific
Mcli000785.g.t1	-0.184204	0.817828	0	-0.0758187	0.979153	0	-0.0555159	1	0	0,0,0	Non-Specific
Mcli000785.g.t2	-0.247028	0.420823	0	-0.209186	0.705713	0	-0.232677	0.888859	0	0,0,0	Non-Specific
Mcli000785.g.t3	-0.382492	0.241511	0	-0.271659	0.674282	0	0.126744	1	0	0,0,0	Non-Specific
Mcli000787.g.t1	2.42719	0.170942	0	-0.76526	0.838902	0	-1.47728	0.891945	0	0,0,0	Non-Specific
Mcli000789.g.t1	-0.190064	0.852261	0	0.476334	0.706644	0	-0.49224	0.911903	0	0,0,0	Non-Specific
Mcli000790.g.t1	-0.410705	0.649785	0	-0.180502	0.950979	0	0.268065	1	0	0,0,0	Non-Specific
Mcli000792.g.t1	-0.425718	0.170894	0	0.136741	0.87605	0	0.450928	0.50179	0	0,0,0	Non-Specific
Mcli000793.g.t2	-0.660716	0.150078	0	0.157082	0.918509	0	-0.130526	1	0	0,0,0	Non-Specific
Mcli000794.g.t1	-0.00915695	0.99784	0	0.340377	0.335955	0	-0.0818223	1	0	0,0,0	Non-Specific
Mcli000795.g.t1	0.806548	0.00654509	+	0.167916	0.835206	0	-0.152789	0.995262	0	+,0,0	Testis
Mcli000796.g.t1	3.86776	1.29238e-11	+	-0.214373	0.821378	0	-0.367281	0.863609	0	+,0,0	Testis
Mcli000797.g.t1	-0.691196	0.000352762	-	-0.384875	0.232845	0	-0.406271	0.465432	0	-,0,0	Other
Mcli000797.g.t2	-5.56663	0.268568	0	0	1	0	3.67553	0.914718	0	0,0,0	Non-Specific
Mcli000798.g.t2	-0.0978181	0.579313	0	-0.0558929	0.898062	0	0.223748	0.445889	0	0,0,0	Non-Specific
Mcli000799.g.t1	0.190835	0.494638	0	0.183068	0.683798	0	0.304339	0.55802	0	0,0,0	Non-Specific
Mcli000801.g.t1	-0.444646	0.632318	0	0.604767	0.657246	0	-0.484562	0.947021	0	0,0,0	Non-Specific
Mcli000804.g.t1	-0.386227	0.599776	0	-0.378271	0.784298	0	-0.171621	1	0	0,0,0	Non-Specific
Mcli000805.g.t1	0.436762	0.841927	0	-0.972761	0.761334	0	-1.67389	0.873027	0	0,0,0	Non-Specific
Mcli000806.g.t1	-0.333837	0.000659947	-	-0.230514	0.0875317	0	0.0834448	0.939237	0	-,0,0	Other
Mcli000807.g.t1	-0.575953	0.0238798	-	-0.186029	0.761764	0	0.0403919	1	0	-,0,0	Other
Mcli000808.g.t1	0.0203872	1	0	0.115444	0.972805	0	-0.36965	0.983877	0	0,0,0	Non-Specific
Mcli000809.g.t1	0.651588	0.602006	0	0.273216	0.93372	0	-0.526533	0.980484	0	0,0,0	Non-Specific
Mcli000811.g.t1	1.37747	0.631636	0	-1.16466	0.834039	0	3.47692	0.321852	0	0,0,0	Non-Specific
Mcli000812.g.t1	3.22778	1.72038e-11	+	0.260847	0.727871	0	-0.366735	0.809051	0	+,0,0	Testis
Mcli000813.g.t1	0.20073	0.423716	0	0.0502482	0.95514	0	0.287101	0.60269	0	0,0,0	Non-Specific
Mcli000814.g.t1	0.162797	0.96517	0	0.273302	0.970673	0	-0.550585	1	0	0,0,0	Non-Specific
Mcli000815.g.t1	-0.0307047	0.940513	0	-0.00341817	1	0	0.0153999	1	0	0,0,0	Non-Specific
Mcli000815.g.t2	0.748361	0.918389	0	-0.165392	1	0	0.719007	1	0	0,0,0	Non-Specific
Mcli000818.g.t1	0.525232	1.29671e-07	+	0.160411	0.358149	0	-0.120008	0.816822	0	+,0,0	Testis
Mcli000819.g.t1	3.23179	1.93753e-37	+	0.0094834	1	0	-0.371776	0.664466	0	+,0,0	Testis
Mcli000820.g.t1	0.0294854	1	0	0.525085	0.905453	0	-0.124598	1	0	0,0,0	Non-Specific
Mcli000821.g.t1	-0.685026	0.519716	0	0.101757	0.987243	0	-0.319851	1	0	0,0,0	Non-Specific
Mcli000822.g.t1	0.541012	0.281557	0	0.595656	0.361034	0	0.636413	0.5256	0	0,0,0	Non-Specific
Mcli000822.g.t2	-0.451179	0.861452	0	-0.675869	0.880272	0	-7.33656	0.000205856	-	0,0,-	Other
Mcli000823.g.t1	-0.458297	2.46007e-05	-	-0.506464	2.38072e-05	-	0.164262	0.683145	0	-,-,0	Other
Mcli000823.g.t2	0.291509	0.866204	0	0.446014	0.879992	0	-0.181326	1	0	0,0,0	Non-Specific
Mcli000823.g.t4	-0.450918	0.147071	0	0.0720476	0.954874	0	-0.165579	0.984444	0	0,0,0	Non-Specific
Mcli000824.g.t1	-0.856227	0.549344	0	-0.0239853	1	0	0.754114	0.965015	0	0,0,0	Non-Specific
Mcli000825.g.t1	0.615172	0.000326621	+	0.259871	0.366756	0	-0.0651657	1	0	+,0,0	Testis
Mcli000825.g.t2	0.310527	0.00126531	+	0.162465	0.278098	0	-0.111162	0.809674	0	+,0,0	Testis
Mcli000826.g.t1	-1.93673	0.118733	0	0.603333	0.864959	0	-1.69128	0.699323	0	0,0,0	Non-Specific
Mcli000827.g.t1	-0.81332	1.7509e-06	-	-0.454562	0.0614306	0	-0.523647	0.0814551	0	-,0,0	Other
Mcli000830.g.t1	0.604815	0.803636	0	2.12886	0.337902	0	-1.88014	0.686004	0	0,0,0	Non-Specific
Mcli000830.g.t2	-0.233826	0.119406	0	-0.0510192	0.924071	0	0.268947	0.342607	0	0,0,0	Non-Specific
Mcli000831.g.t1	-0.401921	0.434377	0	0.255675	0.809876	0	-0.155617	1	0	0,0,0	Non-Specific
Mcli000832.g.t1	1.24817	0.139759	0	0.772537	0.452427	0	0.210436	1	0	0,0,0	Non-Specific
Mcli000833.g.t1	-0.0222607	0.874116	0	0.319002	1.18442e-05	+	0.0502348	0.965009	0	0,+,0	Ovary 1
Mcli000834.g.t1	-0.292735	0.927245	0	1.84437	0.424044	0	-1.22244	0.878463	0	0,0,0	Non-Specific
Mcli000836.g.t1	1.07602	3.5237e-14	+	0.442494	0.0116086	+	-0.105761	0.965015	0	+,+,0	Ovary 2
Mcli000837.g.t1	0.801579	1.637e-07	+	1.15845	8.98103e-16	+	-0.134656	0.917377	0	+,+,0	Ovary 2
Mcli000838.g.t1	0.415887	0.613095	0	-0.262253	0.889744	0	-0.236419	1	0	0,0,0	Non-Specific
Mcli000840.g.t1	-1.52681	0.688589	0	-1.0516	0.906834	0	2.27273	0.903494	0	0,0,0	Non-Specific
Mcli000841.g.t1	0.102833	0.901918	0	-1.00582	0.0885679	0	0.702806	0.598889	0	0,0,0	Non-Specific
Mcli000841.g.t2	-0.409834	0.00417283	-	-0.259527	0.236501	0	-0.0212289	1	0	-,0,0	Other
Mcli000841.g.t3	1.39013	0.783167	0	-4.4088	0.413891	0	0	1	0	0,0,0	Non-Specific
Mcli000842.g.t1	-3.16638	0.563215	0	6.19163	0.297794	0	-0.268389	1	0	0,0,0	Non-Specific
Mcli000842.g.t2	2.95079	2.16047e-10	+	0.419807	0.522821	0	0.413342	0.763197	0	+,0,0	Testis
Mcli000843.g.t1	3.01597	7.48659e-05	+	-0.189617	0.951741	0	-0.339706	1	0	+,0,0	Testis
Mcli000844.g.t1	2.00791	0.000989572	+	3.50827	4.20445e-17	+	0.420971	0.85866	0	+,+,0	Ovary 2
Mcli000845.g.t1	2.65888	0.523116	0	-6.45527	0.144609	0	5.57178	0.472861	0	0,0,0	Non-Specific
Mcli000846.g.t1	-0.281432	0.912956	0	-0.729087	0.857254	0	-0.0849011	1	0	0,0,0	Non-Specific
Mcli000847.g.t1	-0.109637	0.750092	0	-0.133888	0.82434	0	0.111134	0.998174	0	0,0,0	Non-Specific
Mcli000848.g.t1	3.89373	1.61307e-07	+	0.274503	0.888387	0	-1.0298	0.486091	0	+,0,0	Testis
Mcli000849.g.t1	-0.420435	0.0202579	-	-0.276382	0.338047	0	-0.155254	0.926818	0	-,0,0	Other
Mcli000849.g.t2	-1.0606	0.491072	0	-2.13226	0.450685	0	2.29189	0.641746	0	0,0,0	Non-Specific
Mcli000850.g.t1	-1.0909	0.0618151	0	-0.0158086	1	0	-0.0869589	1	0	0,0,0	Non-Specific
Mcli000851.g.t1	1.46659	0.868517	0	-1.35374	0.947301	0	0.480397	1	0	0,0,0	Non-Specific
Mcli000852.g.t1	-2.03874	0.513787	0	-0.0716954	1	0	-0.829514	1	0	0,0,0	Non-Specific
Mcli000852.g.t2	-0.390675	0.871831	0	-1.10385	0.718226	0	-0.183534	1	0	0,0,0	Non-Specific
Mcli000859.g.t1	-0.120968	0.96517	0	-0.800827	0.772544	0	-1.3404	0.854723	0	0,0,0	Non-Specific
Mcli000860.g.t1	0.365214	0.105488	0	0.429441	0.101439	0	-0.202759	0.860472	0	0,0,0	Non-Specific
Mcli000860.g.t2	6.32318	0.0700965	0	-6.11042	0.178602	0	5.51408	0.480116	0	0,0,0	Non-Specific
Mcli000861.g.t1	0.595525	0.806695	0	-0.379576	0.952605	0	0.721408	0.997848	0	0,0,0	Non-Specific
Mcli000862.g.t1	2.01289	4.98056e-25	+	0.410762	0.174603	0	-0.148169	0.966823	0	+,0,0	Testis
Mcli000862.g.t3	2.16849	1.80886e-18	+	0.463664	0.244832	0	-0.287718	0.836242	0	+,0,0	Testis
Mcli000863.g.t1	-0.698799	0.0606314	0	0.141601	0.911806	0	0.108563	1	0	0,0,0	Non-Specific
Mcli000863.g.t2	0.412821	0.647642	0	-0.660111	0.587458	0	-0.264181	1	0	0,0,0	Non-Specific
Mcli000864.g.t1	0.603189	0.227512	0	3.19859	2.87871e-29	+	-0.0897259	1	0	0,+,0	Ovary 1
Mcli000866.g.t1	-0.971131	0.454322	0	0.565754	0.842644	0	0.300339	1	0	0,0,0	Non-Specific
Mcli000867.g.t1	-0.213295	0.615255	0	0.23783	0.737742	0	-0.130499	1	0	0,0,0	Non-Specific
Mcli000868.g.t1	-0.369975	0.213797	0	-0.229971	0.701424	0	0.113385	1	0	0,0,0	Non-Specific
Mcli000869.g.t1	-1.40087	0.770539	0	-1.87046	0.830918	0	3.58448	0.773059	0	0,0,0	Non-Specific
Mcli000870.g.t1	-0.395676	0.318514	0	0.08061	0.960679	0	-0.112264	1	0	0,0,0	Non-Specific
Mcli000870.g.t2	-0.401914	0.0127249	-	-0.183026	0.602164	0	0.156093	0.910953	0	-,0,0	Other
Mcli000873.g.t1	0.229536	0.933553	0	0.0923011	0.994707	0	8.50175	8.529e-16	+	0,0,+	Tail
Mcli000875.g.t1	-0.699893	0.448706	0	-0.00481162	1	0	-2.92817	0.12166	0	0,0,0	Non-Specific
Mcli000876.g.t1	0.249223	0.330577	0	0.169404	0.719901	0	-0.0524504	1	0	0,0,0	Non-Specific
Mcli000877.g.t1	-0.725373	1.26339e-07	-	-0.493813	0.00529709	-	-0.664866	0.000250301	-	-,-,-	Other
Mcli000877.g.t3	-0.424907	0.590368	0	-1.04918	0.226772	0	-0.225843	1	0	0,0,0	Non-Specific
Mcli000877.g.t4	-0.500091	0.250074	0	-0.895559	0.0732671	0	-0.532186	0.751894	0	0,0,0	Non-Specific
Mcli000878.g.t1	2.68623	4.0436e-09	+	3.94819	2.96406e-19	+	0.503009	0.855873	0	+,+,0	Ovary 2
Mcli000879.g.t2	-0.300346	0.482379	0	-0.243492	0.771496	0	-0.156639	1	0	0,0,0	Non-Specific
Mcli000879.g.t3	-0.298257	0.153134	0	-0.0909536	0.876615	0	-0.145041	0.942403	0	0,0,0	Non-Specific
Mcli000879.g.t4	-0.363782	0.100076	0	-0.141693	0.793459	0	-0.244823	0.799636	0	0,0,0	Non-Specific
Mcli000880.g.t1	-0.510396	0.918757	0	1.0742	0.892981	0	-0.181482	1	0	0,0,0	Non-Specific
Mcli000880.g.t2	0.701994	0.206866	0	-0.311383	0.806118	0	0.0935832	1	0	0,0,0	Non-Specific
Mcli000880.g.t3	-0.853324	0.641571	0	0.882689	0.781163	0	-0.530787	1	0	0,0,0	Non-Specific
Mcli000881.g.t1	-0.0240748	0.963387	0	0.405874	0.120558	0	-0.278052	0.639962	0	0,0,0	Non-Specific
Mcli000882.g.t1	-0.275852	0.928602	0	0.192809	0.984814	0	-0.145799	1	0	0,0,0	Non-Specific
Mcli000883.g.t1	-0.462506	0.835179	0	-1.77565	0.589392	0	1.24494	0.959983	0	0,0,0	Non-Specific
Mcli000884.g.t1	0.194889	0.815995	0	0.262452	0.854173	0	0.184109	1	0	0,0,0	Non-Specific
Mcli000886.g.t1	-0.483803	0.199146	0	-0.267155	0.745775	0	-0.0773069	1	0	0,0,0	Non-Specific
Mcli000887.g.t1	-1.20166	0.0396633	-	-0.0729803	0.988041	0	-1.61488	0.290003	0	-,0,0	Other
Mcli000888.g.t1	-0.635397	1.84614e-10	-	-0.166157	0.431506	0	-0.141032	0.820824	0	-,0,0	Other
Mcli000890.g.t1	-0.22666	0.897122	0	-0.857441	0.648279	0	-0.450953	0.999426	0	0,0,0	Non-Specific
Mcli000891.g.t1	-0.653667	0.280776	0	-0.666834	0.501939	0	0.173871	1	0	0,0,0	Non-Specific
Mcli000892.g.t1	1.88065	0.521813	0	1.2741	0.788299	0	-1.17613	0.977482	0	0,0,0	Non-Specific
Mcli000894.g.t1	-0.266725	0.0786557	0	0.0270298	0.972603	0	-0.0852442	0.983877	0	0,0,0	Non-Specific
Mcli000895.g.t2	0.456351	0.00437499	+	0.0554172	0.929573	0	0.0382614	1	0	+,0,0	Testis
Mcli000895.g.t3	0.639288	3.4893e-11	+	0.154372	0.375512	0	-0.115509	0.827707	0	+,0,0	Testis
Mcli000895.g.t4	0.558366	0.00588684	+	0.0422842	0.96775	0	0.0574715	1	0	+,0,0	Testis
Mcli000896.g.t1	0.176399	0.950712	0	-1.98548	0.483682	0	-1.52116	0.938518	0	0,0,0	Non-Specific
Mcli000897.g.t1	1.34639	0.00438916	+	-0.311106	0.804911	0	0.31622	0.970863	0	+,0,0	Testis
Mcli000897.g.t2	-0.325034	0.318302	0	0.415133	0.314041	0	0.00370712	1	0	0,0,0	Non-Specific
Mcli000900.g.t1	2.09367	0.339415	0	0.420186	0.942542	0	-0.184075	1	0	0,0,0	Non-Specific
Mcli000901.g.t1	0.0667596	0.82773	0	0.168292	0.648759	0	0.110254	0.978655	0	0,0,0	Non-Specific
Mcli000902.g.t1	2.78719	0.00385378	+	0.222052	0.940549	0	-0.406739	0.990249	0	+,0,0	Testis
Mcli000906.g.t1	-0.894946	0.53589	0	0.667206	0.825249	0	-0.534748	1	0	0,0,0	Non-Specific
Mcli000907.g.t1	0.230401	0.216072	0	-0.0828399	0.865173	0	-0.0236531	1	0	0,0,0	Non-Specific
Mcli000908.g.t1	0.143634	0.915923	0	-0.047518	0.995144	0	-0.555608	0.93883	0	0,0,0	Non-Specific
Mcli000909.g.t1	-0.62421	0.193807	0	-0.2182	0.862041	0	-0.115453	1	0	0,0,0	Non-Specific
Mcli000910.g.t1	-0.869222	0.877296	0	-0.467424	0.980126	0	0.615205	1	0	0,0,0	Non-Specific
Mcli000911.g.t1	-1.29345	0.0180171	-	-0.600239	0.658993	0	-0.17203	1	0	-,0,0	Other
Mcli000912.g.t2	-0.18151	0.323309	0	-0.123618	0.741244	0	-0.0564137	1	0	0,0,0	Non-Specific
Mcli000913.g.t1	6.29027	0.314567	0	0.54914	0.98951	0	0.971486	1	0	0,0,0	Non-Specific
Mcli000913.g.t2	2.77757	0.561223	0	-1.06344	0.939971	0	-2.39284	0.964648	0	0,0,0	Non-Specific
Mcli000913.g.t3	-2.01558	0.615416	0	-0.209802	0.994707	0	0.871322	1	0	0,0,0	Non-Specific
Mcli000913.g.t4	-7.42203	0.212193	0	0	1	0	6.06406	0.773617	0	0,0,0	Non-Specific
Mcli000913.g.t5	-0.393211	0.963037	0	-0.275919	0.992929	0	-0.852035	1	0	0,0,0	Non-Specific
Mcli000913.g.t6	-0.473363	0.907174	0	-0.318909	0.979373	0	-7.40107	0.00948961	-	0,0,-	Other
Mcli000914.g.t1	-1.23027	0.313384	0	-0.376839	0.935403	0	-0.0974834	1	0	0,0,0	Non-Specific
Mcli000917.g.t1	-0.79812	0.244342	0	-0.472868	0.787396	0	0.593298	0.914647	0	0,0,0	Non-Specific
Mcli000918.g.t2	0.221685	0.407972	0	0.151871	0.769075	0	0.232109	0.807829	0	0,0,0	Non-Specific
Mcli000918.g.t3	-0.0279898	0.982519	0	0.608209	0.238464	0	-0.259858	0.951719	0	0,0,0	Non-Specific
Mcli000919.g.t1	0.978274	0.374696	0	-0.761576	0.698653	0	0.236739	1	0	0,0,0	Non-Specific
Mcli000921.g.t2	2.56077	6.82271e-17	+	0.666977	0.179228	0	0.148042	1	0	+,0,0	Testis
Mcli000921.g.t3	1.73986	NA	NA	-0.375074	NA	NA	1.06118	NA	NA	NA,NA,NA	Other
Mcli000921.g.t4	1.30379	0.874194	0	-0.655933	0.981737	0	3.59114	0.929999	0	0,0,0	Non-Specific
Mcli000921.g.t5	2.70032	9.36399e-55	+	0.513037	0.0367033	+	-0.0158448	1	0	+,+,0	Ovary 2
Mcli000922.g.t1	-0.862588	2.17644e-18	-	-0.472004	3.99014e-05	-	-0.33992	0.0220456	-	-,-,-	Other
Mcli000925.g.t1	3.09937	0.0528508	0	-0.902676	0.719473	0	-0.245126	1	0	0,0,0	Non-Specific
Mcli000926.g.t1	-1.13596	1.01104e-06	-	-0.195254	0.766555	0	-0.592032	0.222627	0	-,0,0	Other
Mcli000927.g.t1	-1.05822	0.633428	0	-0.181059	0.989665	0	1.59635	0.857494	0	0,0,0	Non-Specific
Mcli000928.g.t1	-0.341413	0.642058	0	-0.0747613	0.982491	0	-0.0986999	1	0	0,0,0	Non-Specific
Mcli000930.g.t1	-0.29104	0.841202	0	-1.04015	0.486369	0	1.47454	0.432008	0	0,0,0	Non-Specific
Mcli000931.g.t1	0.14812	0.269209	0	0.190408	0.238851	0	0.0605391	0.990249	0	0,0,0	Non-Specific
Mcli000931.g.t2	0.331195	0.350371	0	0.182548	0.800903	0	-0.150947	0.993466	0	0,0,0	Non-Specific
Mcli000931.g.t3	0.426661	0.291782	0	0.081092	0.95899	0	0.141342	1	0	0,0,0	Non-Specific
Mcli000931.g.t5	-3.18411	0.549796	0	1.66639	0.901188	0	-0.598159	1	0	0,0,0	Non-Specific
Mcli000932.g.t1	-1.25127	0.881261	0	-0.212043	1	0	0.32505	1	0	0,0,0	Non-Specific
Mcli000932.g.t2	0.656938	0.000164881	+	0.334456	0.139876	0	-0.249367	0.603334	0	+,0,0	Testis
Mcli000932.g.t3	0.556256	0.146908	0	0.0348913	0.989963	0	-0.143467	1	0	0,0,0	Non-Specific
Mcli000932.g.t6	0.532142	0.0202824	+	0.242227	0.551359	0	-0.103473	1	0	+,0,0	Testis
Mcli000933.g.t1	0.856055	0.498142	0	1.4619	0.193395	0	0.76504	0.82158	0	0,0,0	Non-Specific
Mcli000934.g.t1	-2.21673	0.188471	0	1.30817	0.701536	0	1.03704	0.944498	0	0,0,0	Non-Specific
Mcli000934.g.t2	-0.194934	0.601199	0	-0.263827	0.643173	0	0.183907	0.969023	0	0,0,0	Non-Specific
Mcli000934.g.t3	0	1	0	3.87289	0.756641	0	1.12115	1	0	0,0,0	Non-Specific
Mcli000935.g.t1	2.3799	1.04648e-23	+	0.286164	0.555937	0	-0.00748799	1	0	+,0,0	Testis
Mcli000935.g.t2	2.01105	1.85165e-17	+	0.508832	0.140383	0	0.148051	0.984927	0	+,0,0	Testis
Mcli000936.g.t1	-0.309571	0.112591	0	-0.128685	0.796637	0	-0.0242848	1	0	0,0,0	Non-Specific
Mcli000937.g.t1	0.113308	0.889662	0	0.656442	0.305292	0	0.205012	0.999426	0	0,0,0	Non-Specific
Mcli000938.g.t1	1.67644	0.0170372	+	0.891134	0.18557	0	0.725931	0.432117	0	+,0,0	Testis
Mcli000939.g.t2	-0.225733	0.258237	0	-0.0691698	0.908739	0	-0.200304	0.784376	0	0,0,0	Non-Specific
Mcli000939.g.t3	0.277596	0.1147	0	0.0425749	0.95212	0	0.149783	0.882558	0	0,0,0	Non-Specific
Mcli000939.g.t4	-0.847263	0.681299	0	0.419849	0.941382	0	-0.158205	1	0	0,0,0	Non-Specific
Mcli000939.g.t5	0.405925	0.0619519	0	0.346661	0.235799	0	0.132357	0.969023	0	0,0,0	Non-Specific
Mcli000940.g.t1	0.814417	0.802382	0	0.304513	0.979373	0	0.847064	1	0	0,0,0	Non-Specific
Mcli000940.g.t2	0.0790955	0.645301	0	0.253025	0.0882539	0	-0.081585	0.961278	0	0,0,0	Non-Specific
Mcli000940.g.t3	0	1	0	3.36648	0.804911	0	0.375685	1	0	0,0,0	Non-Specific
Mcli000941.g.t1	0.775632	1.32207e-05	+	0.594364	0.00148242	+	0.437985	0.0643123	0	+,+,0	Ovary 2
Mcli000942.g.t1	19.5154	5.71785e-20	+	2.29015	0.59511	0	0.0134198	1	0	+,0,0	Testis
Mcli000942.g.t2	0.296142	0.0709581	0	0.0450125	0.944459	0	-0.0608519	1	0	0,0,0	Non-Specific
Mcli000943.g.t2	-0.127113	0.0846279	0	-0.0235417	0.930127	0	-0.0728411	0.845797	0	0,0,0	Non-Specific
Mcli000945.g.t1	-0.751364	0.030489	-	-0.632356	0.293979	0	0.408165	0.863888	0	-,0,0	Other
Mcli000947.g.t1	3.54056	2.13932e-49	+	0.203299	0.746226	0	-0.540397	0.2747	0	+,0,0	Testis
Mcli000948.g.t1	-0.549233	0.565521	0	-0.498816	0.79763	0	0.509437	0.967609	0	0,0,0	Non-Specific
Mcli000949.g.t1	1.0559	9.90193e-06	+	-0.0283721	0.989525	0	-0.172503	0.969023	0	+,0,0	Testis
Mcli000949.g.t2	2.15424	0.000995427	+	-0.0817795	0.986553	0	0.26568	1	0	+,0,0	Testis
Mcli000950.g.t1	-0.58185	0.185452	0	1.46348	0.000141751	+	-0.219024	0.984444	0	0,+,0	Ovary 1
Mcli000951.g.t1	-0.500341	0.183057	0	0.650225	0.143804	0	-0.0806893	1	0	0,0,0	Non-Specific
Mcli000952.g.t2	2.48905	1.56613e-19	+	0.645241	0.0117047	+	-0.545512	0.121699	0	+,+,0	Ovary 2
Mcli000952.g.t3	1.52853	0.316644	0	0.992257	0.710175	0	-0.126069	1	0	0,0,0	Non-Specific
Mcli000953.g.t2	-0.355501	0.452519	0	-0.564819	0.333802	0	-0.313667	0.929999	0	0,0,0	Non-Specific
Mcli000954.g.t1	2.98404	6.67049e-05	+	0.0973952	0.982614	0	-0.632901	0.888812	0	+,0,0	Testis
Mcli000956.g.t1	0.318305	0.0414628	+	0.0867634	0.83317	0	-0.0915045	0.980174	0	+,0,0	Testis
Mcli000957.g.t1	-0.305429	0.772562	0	-0.761549	0.568691	0	0.470751	0.969023	0	0,0,0	Non-Specific
Mcli000959.g.t1	2.13715	1.49489e-26	+	0.371403	0.25601	0	0.0148677	1	0	+,0,0	Testis
Mcli000959.g.t2	4.06323	0.32717	0	-2.3354	0.785074	0	0.856695	1	0	0,0,0	Non-Specific
Mcli000960.g.t1	-0.0495377	0.915709	0	0.184946	0.727512	0	0.20717	0.889155	0	0,0,0	Non-Specific
Mcli000960.g.t2	-0.176185	0.851401	0	0.270977	0.863426	0	0.204369	1	0	0,0,0	Non-Specific
Mcli000962.g.t1	0.663521	0.0268152	+	0.225505	0.734473	0	-0.2297	0.933692	0	+,0,0	Testis
Mcli000962.g.t2	-0.158892	0.818245	0	0.108201	0.951741	0	0.200055	0.998709	0	0,0,0	Non-Specific
Mcli000962.g.t3	1.90132	0.363133	0	0.384809	0.961799	0	-0.915764	0.992448	0	0,0,0	Non-Specific
Mcli000963.g.t1	0.432793	0.707881	0	0.618813	0.677157	0	-0.758241	0.827057	0	0,0,0	Non-Specific
Mcli000964.g.t1	-1.27202	0.621639	0	-0.412812	0.966977	0	0.167504	1	0	0,0,0	Non-Specific
Mcli000964.g.t2	-0.453547	0.671065	0	-0.528864	0.766271	0	-1.02388	0.647043	0	0,0,0	Non-Specific
Mcli000964.g.t3	-0.543099	0.253184	0	-0.391579	0.652261	0	0.383508	0.888916	0	0,0,0	Non-Specific
Mcli000965.g.t1	-3.25734	0.262592	0	0	1	0	4.5459	0.353902	0	0,0,0	Non-Specific
Mcli000966.g.t1	-1.04274	0.682466	0	1.63286	0.638591	0	-2.04333	0.786647	0	0,0,0	Non-Specific
Mcli000969.g.t1	-0.381467	0.907864	0	-1.82986	0.660408	0	0.352159	1	0	0,0,0	Non-Specific
Mcli000970.g.t1	0.276251	0.416473	0	0.194685	0.762964	0	-0.157182	0.983877	0	0,0,0	Non-Specific
Mcli000972.g.t1	3.51314	7.18178e-47	+	0.255602	0.665224	0	-0.526605	0.352091	0	+,0,0	Testis
Mcli000973.g.t1	0.0332255	0.927134	0	-0.497276	0.0185982	-	0.0326058	1	0	0,-,0	Other
Mcli000973.g.t3	-2.03115	0.0936087	0	1.79964	0.289787	0	0.794303	0.949266	0	0,0,0	Non-Specific
Mcli000974.g.t1	0.0291392	1	0	-3.05731	0.398141	0	3.26039	0.592657	0	0,0,0	Non-Specific
Mcli000978.g.t1	-1.26947	0.631589	0	2.73255	0.268188	0	-0.0833638	1	0	0,0,0	Non-Specific
Mcli000981.g.t1	-1.40695	0.363195	0	0.950273	0.765655	0	-0.848157	0.973588	0	0,0,0	Non-Specific
Mcli000983.g.t1	0.536799	0.303072	0	0.77417	0.189093	0	0.104065	1	0	0,0,0	Non-Specific
Mcli000983.g.t2	0.550069	0.0158112	+	0.271978	0.465426	0	-0.00130053	1	0	+,0,0	Testis
Mcli000983.g.t4	0.475159	0.163249	0	-0.151004	0.869952	0	-0.128383	1	0	0,0,0	Non-Specific
Mcli000984.g.t1	-0.337763	0.0459905	-	0.0638008	0.915852	0	0.0192818	1	0	-,0,0	Other
Mcli000987.g.t1	0.415361	0.024062	+	0.0579816	0.93303	0	-0.121729	0.965964	0	+,0,0	Testis
Mcli000987.g.t2	0.990073	0.12877	0	-0.460849	0.726134	0	0.157541	1	0	0,0,0	Non-Specific
Mcli000987.g.t3	-2.45924	0.675235	0	-6.45241	0.308341	0	0	1	0	0,0,0	Non-Specific
Mcli000987.g.t4	8.03688	3.88943e-09	+	0.34585	0.92019	0	0.149994	1	0	+,0,0	Testis
Mcli000987.g.t5	0.196151	0.286735	0	-0.0169413	0.9895	0	0.0304417	1	0	0,0,0	Non-Specific
Mcli000988.g.t1	-0.162717	0.483031	0	0.259983	0.352156	0	-0.179942	0.852996	0	0,0,0	Non-Specific
Mcli000989.g.t2	-0.008309	0.971856	0	0.143036	0.24071	0	0.0209376	1	0	0,0,0	Non-Specific
Mcli000990.g.t1	0.1867	0.25967	0	0.146082	0.597633	0	-0.0148416	1	0	0,0,0	Non-Specific
Mcli000990.g.t2	0.08029	0.994369	0	-2.17613	0.557319	0	1.88214	0.879243	0	0,0,0	Non-Specific
Mcli000990.g.t4	0.159654	0.767804	0	0.206776	0.817509	0	0.0768664	1	0	0,0,0	Non-Specific
Mcli000991.g.t1	0.125384	0.772123	0	0.015323	0.998586	0	0.136294	0.99757	0	0,0,0	Non-Specific
Mcli000992.g.t1	-0.397123	0.0892632	0	-0.135898	0.830251	0	-0.287863	0.757874	0	0,0,0	Non-Specific
Mcli000996.g.t1	-0.772977	0.563731	0	-1.12898	0.590475	0	-0.235194	1	0	0,0,0	Non-Specific
Mcli000997.g.t1	3.79653	4.5412e-73	+	0.284538	0.314569	0	-0.569026	0.0123989	-	+,0,-	Other
Mcli000998.g.t1	-0.551636	0.967902	0	1.03157	0.96747	0	-6.98196	0.666708	0	0,0,0	Non-Specific
Mcli000998.g.t2	-0.584757	0.692141	0	0.105965	0.989592	0	-1.65463	0.482759	0	0,0,0	Non-Specific
Mcli000998.g.t3	0.172632	0.761087	0	-0.0851134	0.959785	0	0.94677	0.0497818	+	0,0,+	Tail
Mcli000999.g.t1	1.93479	2.39213e-08	+	0.772173	0.140953	0	-0.0483351	1	0	+,0,0	Testis
Mcli001000.g.t1	-1.64242	0.615031	0	-0.373797	0.978948	0	2.8291	0.745932	0	0,0,0	Non-Specific
Mcli001001.g.t1	2.7449	0.000385618	+	-0.198077	0.943212	0	-1.81498	0.132226	0	+,0,0	Testis
Mcli001002.g.t1	-2.233	0.259513	0	-2.21267	0.57618	0	1.27492	0.985264	0	0,0,0	Non-Specific
Mcli001003.g.t1	-0.168082	0.615674	0	-0.105679	0.893996	0	0.00564135	1	0	0,0,0	Non-Specific
Mcli001004.g.t1	-1.09112	0.399878	0	0.279975	0.954687	0	-0.325203	1	0	0,0,0	Non-Specific
Mcli001005.g.t4	0.787958	1.3705e-15	+	0.581789	4.24722e-08	+	-0.222009	0.313706	0	+,+,0	Ovary 2
Mcli001006.g.t2	-0.854893	0.00207635	-	-0.422633	0.419768	0	-0.117185	1	0	-,0,0	Other
Mcli001006.g.t4	-0.654199	0.248757	0	-0.487685	0.650426	0	-0.868165	0.562545	0	0,0,0	Non-Specific
Mcli001007.g.t1	0.219341	0.874729	0	-0.817204	0.621039	0	-1.38456	0.717438	0	0,0,0	Non-Specific
Mcli001008.g.t1	-1.09725	0.000517922	-	-0.334751	0.682775	0	0.214987	0.987969	0	-,0,0	Other
Mcli001009.g.t1	-0.286959	0.298194	0	0.204465	0.693938	0	-0.222768	0.883039	0	0,0,0	Non-Specific
Mcli001011.g.t1	-0.403428	0.954191	0	-1.37785	0.890313	0	0.00534657	1	0	0,0,0	Non-Specific
Mcli001012.g.t1	-0.0830246	0.970888	0	-0.873626	0.619425	0	0.324205	1	0	0,0,0	Non-Specific
Mcli001013.g.t1	-0.802732	0.142741	0	0.329342	0.804911	0	-1.12615	0.260657	0	0,0,0	Non-Specific
Mcli001014.g.t1	-0.205358	0.030356	-	0.0139583	0.982414	0	0.0596848	0.978794	0	-,0,0	Other
Mcli001016.g.t1	0.53153	0.125279	0	-0.115435	0.919652	0	-0.0554329	1	0	0,0,0	Non-Specific
Mcli001017.g.t1	-0.736032	0.489769	0	-0.525723	0.839315	0	-1.8944	0.619522	0	0,0,0	Non-Specific
Mcli001018.g.t1	-0.271784	0.676186	0	-0.36873	0.707946	0	-0.420467	0.877012	0	0,0,0	Non-Specific
Mcli001018.g.t2	-0.398637	0.958077	0	0.727403	0.960602	0	0.373049	1	0	0,0,0	Non-Specific
Mcli001019.g.t1	0.202773	0.003978	+	0.280485	5.71386e-05	+	-0.109669	0.539265	0	+,+,0	Ovary 2
Mcli001020.g.t1	-0.533523	0.639047	0	-0.407358	0.877984	0	0.2726	1	0	0,0,0	Non-Specific
Mcli001021.g.t1	1.75415	6.10199e-09	+	0.184303	0.809824	0	-0.672294	0.179272	0	+,0,0	Testis
Mcli001022.g.t1	-0.681357	0.559133	0	-0.807017	0.65789	0	-0.153911	1	0	0,0,0	Non-Specific
Mcli001022.g.t2	-0.902258	0.689227	0	0.490156	0.932998	0	0.222393	1	0	0,0,0	Non-Specific
Mcli001022.g.t3	0.362937	0.977558	0	-4.42282	0.603078	0	0	1	0	0,0,0	Non-Specific
Mcli001023.g.t1	-0.863592	0.788681	0	0.436921	0.964382	0	-2.18381	0.869269	0	0,0,0	Non-Specific
Mcli001024.g.t1	-0.453028	0.950402	0	-3.89238	0.516295	0	3.69226	0.805197	0	0,0,0	Non-Specific
Mcli001025.g.t2	0.510422	0.0126929	+	0.206817	0.583609	0	0.110326	0.984572	0	+,0,0	Testis
Mcli001025.g.t3	0.175071	0.867625	0	0.18323	0.93303	0	-0.589371	0.855903	0	0,0,0	Non-Specific
Mcli001026.g.t1	0.914108	0.623845	0	0.957652	0.70473	0	0.213241	1	0	0,0,0	Non-Specific
Mcli001027.g.t1	0.298482	0.249207	0	-0.0701347	0.935961	0	-0.127021	0.98612	0	0,0,0	Non-Specific
Mcli001027.g.t2	0	1	0	0	1	0	6.87734	0.681675	0	0,0,0	Non-Specific
Mcli001027.g.t3	2.90158	0.00167476	+	0.0812591	0.991585	0	0.493801	0.983877	0	+,0,0	Testis
Mcli001028.g.t1	-0.154711	0.954267	0	1.55551	0.331599	0	-1.70397	0.51929	0	0,0,0	Non-Specific
Mcli001030.g.t2	0.150851	0.256758	0	0.0786542	0.781023	0	-0.0700868	0.97924	0	0,0,0	Non-Specific
Mcli001031.g.t1	-0.59851	0.266705	0	0.207972	0.896463	0	0.11427	1	0	0,0,0	Non-Specific
Mcli001032.g.t1	0.824084	4.75109e-05	+	0.440616	0.0983981	0	-0.222803	0.822072	0	+,0,0	Testis
Mcli001033.g.t2	-0.352073	0.370074	0	0.207325	0.808675	0	0.187119	0.983877	0	0,0,0	Non-Specific
Mcli001033.g.t3	-0.651784	0.95872	0	0.0109765	1	0	0.676428	1	0	0,0,0	Non-Specific
Mcli001035.g.t1	0.506569	0.335499	0	-0.347599	0.725436	0	-0.392947	0.903494	0	0,0,0	Non-Specific
Mcli001036.g.t1	-1.50655	0.370294	0	-0.482825	0.943212	0	0.255809	1	0	0,0,0	Non-Specific
Mcli001037.g.t1	0.346639	0.241225	0	0.236398	0.656728	0	-0.392657	0.550524	0	0,0,0	Non-Specific
Mcli001039.g.t2	-0.208898	0.790291	0	-0.315265	0.813924	0	0.15086	1	0	0,0,0	Non-Specific
Mcli001039.g.t3	-0.254897	0.231137	0	-0.0702438	0.921078	0	0.0742234	1	0	0,0,0	Non-Specific
Mcli001039.g.t4	0.097482	0.862825	0	-0.138637	0.892666	0	-0.276121	0.917377	0	0,0,0	Non-Specific
Mcli001039.g.t5	-0.215289	0.788587	0	-0.123502	0.956482	0	-0.42393	0.919393	0	0,0,0	Non-Specific
Mcli001039.g.t7	-0.294322	0.222764	0	-0.283022	0.467222	0	0.10446	1	0	0,0,0	Non-Specific
Mcli001040.g.t1	-0.414252	0.449771	0	0.439432	0.608728	0	-0.239839	0.987797	0	0,0,0	Non-Specific
Mcli001040.g.t12	-0.483126	0.825013	0	-0.119394	0.991998	0	-1.10549	0.915925	0	0,0,0	Non-Specific
Mcli001040.g.t2	-0.0851697	0.909404	0	-0.337441	0.676693	0	-0.832669	0.217543	0	0,0,0	Non-Specific
Mcli001040.g.t3	5.64191	0.00581516	+	1.97591	0.518871	0	0.59604	1	0	+,0,0	Testis
Mcli001040.g.t4	-0.933705	0.844613	0	2.06266	0.738331	0	-2.90218	0.836555	0	0,0,0	Non-Specific
Mcli001040.g.t5	-8.72597	0.0254875	-	5.48788	0.376908	0	-5.38956	0.639302	0	-,0,0	Other
Mcli001040.g.t6	21.6041	NA	NA	-32.7545	NA	NA	28.3217	NA	NA	NA,NA,NA	Other
Mcli001040.g.t7	-0.468779	0.773927	0	0.364236	0.923153	0	0.229882	1	0	0,0,0	Non-Specific
Mcli001040.g.t8	2.08498	0.635313	0	-0.325752	0.989629	0	-0.797581	1	0	0,0,0	Non-Specific
Mcli001040.g.t9	-4.27885	0.54394	0	0	1	0	1.22056	1	0	0,0,0	Non-Specific
Mcli001041.g.t1	-0.201616	0.97051	0	0.144195	0.994707	0	-1.394	0.97536	0	0,0,0	Non-Specific
Mcli001042.g.t1	-2.12363	0.21434	0	1.81035	0.509586	0	-0.0188736	1	0	0,0,0	Non-Specific
Mcli001045.g.t1	3.03649	0.333139	0	-2.9712	0.533571	0	3.52844	0.65723	0	0,0,0	Non-Specific
Mcli001045.g.t2	0.409094	0.000572545	+	-0.0138666	0.988899	0	-0.219768	0.444165	0	+,0,0	Testis
Mcli001046.g.t2	1.49021	1.96009e-16	+	0.129627	0.799104	0	-0.293168	0.599775	0	+,0,0	Testis
Mcli001047.g.t1	-0.403364	0.831971	0	0.646695	0.830251	0	-0.915959	0.929999	0	0,0,0	Non-Specific
Mcli001048.g.t1	0.0217437	1	0	0.0575593	1	0	-0.24889	1	0	0,0,0	Non-Specific
Mcli001048.g.t2	-0.324907	0.00653328	-	-0.259664	0.127826	0	0.136126	0.842475	0	-,0,0	Other
Mcli001048.g.t3	1.30816	0.870409	0	-0.70383	0.978164	0	0.625788	1	0	0,0,0	Non-Specific
Mcli001048.g.t4	-0.141697	0.755345	0	-0.219169	0.759847	0	0.490372	0.480777	0	0,0,0	Non-Specific
Mcli001049.g.t1	0.684372	0.88851	0	-1.66634	0.818639	0	0.850448	1	0	0,0,0	Non-Specific
Mcli001050.g.t1	0.483638	0.847196	0	-0.455049	0.935626	0	0.596381	1	0	0,0,0	Non-Specific
Mcli001051.g.t1	-0.679835	0.514753	0	0.52425	0.796565	0	0.0095953	1	0	0,0,0	Non-Specific
Mcli001052.g.t1	0.144932	0.944368	0	-0.895244	0.667863	0	-1.42078	0.776584	0	0,0,0	Non-Specific
Mcli001053.g.t1	-0.966891	0.00259639	-	-1.19426	0.00639967	-	-0.1105	1	0	-,-,0	Other
Mcli001054.g.t1	2.79524	0.0142256	+	-0.067844	0.996526	0	-0.756972	0.963412	0	+,0,0	Testis
Mcli001055.g.t1	-0.861903	0.707698	0	-1.27184	0.769844	0	1.10495	0.978857	0	0,0,0	Non-Specific
Mcli001057.g.t1	3.55946	1.5362e-26	+	-0.0145698	1	0	-0.446034	0.636656	0	+,0,0	Testis
Mcli001060.g.t1	-0.132001	0.761406	0	-0.280531	0.634109	0	0.160533	0.990249	0	0,0,0	Non-Specific
Mcli001061.g.t1	0.848137	0.935772	0	-0.839062	0.975904	0	-4.18992	0.919133	0	0,0,0	Non-Specific
Mcli001062.g.t1	0.680972	0.00209709	+	0.255696	0.496604	0	-0.0104058	1	0	+,0,0	Testis
Mcli001063.g.t1	-1.23391	0.00303241	-	0.121031	0.957604	0	1.07385	0.106832	0	-,0,0	Other
Mcli001066.g.t1	1.52691	0.0423851	+	-0.101837	0.977703	0	0.222485	1	0	+,0,0	Testis
Mcli001067.g.t1	-2.43998	0.172344	0	1.20953	0.780285	0	1.7768	0.672618	0	0,0,0	Non-Specific
Mcli001068.g.t1	-0.595181	0.768127	0	0.585998	0.883271	0	0.0383587	1	0	0,0,0	Non-Specific
Mcli001069.g.t1	-4.70752	0.489908	0	0	1	0	0	1	0	0,0,0	Non-Specific
Mcli001070.g.t1	0	1	0	5.12899	0.262784	0	-1.59983	0.990249	0	0,0,0	Non-Specific
Mcli001070.g.t2	-1.12707	0.562001	0	-0.686316	0.886916	0	0.633574	1	0	0,0,0	Non-Specific
Mcli001071.g.t1	2.43239	NA	NA	3.1883	NA	NA	-5.49781	NA	NA	NA,NA,NA	Other
Mcli001072.g.t1	2.99339	0.000464957	+	-0.616398	0.651016	0	2.62146	2.01385e-05	+	+,0,+	Other
Mcli001073.g.t1	-0.164099	0.231075	0	-0.081821	0.796548	0	0.097839	0.9359	0	0,0,0	Non-Specific
Mcli001076.g.t1	-1.08816	0.166541	0	-0.112808	0.980287	0	-0.164272	1	0	0,0,0	Non-Specific
Mcli001077.g.t1	0.040806	0.927702	0	0.109367	0.862953	0	-0.0493141	1	0	0,0,0	Non-Specific
Mcli001078.g.t1	4.22487	0.281021	0	0.85413	0.948485	0	-0.336499	1	0	0,0,0	Non-Specific
Mcli001078.g.t2	-0.737444	0.040518	-	0.45786	0.456201	0	-0.252165	0.960078	0	-,0,0	Other
Mcli001078.g.t4	0.54399	0.813615	0	-2.08806	0.364513	0	1.26899	0.911903	0	0,0,0	Non-Specific
Mcli001079.g.t1	1.6728	0.146216	0	-0.604083	0.804932	0	-0.857107	0.933692	0	0,0,0	Non-Specific
Mcli001080.g.t1	-0.0714093	0.996669	0	-0.232663	0.98331	0	-1.58247	0.877637	0	0,0,0	Non-Specific
Mcli001080.g.t2	0.260478	0.852985	0	0.179428	0.961012	0	-0.500412	0.975391	0	0,0,0	Non-Specific
Mcli001081.g.t2	-0.581646	0.0399656	-	0.0829621	0.941653	0	0.104837	1	0	-,0,0	Other
Mcli001082.g.t2	0.556767	0.0934639	0	0.271488	0.664306	0	0.025266	1	0	0,0,0	Non-Specific
Mcli001082.g.t3	1.36509	0.253234	0	-1.2377	0.4971	0	0.432818	1	0	0,0,0	Non-Specific
Mcli001082.g.t4	0.267723	0.860733	0	0.799964	0.636106	0	-0.766277	0.885774	0	0,0,0	Non-Specific
Mcli001083.g.t1	-0.0432974	0.864209	0	-0.162603	0.516295	0	0.21485	0.546749	0	0,0,0	Non-Specific
Mcli001084.g.t1	0.86054	4.36539e-10	+	0.323041	0.112102	0	0.0314181	1	0	+,0,0	Testis
Mcli001084.g.t3	-20.5539	NA	NA	22.669	NA	NA	-1.86945	NA	NA	NA,NA,NA	Other
Mcli001085.g.t1	-1.14436	0.292434	0	0.458724	0.880819	0	0.232429	1	0	0,0,0	Non-Specific
Mcli001086.g.t1	0.358202	0.187113	0	0.207011	0.678212	0	-0.29774	0.721374	0	0,0,0	Non-Specific
Mcli001087.g.t1	0.0230534	0.972639	0	0.391948	0.241777	0	-0.360673	0.550809	0	0,0,0	Non-Specific
Mcli001088.g.t1	0.253487	0.250626	0	0.0965293	0.863221	0	0.0988806	0.994774	0	0,0,0	Non-Specific
Mcli001090.g.t1	0.125892	0.473471	0	0.155009	0.527396	0	-0.102819	0.942147	0	0,0,0	Non-Specific
Mcli001091.g.t1	0.159179	0.819488	0	-0.556985	0.461012	0	0.0799381	1	0	0,0,0	Non-Specific
Mcli001093.g.t1	1.05587	6.28021e-12	+	0.0420776	0.958831	0	-0.203982	0.774001	0	+,0,0	Testis
Mcli001095.g.t1	-0.132015	0.959266	0	-0.111962	0.990231	0	0.244688	1	0	0,0,0	Non-Specific
Mcli001095.g.t2	-1.26608	0.720121	0	0.330228	0.983387	0	0.474252	1	0	0,0,0	Non-Specific
Mcli001096.g.t2	-0.676317	0.0297542	-	-0.732359	0.0506943	0	-0.362168	0.78665	0	-,0,0	Other
Mcli001096.g.t4	-0.778538	3.62575e-06	-	-0.350638	0.190138	0	-0.0936893	1	0	-,0,0	Other
Mcli001097.g.t1	-0.188584	0.544076	0	-0.311963	0.433394	0	0.348938	0.599792	0	0,0,0	Non-Specific
Mcli001097.g.t2	-0.23559	0.174219	0	-0.0590679	0.920901	0	-0.0878115	0.993466	0	0,0,0	Non-Specific
Mcli001098.g.t1	-0.37737	0.490526	0	-0.297992	0.778799	0	-0.130658	1	0	0,0,0	Non-Specific
Mcli001101.g.t1	-1.00395	0.0261708	-	-0.238448	0.854917	0	0.0693212	1	0	-,0,0	Other
Mcli001102.g.t1	-0.603272	0.0836904	0	-0.0547028	0.978163	0	-0.174769	0.996619	0	0,0,0	Non-Specific
Mcli001103.g.t2	-0.209907	0.467609	0	-0.298146	0.439298	0	-0.857571	0.00116246	-	0,0,-	Other
Mcli001103.g.t3	-1.55635	0.478678	0	-0.125637	0.994707	0	1.11593	0.968672	0	0,0,0	Non-Specific
Mcli001104.g.t1	-0.19345	0.73284	0	-0.499948	0.423498	0	-0.749206	0.339302	0	0,0,0	Non-Specific
Mcli001104.g.t2	-1.57471	0.555361	0	-1.07583	0.850532	0	1.13896	0.984572	0	0,0,0	Non-Specific
Mcli001106.g.t1	-0.208522	0.384738	0	0.31683	0.268747	0	-0.0404623	1	0	0,0,0	Non-Specific
Mcli001106.g.t2	0.0672133	0.862352	0	0.38032	0.182744	0	-0.102532	0.9978	0	0,0,0	Non-Specific
Mcli001107.g.t3	1.26064	0.558114	0	0.64931	0.904974	0	-0.0722829	1	0	0,0,0	Non-Specific
Mcli001107.g.t4	-9.03761	0.107664	0	0	1	0	0	1	0	0,0,0	Non-Specific
Mcli001107.g.t5	1.06271	7.11704e-10	+	0.444574	0.0663793	0	-0.274838	0.636645	0	+,0,0	Testis
Mcli001109.g.t1	-0.301284	0.466167	0	0.2682	0.716992	0	-0.110702	1	0	0,0,0	Non-Specific
Mcli001110.g.t1	0.0386043	0.885462	0	0.0574029	0.908526	0	-0.18938	0.701109	0	0,0,0	Non-Specific
Mcli001110.g.t3	-0.124609	0.781472	0	-0.0327126	0.988042	0	-0.132085	1	0	0,0,0	Non-Specific
Mcli001111.g.t2	0.317038	0.790201	0	0.871973	0.486479	0	-0.313255	1	0	0,0,0	Non-Specific
Mcli001111.g.t3	0.0985505	0.919265	0	-0.462006	0.64204	0	0.30685	0.975904	0	0,0,0	Non-Specific
Mcli001111.g.t4	0.236145	0.386032	0	0.465208	0.0809657	0	0.201591	0.870174	0	0,0,0	Non-Specific
Mcli001111.g.t6	-0.862081	0.628479	0	1.67564	0.409383	0	0.14244	1	0	0,0,0	Non-Specific
Mcli001114.g.t4	2.45976	0.156528	0	1.02813	0.789306	0	-0.0617232	1	0	0,0,0	Non-Specific
Mcli001114.g.t5	-0.0274496	0.929117	0	-0.0384519	0.952306	0	-0.10733	0.953377	0	0,0,0	Non-Specific
Mcli001115.g.t1	-0.269836	0.524963	0	-0.0393691	0.986562	0	-0.0709548	1	0	0,0,0	Non-Specific
Mcli001116.g.t1	-4.48986	0.162803	0	6.4991	0.0635399	0	-1.33132	0.996599	0	0,0,0	Non-Specific
Mcli001118.g.t1	0.0804168	0.831512	0	0.103425	0.880352	0	0.16687	0.939837	0	0,0,0	Non-Specific
Mcli001118.g.t2	-1.67916	0.456445	0	1.50127	0.697819	0	-1.33671	0.942147	0	0,0,0	Non-Specific
Mcli001118.g.t4	0.156298	0.736669	0	0.176622	0.827954	0	-0.344031	0.789801	0	0,0,0	Non-Specific
Mcli001118.g.t5	-0.140169	0.546967	0	-0.0553175	0.938665	0	0.087996	1	0	0,0,0	Non-Specific
Mcli001118.g.t7	0.211868	0.591998	0	-0.0798181	0.947824	0	-0.198174	0.966615	0	0,0,0	Non-Specific
Mcli001119.g.t1	-0.458776	0.582884	0	-0.58256	0.706285	0	1.02232	0.567818	0	0,0,0	Non-Specific
Mcli001120.g.t1	0.941364	0.455416	0	-2.04717	0.233082	0	0.722378	0.989869	0	0,0,0	Non-Specific
Mcli001121.g.t1	0.741679	0.529838	0	0.544478	0.81471	0	-0.660328	0.944532	0	0,0,0	Non-Specific
Mcli001121.g.t6	0.22698	0.0168641	+	0.238074	0.0312796	+	-0.00806095	1	0	+,+,0	Ovary 2
Mcli001122.g.t1	0.0316218	0.95218	0	0.169498	0.744398	0	-0.0948754	1	0	0,0,0	Non-Specific
Mcli001123.g.t1	0.264777	0.62548	0	-0.0665813	0.975541	0	0.450364	0.75512	0	0,0,0	Non-Specific
Mcli001123.g.t2	-0.056168	0.978041	0	-0.139268	0.966776	0	-0.161615	1	0	0,0,0	Non-Specific
Mcli001124.g.t1	-0.363425	0.768067	0	-0.413798	0.880026	0	1.11404	0.665771	0	0,0,0	Non-Specific
Mcli001125.g.t1	-1.26158	0.0500244	0	0.0197002	1	0	-0.588314	0.924443	0	0,0,0	Non-Specific
Mcli001126.g.t1	-0.542207	0.403047	0	-0.717898	0.400146	0	-0.420504	0.933692	0	0,0,0	Non-Specific
Mcli001127.g.t1	4.33018	6.47641e-08	+	0.504105	0.573251	0	-0.0412043	1	0	+,0,0	Testis
Mcli001128.g.t1	-0.527962	0.830064	0	-0.919112	0.804911	0	0.748581	0.995151	0	0,0,0	Non-Specific
Mcli001131.g.t1	-0.702921	0.312708	0	0.23564	0.913413	0	-0.0693971	1	0	0,0,0	Non-Specific
Mcli001132.g.t1	-1.00788	0.356479	0	-0.0949088	0.990351	0	0.245938	1	0	0,0,0	Non-Specific
Mcli001133.g.t1	-0.0952196	0.942069	0	-0.0202963	1	0	-0.801358	0.756126	0	0,0,0	Non-Specific
Mcli001134.g.t1	-0.0125155	0.989914	0	-0.262898	0.497654	0	0.106647	1	0	0,0,0	Non-Specific
Mcli001136.g.t1	-0.253706	0.869384	0	0.403242	0.877286	0	-3.35275	0.126285	0	0,0,0	Non-Specific
Mcli001137.g.t1	-0.556003	0.957416	0	-0.494333	0.987915	0	-1.99609	1	0	0,0,0	Non-Specific
Mcli001137.g.t2	-0.566465	0.129529	0	-0.423438	0.499325	0	-0.0866848	1	0	0,0,0	Non-Specific
Mcli001137.g.t3	-0.510851	0.0424766	-	-0.655408	0.0194117	-	-0.208256	0.919061	0	-,-,0	Other
Mcli001137.g.t5	-1.10092	0.878156	0	-0.405527	0.989831	0	0.6932	1	0	0,0,0	Non-Specific
Mcli001138.g.t1	-0.198649	0.680591	0	0.0419775	0.986497	0	0.0876789	1	0	0,0,0	Non-Specific
Mcli001139.g.t1	0.135459	0.704034	0	0.193476	0.716624	0	-0.144119	0.980155	0	0,0,0	Non-Specific
Mcli001140.g.t2	0.317964	0.264299	0	-0.00596655	1	0	0.16624	0.963244	0	0,0,0	Non-Specific
Mcli001140.g.t3	0.192735	0.456393	0	0.0898555	0.889645	0	0.039576	1	0	0,0,0	Non-Specific
Mcli001141.g.t1	-0.241207	0.913843	0	-0.70326	0.835742	0	1.10914	0.887087	0	0,0,0	Non-Specific
Mcli001143.g.t1	3.03231	1.61477e-39	+	0.169556	0.784035	0	-0.363234	0.600811	0	+,0,0	Testis
Mcli001144.g.t1	-1.70267	0.117249	0	-0.26218	0.962251	0	-0.0892955	1	0	0,0,0	Non-Specific
Mcli001145.g.t1	0.903628	0.442756	0	-1.1956	0.497148	0	-1.88767	0.729292	0	0,0,0	Non-Specific
Mcli001146.g.t1	-1.09978	0.459524	0	-0.371146	0.949976	0	0.717097	0.992696	0	0,0,0	Non-Specific
Mcli001147.g.t1	0.171361	0.737452	0	-0.0569528	0.976167	0	0.0430424	1	0	0,0,0	Non-Specific
Mcli001148.g.t1	0.252212	0.800282	0	0.358058	0.81379	0	0.157762	1	0	0,0,0	Non-Specific
Mcli001150.g.t1	-0.321408	0.0071933	-	-0.296146	0.071116	0	-0.171535	0.742727	0	-,0,0	Other
Mcli001152.g.t1	-0.351845	0.39542	0	-0.120795	0.923531	0	0.236238	0.960907	0	0,0,0	Non-Specific
Mcli001153.g.t2	-0.671293	0.237954	0	0.454782	0.662179	0	-0.185819	1	0	0,0,0	Non-Specific
Mcli001154.g.t1	-0.0787314	0.732206	0	0.307171	0.109395	0	-0.0992655	0.965964	0	0,0,0	Non-Specific
Mcli001155.g.t1	-0.139354	0.972655	0	-0.35127	0.958871	0	-0.473517	1	0	0,0,0	Non-Specific
Mcli001156.g.t2	-0.366631	0.275949	0	-0.155447	0.854917	0	-0.130944	1	0	0,0,0	Non-Specific
Mcli001157.g.t1	-0.732552	0.210956	0	-0.699834	0.417121	0	-0.470374	0.902546	0	0,0,0	Non-Specific
Mcli001157.g.t2	-0.759009	0.0406106	-	-0.62821	0.225785	0	-0.681599	0.371084	0	-,0,0	Other
Mcli001157.g.t3	-0.663788	0.135387	0	-0.745403	0.181831	0	-0.576937	0.627181	0	0,0,0	Non-Specific
Mcli001158.g.t1	-0.177006	0.319507	0	0.0593704	0.908247	0	-0.121724	0.925313	0	0,0,0	Non-Specific
Mcli001159.g.t1	-0.00723318	0.985768	0	-0.169249	0.299546	0	0.0660262	0.982168	0	0,0,0	Non-Specific
Mcli001159.g.t2	0.882264	0.769155	0	0.0227493	1	0	0.412931	1	0	0,0,0	Non-Specific
Mcli001159.g.t3	-1.88581	0.677833	0	2.886	0.648759	0	1.51514	0.995396	0	0,0,0	Non-Specific
Mcli001159.g.t4	-0.00301148	1	0	-0.0183513	0.995682	0	0.125005	1	0	0,0,0	Non-Specific
Mcli001160.g.t1	3.51601e-05	1	0	0.123623	0.813379	0	-0.066439	1	0	0,0,0	Non-Specific
Mcli001160.g.t2	-0.254399	0.474471	0	0.17771	0.80697	0	-0.167026	0.982733	0	0,0,0	Non-Specific
Mcli001161.g.t1	-0.942034	0.89863	0	0.525303	0.98331	0	-0.202669	1	0	0,0,0	Non-Specific
Mcli001161.g.t2	0.00913012	1	0	-0.00602688	1	0	-0.244057	0.943615	0	0,0,0	Non-Specific
Mcli001161.g.t3	0.55441	0.769092	0	-0.463418	0.911796	0	0.736139	0.977521	0	0,0,0	Non-Specific
Mcli001162.g.t1	-0.317697	0.271903	0	-0.0707119	0.947337	0	-0.250206	0.870361	0	0,0,0	Non-Specific
Mcli001163.g.t1	0.357321	0.144825	0	0.0735426	0.929928	0	-0.196586	0.90197	0	0,0,0	Non-Specific
Mcli001163.g.t3	0.408683	0.0080589	+	0.0741277	0.874666	0	0.0675811	1	0	+,0,0	Testis
Mcli001164.g.t1	1.89589	3.57728e-17	+	0.78809	0.00385893	+	-0.0235518	1	0	+,+,0	Ovary 2
Mcli001165.g.t1	0.042306	0.947495	0	-0.356329	0.464219	0	-0.0696188	1	0	0,0,0	Non-Specific
Mcli001165.g.t2	9.10269	9.08371e-17	+	-0.0752379	0.957604	0	-0.208146	0.965964	0	+,0,0	Testis
Mcli001166.g.t1	-0.0551023	0.988724	0	-0.583939	0.807031	0	0.165974	1	0	0,0,0	Non-Specific
Mcli001167.g.t1	0.374213	0.0984752	0	0.0241643	0.987915	0	-0.168574	0.933385	0	0,0,0	Non-Specific
Mcli001168.g.t1	-0.408381	0.609796	0	-0.0431079	0.994316	0	-0.170187	1	0	0,0,0	Non-Specific
Mcli001169.g.t1	-0.328638	0.247883	0	-0.563883	0.0839521	0	-0.0713449	1	0	0,0,0	Non-Specific
Mcli001170.g.t1	-0.490498	0.889239	0	-0.510379	0.95275	0	0.35435	1	0	0,0,0	Non-Specific
Mcli001172.g.t1	0.993892	0.042062	+	-0.576887	0.4846	0	0.400981	0.917421	0	+,0,0	Testis
Mcli001172.g.t2	0.0800358	0.858543	0	-0.274158	0.58098	0	0.156929	0.982391	0	0,0,0	Non-Specific
Mcli001172.g.t4	0.0605852	0.832349	0	0.0215676	0.984949	0	0.126552	0.94331	0	0,0,0	Non-Specific
Mcli001172.g.t5	0.00530523	1	0	-0.250468	0.432777	0	0.279525	0.601605	0	0,0,0	Non-Specific
Mcli001173.g.t1	-0.0375566	0.990893	0	-0.55434	0.718906	0	-0.856248	0.77488	0	0,0,0	Non-Specific
Mcli001173.g.t2	-0.0283082	0.980383	0	-0.249997	0.777985	0	-0.484237	0.7026	0	0,0,0	Non-Specific
Mcli001174.g.t1	3.05381	0.105133	0	-0.365686	0.949655	0	-0.0556215	1	0	0,0,0	Non-Specific
Mcli001175.g.t1	-0.988891	0.00188472	-	-0.586997	0.248528	0	-0.627641	0.46141	0	-,0,0	Other
Mcli001176.g.t1	-0.945921	0.00163786	-	-0.614674	0.144856	0	-0.444768	0.632823	0	-,0,0	Other
Mcli001177.g.t1	-0.1873	0.803607	0	-0.545038	0.539532	0	0.195829	1	0	0,0,0	Non-Specific
Mcli001177.g.t2	-0.385737	0.161949	0	-0.401838	0.282009	0	-0.0971205	1	0	0,0,0	Non-Specific
Mcli001177.g.t3	-0.474952	0.747747	0	0.228192	0.958712	0	-0.172021	1	0	0,0,0	Non-Specific
Mcli001177.g.t6	-0.295456	0.556364	0	-0.228305	0.82588	0	-0.349801	0.901137	0	0,0,0	Non-Specific
Mcli001178.g.t1	-0.609278	0.168338	0	0.0674636	0.978163	0	-0.242718	0.985145	0	0,0,0	Non-Specific
Mcli001180.g.t1	-1.04041	0.270743	0	0.964925	0.512546	0	-0.300024	1	0	0,0,0	Non-Specific
Mcli001181.g.t1	0.150593	0.718698	0	0.0333016	0.987117	0	-0.078368	1	0	0,0,0	Non-Specific
Mcli001182.g.t1	-0.227893	0.694185	0	-0.31254	0.747808	0	-0.085405	1	0	0,0,0	Non-Specific
Mcli001183.g.t1	0.0144245	0.970903	0	0.186894	0.432785	0	0.188668	0.662793	0	0,0,0	Non-Specific
Mcli001183.g.t3	-0.284434	0.469083	0	0.503483	0.251754	0	-0.141575	1	0	0,0,0	Non-Specific
Mcli001184.g.t1	1.14011	0.271959	0	-0.821819	0.649003	0	0.458249	0.996804	0	0,0,0	Non-Specific
Mcli001185.g.t1	1.28578	1.58173e-05	+	0.538867	0.143334	0	-0.0095614	1	0	+,0,0	Testis
Mcli001186.g.t1	0.234893	0.770373	0	0.0321564	0.996179	0	0.00668128	1	0	0,0,0	Non-Specific
Mcli001186.g.t2	-0.54312	0.654991	0	0.169295	0.970259	0	-0.348288	1	0	0,0,0	Non-Specific
Mcli001187.g.t1	-0.344292	0.488855	0	-0.353827	0.705657	0	0.555338	0.671779	0	0,0,0	Non-Specific
Mcli001189.g.t1	-0.877707	0.00728634	-	-0.17722	0.857672	0	0.00277981	1	0	-,0,0	Other
Mcli001190.g.t1	0.282131	0.879601	0	-1.6697	0.351289	0	-0.264646	1	0	0,0,0	Non-Specific
Mcli001191.g.t1	1.72923	9.43289e-16	+	0.4856	0.115967	0	-0.128165	0.992405	0	+,0,0	Testis
Mcli001192.g.t1	-0.533297	0.0953358	0	-0.655626	0.0980978	0	-0.537438	0.488942	0	0,0,0	Non-Specific
Mcli001193.g.t1	-0.953365	0.67516	0	-0.28577	0.978124	0	-0.630053	1	0	0,0,0	Non-Specific
Mcli001194.g.t2	1.9671	1.54567e-18	+	0.213554	0.704223	0	-0.256947	0.852153	0	+,0,0	Testis
Mcli001195.g.t1	0.0946697	0.997306	0	-0.593661	0.953518	0	0.349502	1	0	0,0,0	Non-Specific
Mcli001196.g.t2	0.256018	0.0586559	0	0.320499	0.0325964	+	-0.13132	0.843453	0	0,+,0	Ovary 1
Mcli001197.g.t1	-0.204469	0.795965	0	-0.380499	0.748577	0	-0.0733579	1	0	0,0,0	Non-Specific
Mcli001198.g.t1	0.0839026	0.598184	0	0.115916	0.610012	0	-0.0280094	1	0	0,0,0	Non-Specific
Mcli001198.g.t2	-1.4519	0.836402	0	-5.13275	0.493082	0	0	1	0	0,0,0	Non-Specific
Mcli001199.g.t1	-0.298697	0.278232	0	-0.115898	0.870063	0	-0.121637	0.995811	0	0,0,0	Non-Specific
Mcli001200.g.t1	-0.0978817	0.774694	0	-0.260058	0.499259	0	0.191442	0.903494	0	0,0,0	Non-Specific
Mcli001202.g.t1	-0.800344	0.721847	0	0.18394	0.987915	0	0.258139	1	0	0,0,0	Non-Specific
Mcli001203.g.t1	0.252699	0.558259	0	0.157648	0.868125	0	-0.110845	1	0	0,0,0	Non-Specific
Mcli001206.g.t1	-0.0400052	0.928602	0	0.186055	0.684336	0	0.222543	0.819117	0	0,0,0	Non-Specific
Mcli001207.g.t1	-0.730154	0.00272879	-	-0.219149	0.745998	0	-0.534603	0.476669	0	-,0,0	Other
Mcli001208.g.t1	-0.308524	0.0578543	0	-0.300853	0.17185	0	-0.0172134	1	0	0,0,0	Non-Specific
Mcli001209.g.t1	3.54207	1.89747e-55	+	0.196845	0.742204	0	-0.580922	0.161139	0	+,0,0	Testis
Mcli001210.g.t1	-1.38524	0.815524	0	-0.293179	0.993023	0	-1.75676	0.998185	0	0,0,0	Non-Specific
Mcli001210.g.t2	-0.885362	0.485111	0	-0.834499	0.731721	0	0.0475042	1	0	0,0,0	Non-Specific
Mcli001210.g.t3	-0.45967	0.646548	0	-0.364349	0.859198	0	-0.432144	0.97955	0	0,0,0	Non-Specific
Mcli001211.g.t1	2.42809	0.0243066	+	0.864518	0.718944	0	-0.134491	1	0	+,0,0	Testis
Mcli001211.g.t18	-1.1367	0.859777	0	-26.6924	9.68115e-16	-	0	1	0	0,-,0	Other
Mcli001211.g.t31	-0.24366	0.926908	0	1.11867	0.675886	0	0.171065	1	0	0,0,0	Non-Specific
Mcli001211.g.t33	-0.432819	0.242005	0	0.053869	0.977038	0	-0.342137	0.833916	0	0,0,0	Non-Specific
Mcli001211.g.t37	6.85174	0.000152294	+	1.26135	0.797124	0	-0.0548632	1	0	+,0,0	Testis
Mcli001211.g.t41	2.63811	0.749994	0	1.75848	0.927629	0	-0.83703	1	0	0,0,0	Non-Specific
Mcli001212.g.t1	0.258873	0.217468	0	0.050981	0.947337	0	-0.0521115	1	0	0,0,0	Non-Specific
Mcli001213.g.t1	5.90123	0.354583	0	-5.6885	0.561915	0	0	1	0	0,0,0	Non-Specific
Mcli001213.g.t2	-0.635961	0.170487	0	0.249567	0.826599	0	-0.0486399	1	0	0,0,0	Non-Specific
Mcli001214.g.t1	-0.524867	0.0506434	0	0.376389	0.363858	0	-0.293214	0.798331	0	0,0,0	Non-Specific
Mcli001215.g.t1	-0.11877	0.905393	0	-0.267538	0.867567	0	-0.757665	0.723152	0	0,0,0	Non-Specific
Mcli001216.g.t1	0.772328	0.00142145	+	0.888944	0.000291039	+	0.0152157	1	0	+,+,0	Ovary 2
Mcli001217.g.t1	0.00665331	1	0	0.284293	0.457676	0	-0.141507	0.975391	0	0,0,0	Non-Specific
Mcli001218.g.t2	-0.0279505	0.930759	0	0.172936	0.529369	0	-0.101729	0.965114	0	0,0,0	Non-Specific
Mcli001219.g.t1	-0.070164	0.93823	0	-0.295	0.786581	0	0.234225	0.993518	0	0,0,0	Non-Specific
Mcli001220.g.t1	-0.997281	0.54727	0	0.860474	0.785284	0	-0.53471	1	0	0,0,0	Non-Specific
Mcli001221.g.t1	4.94598	0.0154209	+	1.76307	0.569754	0	-0.0910038	1	0	+,0,0	Testis
Mcli001221.g.t2	-0.215924	0.628611	0	-0.318153	0.622255	0	0.0599495	1	0	0,0,0	Non-Specific
Mcli001221.g.t3	0.946432	0.00896472	+	0.154474	0.889744	0	0.257043	0.94408	0	+,0,0	Testis
Mcli001222.g.t1	-0.372615	0.0147476	-	-0.185104	0.517997	0	0.0769597	1	0	-,0,0	Other
Mcli001223.g.t4	0.0768653	0.705945	0	0.258869	0.14862	0	0.057091	1	0	0,0,0	Non-Specific
Mcli001223.g.t6	0	1	0	7.20185	0.0126673	+	-0.184632	1	0	0,+,0	Ovary 1
Mcli001225.g.t1	-0.530825	0.526053	0	-0.154081	0.960679	0	0.360735	0.98937	0	0,0,0	Non-Specific
Mcli001227.g.t1	1.37039	0.382357	0	0.183616	0.975743	0	1.03341	0.827013	0	0,0,0	Non-Specific
Mcli001228.g.t1	1.82631	0.347286	0	-0.681399	0.889744	0	-0.365665	1	0	0,0,0	Non-Specific
Mcli001228.g.t2	-0.40919	0.869366	0	-0.597155	0.898707	0	1.17093	0.918208	0	0,0,0	Non-Specific
Mcli001228.g.t4	0.016818	0.989677	0	-0.833022	0.0172446	-	-0.542382	0.544059	0	0,-,0	Other
Mcli001228.g.t5	-0.887178	0.831113	0	-1.53578	0.828068	0	2.11234	0.924654	0	0,0,0	Non-Specific
Mcli001229.g.t1	0.422415	0.257947	0	-0.283406	0.682775	0	0.344437	0.822945	0	0,0,0	Non-Specific
Mcli001229.g.t2	-0.0729653	0.828725	0	-0.079581	0.911038	0	-0.276178	0.679787	0	0,0,0	Non-Specific
Mcli001230.g.t2	-0.424689	0.712318	0	-1.05272	0.452576	0	0.687273	0.925506	0	0,0,0	Non-Specific
Mcli001231.g.t1	-0.967125	0.764253	0	0.247491	0.987915	0	0.267136	1	0	0,0,0	Non-Specific
Mcli001233.g.t1	1.40855	0.00296191	+	0.941749	0.0605732	0	0.108063	1	0	+,0,0	Testis
Mcli001234.g.t1	0.0941173	0.713631	0	0.0715869	0.899458	0	-0.0721876	1	0	0,0,0	Non-Specific
Mcli001237.g.t2	-0.0742791	0.66155	0	-0.106907	0.67374	0	0.0591292	0.998671	0	0,0,0	Non-Specific
Mcli001238.g.t1	-0.610435	0.698194	0	-0.676249	0.840848	0	0.256925	1	0	0,0,0	Non-Specific
Mcli001239.g.t1	1.26552	0.0142023	+	-0.0876835	0.972326	0	-1.04053	0.298638	0	+,0,0	Testis
Mcli001240.g.t1	0	1	0	3.105	0.829434	0	2.07344	1	0	0,0,0	Non-Specific
Mcli001241.g.t1	-0.326048	0.148218	0	0.459795	0.0679362	0	-0.222178	0.810718	0	0,0,0	Non-Specific
Mcli001241.g.t2	0.873283	0.795035	0	-0.2081	0.990557	0	0.558876	1	0	0,0,0	Non-Specific
Mcli001241.g.t3	0.481257	0.835539	0	0.186017	0.983287	0	0.323892	1	0	0,0,0	Non-Specific
Mcli001241.g.t4	0.00447245	1	0	0.23618	0.804187	0	-0.0886969	1	0	0,0,0	Non-Specific
Mcli001241.g.t5	0.112485	0.919773	0	-0.113877	0.967162	0	-0.0564476	1	0	0,0,0	Non-Specific
Mcli001242.g.t1	-1.06851	0.743705	0	0.446263	0.9664	0	-0.0220758	1	0	0,0,0	Non-Specific
Mcli001243.g.t1	0.148449	0.680724	0	0.711636	0.00451615	+	-0.0946642	1	0	0,+,0	Ovary 1
Mcli001244.g.t1	-1.18018	0.79473	0	2.2398	0.715106	0	-0.661636	1	0	0,0,0	Non-Specific
Mcli001245.g.t1	-0.228684	0.944224	0	-2.14523	0.516896	0	-0.153142	1	0	0,0,0	Non-Specific
Mcli001246.g.t1	-1.16813	0.0157689	-	0.0999973	0.972326	0	-0.393731	0.957914	0	-,0,0	Other
Mcli001247.g.t1	-0.0599091	0.919219	0	-0.104539	0.924463	0	0.296466	0.854158	0	0,0,0	Non-Specific
Mcli001248.g.t1	-0.0261691	0.980383	0	-0.128399	0.911538	0	0.181034	0.988789	0	0,0,0	Non-Specific
Mcli001249.g.t2	0.4413	0.0676729	0	0.248845	0.555407	0	0.113317	0.996892	0	0,0,0	Non-Specific
Mcli001249.g.t3	-4.51653	0.244892	0	0	1	0	3.04529	0.896145	0	0,0,0	Non-Specific
Mcli001249.g.t4	0.236779	0.967344	0	-1.50863	0.780865	0	2.37332	0.812111	0	0,0,0	Non-Specific
Mcli001250.g.t1	0.0212133	0.98258	0	0.7071	0.018871	+	0.00108504	1	0	0,+,0	Ovary 1
Mcli001250.g.t2	-0.272837	0.896206	0	0.345851	0.933356	0	0.676279	0.974782	0	0,0,0	Non-Specific
Mcli001250.g.t3	0.547069	0.065816	0	0.373242	0.396243	0	-0.155359	0.984444	0	0,0,0	Non-Specific
Mcli001251.g.t1	-1.35065	0.180124	0	0.852807	0.669947	0	-0.779052	0.924996	0	0,0,0	Non-Specific
Mcli001252.g.t1	-0.0408645	0.831079	0	0.0764094	0.786122	0	0.0381473	1	0	0,0,0	Non-Specific
Mcli001253.g.t1	-0.320353	0.844347	0	0.263493	0.946804	0	0.509781	0.987737	0	0,0,0	Non-Specific
Mcli001254.g.t1	-0.322686	0.387187	0	-0.0243477	0.993508	0	-0.271571	0.90211	0	0,0,0	Non-Specific
Mcli001255.g.t1	0.190592	0.37069	0	-0.0498039	0.945027	0	-0.35852	0.28426	0	0,0,0	Non-Specific
Mcli001256.g.t1	-0.0942295	0.793842	0	-0.0831891	0.917881	0	0.0656138	1	0	0,0,0	Non-Specific
Mcli001257.g.t2	-1.22603	0.434643	0	-0.371381	0.948917	0	0.0808438	1	0	0,0,0	Non-Specific
Mcli001258.g.t1	-0.687293	0.336852	0	-0.237278	0.910588	0	-0.154444	1	0	0,0,0	Non-Specific
Mcli001258.g.t2	0.686413	0.76047	0	-0.228681	0.978164	0	0.13072	1	0	0,0,0	Non-Specific
Mcli001258.g.t3	0.232619	0.969191	0	1.26533	0.833135	0	-0.162573	1	0	0,0,0	Non-Specific
Mcli001259.g.t1	-0.500812	0.341806	0	0.523644	0.500601	0	0.0280802	1	0	0,0,0	Non-Specific
Mcli001260.g.t1	-0.181967	0.497206	0	-0.368508	0.260192	0	0.334708	0.593232	0	0,0,0	Non-Specific
Mcli001260.g.t2	0.0205813	0.988054	0	0.0126328	1	0	0.270278	0.919133	0	0,0,0	Non-Specific
Mcli001260.g.t3	-0.45715	0.0390702	-	0.0285653	0.984949	0	-0.109808	0.998516	0	-,0,0	Other
Mcli001261.g.t1	0.082101	0.64665	0	0.0290923	0.961012	0	-0.0658292	0.995811	0	0,0,0	Non-Specific
Mcli001262.g.t1	0.417565	0.577709	0	-0.475213	0.698848	0	0.496523	0.901394	0	0,0,0	Non-Specific
Mcli001262.g.t2	-0.494385	0.337736	0	0.360048	0.715695	0	-0.186539	1	0	0,0,0	Non-Specific
Mcli001262.g.t3	0.124559	0.900636	0	-0.032872	0.996091	0	-0.0475317	1	0	0,0,0	Non-Specific
Mcli001263.g.t1	0.0546011	0.808796	0	-0.0068935	0.999246	0	-0.0356734	1	0	0,0,0	Non-Specific
Mcli001264.g.t1	-0.378906	0.834296	0	-0.550907	0.8578	0	0.55831	0.993947	0	0,0,0	Non-Specific
Mcli001264.g.t2	-0.211448	0.997142	0	1.14953	0.961787	0	-0.934877	1	0	0,0,0	Non-Specific
Mcli001265.g.t2	-0.146626	0.456708	0	-0.0483624	0.936974	0	0.015228	1	0	0,0,0	Non-Specific
Mcli001266.g.t1	0.24996	0.243541	0	-0.0759198	0.905362	0	0.17424	0.878463	0	0,0,0	Non-Specific
Mcli001266.g.t2	-0.0197499	0.980383	0	0.364598	0.318714	0	-0.129378	0.990249	0	0,0,0	Non-Specific
Mcli001266.g.t4	0.406822	0.0215474	+	-0.0402737	0.961012	0	0.033252	1	0	+,0,0	Testis
Mcli001268.g.t1	0.126221	0.453041	0	0.235335	0.185786	0	-0.17206	0.676748	0	0,0,0	Non-Specific
Mcli001269.g.t1	0.311618	0.415559	0	0.0570114	0.972326	0	0.156069	0.995811	0	0,0,0	Non-Specific
Mcli001269.g.t3	0.0199001	0.980352	0	0.0742733	0.939971	0	-0.107786	1	0	0,0,0	Non-Specific
Mcli001269.g.t4	0.176729	0.513086	0	-0.0255644	0.986298	0	-0.0647722	1	0	0,0,0	Non-Specific
Mcli001269.g.t5	0.381535	0.408231	0	0.212963	0.830918	0	0.215117	0.982271	0	0,0,0	Non-Specific
Mcli001269.g.t7	0.126211	0.718148	0	-0.159937	0.779323	0	-0.183796	0.933692	0	0,0,0	Non-Specific
Mcli001270.g.t1	-0.213651	0.773927	0	-0.401984	0.704275	0	-0.233824	1	0	0,0,0	Non-Specific
Mcli001270.g.t2	-0.159636	0.869777	0	-0.276241	0.862077	0	0.181734	1	0	0,0,0	Non-Specific
Mcli001270.g.t3	-2.90581	0.689848	0	3.55919	0.762169	0	0.842206	1	0	0,0,0	Non-Specific
Mcli001272.g.t1	-0.0132457	1	0	0.137125	0.961428	0	-0.105466	1	0	0,0,0	Non-Specific
Mcli001273.g.t1	0.101924	0.81164	0	-0.0956198	0.918509	0	0.0333372	1	0	0,0,0	Non-Specific
Mcli001274.g.t1	-0.870622	0.0678111	0	-0.384028	0.750806	0	-0.225494	1	0	0,0,0	Non-Specific
Mcli001275.g.t10	-0.079839	0.78449	0	0.00125752	1	0	-0.101898	0.985837	0	0,0,0	Non-Specific
Mcli001275.g.t4	-0.147195	0.464618	0	0.0554305	0.924268	0	-0.0692804	1	0	0,0,0	Non-Specific
Mcli001276.g.t1	-0.30028	0.471404	0	-0.263943	0.735872	0	-0.199283	0.986637	0	0,0,0	Non-Specific
Mcli001277.g.t1	0.430779	0.835852	0	-0.508625	0.903485	0	-0.579268	1	0	0,0,0	Non-Specific
Mcli001278.g.t1	0.258953	0.746089	0	-0.162276	0.935916	0	-0.401335	0.944498	0	0,0,0	Non-Specific
Mcli001279.g.t1	-1.44194	0.356322	0	2.14916	0.22908	0	-1.22525	0.825884	0	0,0,0	Non-Specific
Mcli001280.g.t1	-1.43634	0.00419894	-	0.0415871	0.995004	0	-0.441237	0.958727	0	-,0,0	Other
Mcli001281.g.t1	-0.119789	0.94027	0	-0.433364	0.833918	0	0.127744	1	0	0,0,0	Non-Specific
Mcli001281.g.t2	-0.569307	0.433347	0	-0.259761	0.896941	0	-0.225826	1	0	0,0,0	Non-Specific
Mcli001281.g.t3	-1.65135	0.313966	0	-2.05626	0.536949	0	2.53721	0.61811	0	0,0,0	Non-Specific
Mcli001283.g.t1	-0.188365	0.226099	0	0.501853	0.000191085	+	-0.126274	0.874333	0	0,+,0	Ovary 1
Mcli001285.g.t1	0.0564704	0.712787	0	0.0990333	0.629148	0	-0.016289	1	0	0,0,0	Non-Specific
Mcli001285.g.t3	0	1	0	5.0361	0.636106	0	-0.314532	1	0	0,0,0	Non-Specific
Mcli001286.g.t1	8.84595	2.47618e-09	+	-0.0314466	1	0	0.412848	1	0	+,0,0	Testis
Mcli001286.g.t2	-0.989236	0.0246783	-	-0.343227	0.734187	0	-0.393837	0.898564	0	-,0,0	Other
Mcli001287.g.t1	1.70682	0.544827	0	-0.192629	0.991998	0	-0.016326	1	0	0,0,0	Non-Specific
Mcli001289.g.t1	3.42485	1.44567e-43	+	0.158535	0.828769	0	-0.559847	0.24057	0	+,0,0	Testis
Mcli001290.g.t1	-0.0442011	0.899986	0	0.1411	0.732986	0	0.0372975	1	0	0,0,0	Non-Specific
Mcli001291.g.t2	0.393481	0.000325977	+	0.0734114	0.807066	0	0.0182856	1	0	+,0,0	Testis
Mcli001291.g.t4	0.170583	0.322756	0	0.28633	0.114605	0	0.0347336	1	0	0,0,0	Non-Specific
Mcli001291.g.t5	0.217398	0.18434	0	0.425725	0.00487871	+	0.0417657	1	0	0,+,0	Ovary 1
Mcli001292.g.t1	0.121418	0.790039	0	-0.12011	0.898396	0	-0.0682011	1	0	0,0,0	Non-Specific
Mcli001293.g.t1	-0.281934	0.75101	0	-0.616714	0.58209	0	0.158363	1	0	0,0,0	Non-Specific
Mcli001294.g.t1	-0.46147	0.796138	0	-1.05963	0.743156	0	2.00548	0.554843	0	0,0,0	Non-Specific
Mcli001295.g.t1	-0.578677	0.0684484	0	-0.160307	0.862301	0	-0.226808	0.958833	0	0,0,0	Non-Specific
Mcli001295.g.t2	-0.0501966	0.978195	0	-0.884634	0.387434	0	0.0844623	1	0	0,0,0	Non-Specific
Mcli001295.g.t3	0.00997086	1	0	-0.3327	0.947929	0	0.186821	1	0	0,0,0	Non-Specific
Mcli001296.g.t1	0.754303	6.38232e-09	+	0.347293	0.0435856	+	-0.151241	0.832458	0	+,+,0	Ovary 2
Mcli001297.g.t1	-0.273181	0.346345	0	-0.0822282	0.928061	0	0.0515846	1	0	0,0,0	Non-Specific
Mcli001297.g.t3	-0.182972	0.84195	0	-0.264202	0.868982	0	-0.343904	0.975743	0	0,0,0	Non-Specific
Mcli001298.g.t1	-0.515822	0.0152964	-	-0.114341	0.858555	0	0.0886749	1	0	-,0,0	Other
Mcli001299.g.t1	-0.320475	0.0476238	-	0.0730532	0.889704	0	0.00878339	1	0	-,0,0	Other
Mcli001299.g.t2	-1.51609	0.858716	0	-0.722731	0.980387	0	-2.96675	0.980174	0	0,0,0	Non-Specific
Mcli001299.g.t3	0.563388	0.901179	0	-0.297844	0.984949	0	-0.384397	1	0	0,0,0	Non-Specific
Mcli001301.g.t1	-0.693578	0.462247	0	0.190861	0.953422	0	-0.430516	0.984444	0	0,0,0	Non-Specific
Mcli001302.g.t1	2.95347	0.141566	0	0.440846	0.935722	0	-1.20122	0.924417	0	0,0,0	Non-Specific
Mcli001303.g.t1	-0.571084	0.633934	0	-0.163027	0.974452	0	-0.88218	0.917377	0	0,0,0	Non-Specific
Mcli001304.g.t1	0.558963	0.694334	0	-0.871097	0.669947	0	0.56015	0.984444	0	0,0,0	Non-Specific
Mcli001304.g.t2	-0.750242	0.183389	0	0.567304	0.545256	0	-0.311795	0.978655	0	0,0,0	Non-Specific
Mcli001305.g.t1	-0.207277	0.655118	0	-0.0392903	0.987243	0	-0.110112	1	0	0,0,0	Non-Specific
Mcli001306.g.t1	0.407537	0.0098894	+	0.401105	0.0269531	+	0.0670041	1	0	+,+,0	Ovary 2
Mcli001307.g.t1	-0.34293	0.465143	0	-0.254388	0.778665	0	0.00132913	1	0	0,0,0	Non-Specific
Mcli001308.g.t2	-0.247511	0.0557764	0	-0.149046	0.507611	0	-0.0231359	1	0	0,0,0	Non-Specific
Mcli001308.g.t3	1.28638	0.70809	0	-2.06503	0.699399	0	2.40605	0.858634	0	0,0,0	Non-Specific
Mcli001309.g.t1	0.260014	0.859874	0	-0.751648	0.69186	0	0.883489	0.849125	0	0,0,0	Non-Specific
Mcli001310.g.t1	-0.518739	0.493721	0	-0.0380129	0.996997	0	-1.42863	0.367358	0	0,0,0	Non-Specific
Mcli001311.g.t1	-0.269999	0.604075	0	-0.0602898	0.978873	0	0.210212	0.988789	0	0,0,0	Non-Specific
Mcli001311.g.t2	4.82212	0.477953	0	-4.60941	0.681768	0	4.36645	0.919906	0	0,0,0	Non-Specific
Mcli001312.g.t1	-0.517451	0.658748	0	-1.35662	0.407675	0	-0.342447	1	0	0,0,0	Non-Specific
Mcli001313.g.t1	2.32825	1.74382e-21	+	-0.0297748	0.990389	0	-0.486648	0.46816	0	+,0,0	Testis
Mcli001315.g.t1	3.65901	3.09358e-29	+	-0.203263	0.753297	0	-0.138275	0.998174	0	+,0,0	Testis
Mcli001316.g.t1	-0.260429	0.371023	0	-0.555129	0.0637245	0	0.20508	0.924068	0	0,0,0	Non-Specific
Mcli001317.g.t1	-0.0779155	0.930168	0	-0.0532268	0.986085	0	0.144636	1	0	0,0,0	Non-Specific
Mcli001318.g.t1	-0.22904	0.198856	0	-0.226853	0.386484	0	-0.180465	0.816645	0	0,0,0	Non-Specific
Mcli001318.g.t2	0.496241	0.901496	0	-2.62947	0.472265	0	3.75263	0.404592	0	0,0,0	Non-Specific
Mcli001319.g.t2	5.59629	0.0329474	+	1.56966	0.778812	0	-0.368415	1	0	+,0,0	Testis
Mcli001319.g.t3	-0.586369	0.127175	0	-0.348179	0.644154	0	-0.0909793	1	0	0,0,0	Non-Specific
Mcli001319.g.t4	-0.356145	0.643517	0	-0.0706517	0.985684	0	-0.0673926	1	0	0,0,0	Non-Specific
Mcli001320.g.t1	3.64796	1.32663e-51	+	-0.0536371	0.966977	0	-0.406793	0.531847	0	+,0,0	Testis
Mcli001321.g.t1	-0.386207	0.0299713	-	-0.253327	0.363093	0	0.17829	0.852606	0	-,0,0	Other
Mcli001321.g.t2	-0.430897	0.0602296	0	-0.114066	0.86512	0	-0.25377	0.80635	0	0,0,0	Non-Specific
Mcli001322.g.t1	-0.387464	0.91841	0	0.0850136	1	0	2.54488	0.642319	0	0,0,0	Non-Specific
Mcli001322.g.t2	-0.00499441	1	0	-0.0265136	0.977831	0	-0.140289	0.912567	0	0,0,0	Non-Specific
Mcli001324.g.t1	-0.194272	0.933625	0	-0.570608	0.859202	0	0.342228	1	0	0,0,0	Non-Specific
Mcli001324.g.t2	-0.724116	0.0688626	0	-0.759864	0.133562	0	-0.672539	0.450283	0	0,0,0	Non-Specific
Mcli001325.g.t1	0.189535	0.611938	0	-0.201787	0.752183	0	-0.125311	1	0	0,0,0	Non-Specific
Mcli001326.g.t1	0	1	0	40.5354	1.22605e-22	+	2.92342	0.97536	0	0,+,0	Ovary 1
Mcli001326.g.t2	0.261952	0.0181284	+	0.36551	0.00160467	+	-0.301803	0.0410846	-	+,+,-	Other
Mcli001328.g.t1	-0.0221963	0.978222	0	0.253936	0.622996	0	0.203835	0.930712	0	0,0,0	Non-Specific
Mcli001329.g.t1	1.60855	NA	NA	-0.462608	NA	NA	0.37476	NA	NA	NA,NA,NA	Other
Mcli001329.g.t2	-8.53179	0.135438	0	0	1	0	0	1	0	0,0,0	Non-Specific
Mcli001329.g.t3	0.923584	0.375099	0	0.0485821	0.998021	0	0.0750526	1	0	0,0,0	Non-Specific
Mcli001330.g.t1	-0.962993	0.325522	0	0.207917	0.958392	0	0.29489	1	0	0,0,0	Non-Specific
Mcli001330.g.t3	0.681743	0.574594	0	-0.268852	0.938584	0	-1.47317	0.599649	0	0,0,0	Non-Specific
Mcli001331.g.t2	1.16725	1.97544e-05	+	-0.0663156	0.960628	0	-0.26505	0.888265	0	+,0,0	Testis
Mcli001332.g.t1	-0.103919	0.829221	0	-0.200288	0.775217	0	0.0203891	1	0	0,0,0	Non-Specific
Mcli001334.g.t1	-0.508263	0.030643	-	-0.299415	0.472186	0	0.316029	0.687346	0	-,0,0	Other
Mcli001334.g.t2	-0.57653	0.013755	-	0.351784	0.371196	0	-0.271853	0.809043	0	-,0,0	Other
Mcli001334.g.t4	-0.38275	0.193807	0	0.133467	0.86482	0	-0.0236707	1	0	0,0,0	Non-Specific
Mcli001335.g.t1	0.498529	0.032194	+	0.47563	0.086399	0	-0.400067	0.389954	0	+,0,0	Testis
Mcli001336.g.t1	-6.92327	0.254687	0	7.43484	0.370044	0	-7.33653	0.627435	0	0,0,0	Non-Specific
Mcli001336.g.t2	-0.180742	0.690757	0	-0.394707	0.456067	0	0.251223	0.929999	0	0,0,0	Non-Specific
Mcli001336.g.t4	0.11825	0.988527	0	-0.355619	0.972326	0	0.974067	0.99589	0	0,0,0	Non-Specific
Mcli001336.g.t7	4.67774	0.495131	0	0.443058	0.992724	0	0.302606	1	0	0,0,0	Non-Specific
Mcli001337.g.t1	3.66905	1.15745e-44	+	-0.218874	0.729343	0	-0.568607	0.265002	0	+,0,0	Testis
Mcli001338.g.t1	0.419534	0.0246715	+	0.291011	0.292103	0	0.0468705	1	0	+,0,0	Testis
Mcli001340.g.t1	-0.078568	0.796424	0	0.253121	0.399984	0	0.273932	0.570028	0	0,0,0	Non-Specific
Mcli001342.g.t1	-0.65289	0.173696	0	-0.377779	0.744234	0	-0.843307	0.619522	0	0,0,0	Non-Specific
Mcli001343.g.t1	1.31349	3.12181e-05	+	0.0983348	0.943638	0	-0.374591	0.806085	0	+,0,0	Testis
Mcli001344.g.t1	1.12008	3.16994e-12	+	0.177163	0.639538	0	-0.215317	0.77375	0	+,0,0	Testis
Mcli001345.g.t1	-0.580931	0.650532	0	-0.999875	0.617605	0	0.434785	1	0	0,0,0	Non-Specific
Mcli001346.g.t1	-0.361485	0.0214495	-	-0.356393	0.0720592	0	0.094617	0.983879	0	-,0,0	Other
Mcli001347.g.t1	3.7589	1.74607e-56	+	0.334225	0.452467	0	-0.633339	0.106617	0	+,0,0	Testis
Mcli001348.g.t1	3.86727	7.51685e-08	+	-0.0165472	1	0	-0.344803	0.979963	0	+,0,0	Testis
Mcli001349.g.t1	-2.5833	0.646914	0	-2.24665	0.847158	0	0	1	0	0,0,0	Non-Specific
Mcli001350.g.t1	-3.56245	0.633978	0	3.88023	0.755992	0	0.173688	1	0	0,0,0	Non-Specific
Mcli001351.g.t1	-0.317278	0.886768	0	0.217994	0.972771	0	0.0860026	1	0	0,0,0	Non-Specific
Mcli001352.g.t1	-0.320966	0.351645	0	-0.0425733	0.982254	0	0.194678	0.967609	0	0,0,0	Non-Specific
Mcli001353.g.t1	-0.865542	0.0365348	-	-0.352762	0.716624	0	-0.265076	0.983877	0	-,0,0	Other
Mcli001354.g.t1	-0.814959	1.26897e-06	-	-0.284855	0.426407	0	0.207474	0.877584	0	-,0,0	Other
Mcli001355.g.t1	-0.0899356	0.781366	0	-0.0418256	0.967165	0	0.131153	0.973921	0	0,0,0	Non-Specific
Mcli001355.g.t3	-0.114642	0.857859	0	0.0794509	0.962995	0	-0.121978	1	0	0,0,0	Non-Specific
Mcli001355.g.t4	-0.543915	0.777906	0	0.538436	0.888387	0	-0.568594	1	0	0,0,0	Non-Specific
Mcli001356.g.t1	-0.403788	0.0336581	-	-0.225452	0.529982	0	-0.239021	0.771592	0	-,0,0	Other
Mcli001357.g.t1	0.0290522	0.91412	0	0.107276	0.724709	0	-0.0790591	0.983877	0	0,0,0	Non-Specific
Mcli001357.g.t3	-0.071715	0.62805	0	0.108078	0.609054	0	0.0748399	0.959044	0	0,0,0	Non-Specific
Mcli001358.g.t1	0.175062	0.351675	0	0.26429	0.216891	0	0.100314	0.965468	0	0,0,0	Non-Specific
Mcli001359.g.t1	0.452502	0.0841558	0	-0.102599	0.90037	0	0.00796005	1	0	0,0,0	Non-Specific
Mcli001360.g.t1	-0.725617	0.227667	0	-0.0653554	0.986556	0	-0.253767	1	0	0,0,0	Non-Specific
Mcli001361.g.t1	-1.51374	0.000675413	-	-0.647458	0.523149	0	0.777703	0.635768	0	-,0,0	Other
Mcli001362.g.t1	-0.367701	0.000136938	-	0.210971	0.145101	0	0.112143	0.828395	0	-,0,0	Other
Mcli001364.g.t1	0.453965	0.105855	0	0.880738	0.000126251	+	-0.471339	0.220711	0	0,+,0	Ovary 1
Mcli001364.g.t2	0.470828	0.101796	0	0.69214	0.0123262	+	-0.454312	0.365642	0	0,+,0	Ovary 1
Mcli001365.g.t1	0.533543	0.000122161	+	0.49813	0.000598103	+	-0.209574	0.579618	0	+,+,0	Ovary 2
Mcli001366.g.t1	-1.11829	2.03022e-10	-	-0.471399	0.0724041	0	-0.401794	0.377592	0	-,0,0	Other
Mcli001366.g.t2	-0.0292393	0.974372	0	-0.148956	0.880177	0	0.025708	1	0	0,0,0	Non-Specific
Mcli001367.g.t1	-0.0383202	0.944224	0	0.0260561	0.989963	0	0.269073	0.808166	0	0,0,0	Non-Specific
Mcli001368.g.t3	0.301778	0.233271	0	1.01307	5.54692e-07	+	0.175839	0.922081	0	0,+,0	Ovary 1
Mcli001369.g.t1	0.192201	0.544181	0	0.00809796	1	0	-0.000585113	1	0	0,0,0	Non-Specific
Mcli001370.g.t1	0.347661	0.200765	0	0.32306	0.371389	0	0.0860083	1	0	0,0,0	Non-Specific
Mcli001370.g.t3	0.163453	0.576486	0	0.445314	0.0871108	0	0.0192845	1	0	0,0,0	Non-Specific
Mcli001371.g.t1	0.0243788	0.974152	0	-0.0621189	0.959027	0	-0.0378021	1	0	0,0,0	Non-Specific
Mcli001372.g.t1	2.11414	4.6695e-08	+	-0.0305134	0.995144	0	-0.0636679	1	0	+,0,0	Testis
Mcli001372.g.t2	2.1304	1.78015e-07	+	0.307654	0.789847	0	0.000168368	1	0	+,0,0	Testis
Mcli001372.g.t3	3.3381	0.0194064	+	0.604027	0.895215	0	0.322057	1	0	+,0,0	Testis
Mcli001373.g.t1	-0.944722	0.523865	0	0.21311	0.972771	0	1.33829	0.744171	0	0,0,0	Non-Specific
Mcli001374.g.t1	-0.423606	0.21104	0	0.0603732	0.969642	0	-0.0432831	1	0	0,0,0	Non-Specific
Mcli001375.g.t1	0.378016	0.515145	0	0.319597	0.755567	0	0.532508	0.719174	0	0,0,0	Non-Specific
Mcli001375.g.t2	-0.451187	0.915428	0	-2.48621	0.518388	0	0.503563	1	0	0,0,0	Non-Specific
Mcli001376.g.t1	0.706179	0.04477	+	0.29095	0.677888	0	-0.0339244	1	0	+,0,0	Testis
Mcli001377.g.t1	0.264408	0.677219	0	-0.0671588	0.979384	0	0.037917	1	0	0,0,0	Non-Specific
Mcli001378.g.t1	-0.597721	0.0210902	-	-0.306466	0.513299	0	-0.144166	0.989572	0	-,0,0	Other
Mcli001379.g.t1	-0.102114	0.812728	0	-0.0928861	0.923105	0	-0.203563	0.937162	0	0,0,0	Non-Specific
Mcli001380.g.t1	0.0753275	0.821273	0	0.1263	0.803101	0	-0.262532	0.67567	0	0,0,0	Non-Specific
Mcli001380.g.t2	-1.00279	0.904388	0	1.06993	0.955234	0	-0.130971	1	0	0,0,0	Non-Specific
Mcli001380.g.t3	0.417632	0.0865799	0	-0.0764574	0.929573	0	-0.0437642	1	0	0,0,0	Non-Specific
Mcli001381.g.t1	-0.165819	0.185652	0	-0.0821185	0.76021	0	0.10197	0.890693	0	0,0,0	Non-Specific
Mcli001382.g.t1	0	1	0	5.68658	0.391611	0	1.5532	1	0	0,0,0	Non-Specific
Mcli001382.g.t2	0.205367	0.581234	0	0.218586	0.718248	0	-0.0359456	1	0	0,0,0	Non-Specific
Mcli001382.g.t3	-0.357124	0.940692	0	-1.06698	0.872353	0	-5.46799	0.191994	0	0,0,0	Non-Specific
Mcli001382.g.t4	0.345556	0.411161	0	-0.224474	0.790922	0	0.239861	0.957914	0	0,0,0	Non-Specific
Mcli001382.g.t7	0.204022	0.346582	0	-0.116132	0.801587	0	0.228172	0.709868	0	0,0,0	Non-Specific
Mcli001382.g.t8	0.902492	0.911017	0	1.48989	0.918981	0	-7.79244	0.365266	0	0,0,0	Non-Specific
Mcli001383.g.t1	2.07022	0.000176892	+	3.32384	7.08007e-21	+	-0.17963	0.996804	0	+,+,0	Ovary 2
Mcli001385.g.t1	1.20618	0.901659	0	-1.90417	0.917578	0	1.49328	1	0	0,0,0	Non-Specific
Mcli001387.g.t1	2.53615	1.92318e-48	+	1.05835	8.94803e-11	+	-0.0172212	1	0	+,+,0	Ovary 2
Mcli001388.g.t1	-0.982084	0.0233163	-	-0.396646	0.700573	0	-0.330666	0.966292	0	-,0,0	Other
Mcli001389.g.t1	0.289246	0.356361	0	0.216561	0.693644	0	-0.194857	0.939237	0	0,0,0	Non-Specific
Mcli001390.g.t1	-0.0973529	0.862784	0	-0.210523	0.790146	0	0.0890514	1	0	0,0,0	Non-Specific
Mcli001390.g.t2	0.123379	0.754916	0	0.215572	0.691168	0	0.148924	0.980484	0	0,0,0	Non-Specific
Mcli001390.g.t3	0	1	0	5.15282	0.623387	0	-5.0545	0.870569	0	0,0,0	Non-Specific
Mcli001391.g.t2	0.468831	2.24317e-05	+	0.329385	0.00923256	+	-0.0084265	1	0	+,+,0	Ovary 2
Mcli001391.g.t3	0.662286	0.00101153	+	0.079065	0.91757	0	0.00981802	1	0	+,0,0	Testis
Mcli001391.g.t4	0.510938	0.0587369	0	0.108602	0.899458	0	-0.28688	0.803501	0	0,0,0	Non-Specific
Mcli001392.g.t1	-0.734495	0.265626	0	-0.0115909	1	0	-0.269172	1	0	0,0,0	Non-Specific
Mcli001394.g.t1	0.142459	0.565901	0	-0.0065494	1	0	0.11517	0.975391	0	0,0,0	Non-Specific
Mcli001395.g.t2	-4.17444	0.557128	0	0	1	0	3.31423	0.975476	0	0,0,0	Non-Specific
Mcli001395.g.t3	-0.00472833	0.999127	0	0.08387	0.805616	0	0.0157762	1	0	0,0,0	Non-Specific
Mcli001396.g.t1	0.00924196	0.996252	0	0.0806329	0.914752	0	0.0541284	1	0	0,0,0	Non-Specific
Mcli001397.g.t1	0.487784	NA	NA	1.45541	NA	NA	2.23343	NA	NA	NA,NA,NA	Other
Mcli001397.g.t2	-3.73941	NA	NA	5.41498	NA	NA	-1.17977	NA	NA	NA,NA,NA	Other
Mcli001397.g.t3	-0.204222	0.899499	0	-0.414281	0.867452	0	-0.228342	1	0	0,0,0	Non-Specific
Mcli001397.g.t4	2.20582	0.303957	0	0.706503	0.906316	0	0.790984	1	0	0,0,0	Non-Specific
Mcli001398.g.t1	2.87414	0.001206	+	0.25278	0.913078	0	-0.708648	0.833049	0	+,0,0	Testis
Mcli001399.g.t1	-0.0485655	0.949315	0	-0.607006	0.190385	0	-0.573265	0.492184	0	0,0,0	Non-Specific
Mcli001399.g.t2	-7.75819	0.0156502	-	0	1	0	5.9866	0.367358	0	-,0,0	Other
Mcli001400.g.t1	-0.278996	0.633292	0	-0.133959	0.932157	0	0.0234185	1	0	0,0,0	Non-Specific
Mcli001400.g.t2	-0.53758	0.243963	0	-0.702791	0.210261	0	0.0998996	1	0	0,0,0	Non-Specific
Mcli001401.g.t1	-0.368452	0.0135483	-	-0.39133	0.0498579	-	-0.00842014	1	0	-,-,0	Other
Mcli001401.g.t2	-0.82698	0.147801	0	0.0615357	0.989565	0	0.0638655	1	0	0,0,0	Non-Specific
Mcli001402.g.t1	0.302268	0.119331	0	0.218895	0.47075	0	-0.0681852	1	0	0,0,0	Non-Specific
Mcli001404.g.t1	2.05049	5.81967e-07	+	-0.0057314	1	0	0.0557364	1	0	+,0,0	Testis
Mcli001404.g.t2	2.2227	2.06604e-07	+	0.327986	0.786433	0	-0.174888	1	0	+,0,0	Testis
Mcli001404.g.t4	2.35577	2.71589e-08	+	0.193985	0.906965	0	0.129084	1	0	+,0,0	Testis
Mcli001405.g.t1	-0.197758	0.707424	0	0.0633771	0.97479	0	0.0431173	1	0	0,0,0	Non-Specific
Mcli001406.g.t1	-0.250999	0.861655	0	-0.666005	0.716624	0	-0.444649	0.99413	0	0,0,0	Non-Specific
Mcli001406.g.t2	1.22064	0.720454	0	1.5741	0.751721	0	-1.55893	0.949108	0	0,0,0	Non-Specific
Mcli001406.g.t3	0.340059	0.982673	0	0.718797	0.978214	0	0.93111	1	0	0,0,0	Non-Specific
Mcli001406.g.t4	0.0945508	0.958439	0	0.0995289	0.983798	0	-0.556551	0.948931	0	0,0,0	Non-Specific
Mcli001407.g.t1	-0.49398	0.0107723	-	-0.291562	0.34209	0	-0.149535	0.943615	0	-,0,0	Other
Mcli001407.g.t2	-6.02082	0.0919663	0	0	1	0	3.83863	0.788443	0	0,0,0	Non-Specific
Mcli001408.g.t1	-0.444678	0.450228	0	-0.599942	0.519351	0	-0.0139328	1	0	0,0,0	Non-Specific
Mcli001409.g.t1	0.0171849	0.963475	0	0.135537	0.655808	0	0.130996	0.893077	0	0,0,0	Non-Specific
Mcli001410.g.t3	-0.045539	0.903273	0	-0.0722736	0.91715	0	-0.0644597	1	0	0,0,0	Non-Specific
Mcli001411.g.t1	-0.126642	0.710146	0	-0.175433	0.735019	0	0.0177167	1	0	0,0,0	Non-Specific
Mcli001412.g.t1	0.175137	0.233287	0	0.0936409	0.757371	0	-0.0110897	1	0	0,0,0	Non-Specific
Mcli001413.g.t1	-5.6772	NA	NA	0	NA	0	6.59145	NA	NA	NA,0,NA	Other
Mcli001413.g.t2	-0.276074	0.508582	0	-0.533904	0.247578	0	0.673079	0.225406	0	0,0,0	Non-Specific
Mcli001413.g.t3	-1.99513	0.634017	0	-0.420558	0.982614	0	-0.573462	1	0	0,0,0	Non-Specific
Mcli001414.g.t1	-6.78472	0.150719	0	6.54393	0.313339	0	-6.44561	0.568947	0	0,0,0	Non-Specific
Mcli001414.g.t2	3.745	0.0363194	+	-0.294099	0.976477	0	0.0412962	1	0	+,0,0	Testis
Mcli001414.g.t3	1.95094	6.27675e-22	+	0.178669	0.725901	0	-0.366286	0.499769	0	+,0,0	Testis
Mcli001415.g.t1	-0.48731	0.0699053	0	-0.240552	0.693644	0	-0.189122	0.974081	0	0,0,0	Non-Specific
Mcli001416.g.t1	1.94723	9.66912e-19	+	0.818542	0.000135442	+	-0.0676313	1	0	+,+,0	Ovary 2
Mcli001417.g.t1	-0.395713	0.651327	0	0.125771	0.967165	0	0.18275	1	0	0,0,0	Non-Specific
Mcli001418.g.t1	-0.140614	0.325148	0	0.356988	0.00529709	+	-0.0394347	1	0	0,+,0	Ovary 1
Mcli001419.g.t1	-0.205002	0.658502	0	-0.108624	0.932157	0	0.280115	0.917187	0	0,0,0	Non-Specific
Mcli001420.g.t1	-0.459707	0.700374	0	0.767898	0.633212	0	-0.253491	1	0	0,0,0	Non-Specific
Mcli001421.g.t2	2.09721	0.289293	0	-1.22889	0.755913	0	0.499293	1	0	0,0,0	Non-Specific
Mcli001421.g.t4	0.0551944	0.99501	0	0.0349311	1	0	0.637438	0.990249	0	0,0,0	Non-Specific
Mcli001421.g.t7	-4.65884	0.480399	0	5.64089	0.548082	0	-0.514558	1	0	0,0,0	Non-Specific
Mcli001422.g.t2	-0.249829	0.463117	0	-0.184394	0.785557	0	0.1561	0.984572	0	0,0,0	Non-Specific
Mcli001423.g.t1	-0.41891	0.688783	0	0.8929	0.441079	0	0.194235	1	0	0,0,0	Non-Specific
Mcli001424.g.t1	0.112759	0.752758	0	0.527121	0.0546386	0	-0.21387	0.877944	0	0,0,0	Non-Specific
Mcli001424.g.t2	0.212417	0.599346	0	0.30219	0.588454	0	-0.191703	0.967976	0	0,0,0	Non-Specific
Mcli001424.g.t3	0.798237	0.925407	0	-1.07223	0.952129	0	-2.19082	0.992696	0	0,0,0	Non-Specific
Mcli001425.g.t1	-0.285934	0.0417995	-	-0.0718569	0.859938	0	0.0417487	1	0	-,0,0	Other
Mcli001425.g.t4	-7.09434	0.0224391	-	2.40411	0.738331	0	-5.40321	0.485803	0	-,0,0	Other
Mcli001425.g.t5	0.875899	0.685728	0	0.0286604	1	0	-0.147769	1	0	0,0,0	Non-Specific
Mcli001427.g.t1	-0.775808	0.00143973	-	-0.598626	0.127644	0	0.103706	1	0	-,0,0	Other
Mcli001428.g.t1	-0.00514324	1	0	0.574574	0.000311253	+	-0.289534	0.363477	0	0,+,0	Ovary 1
Mcli001429.g.t1	0.325471	0.987365	0	0.609649	0.98681	0	-5.81995	0.787316	0	0,0,0	Non-Specific
Mcli001430.g.t1	-0.624397	0.147006	0	-0.182458	0.888412	0	-0.174829	1	0	0,0,0	Non-Specific
Mcli001430.g.t2	-0.285472	0.373058	0	-0.444383	0.254623	0	0.114175	1	0	0,0,0	Non-Specific
Mcli001430.g.t3	-0.158069	0.719368	0	-0.33822	0.537402	0	-0.185995	0.980607	0	0,0,0	Non-Specific
Mcli001431.g.t1	-0.312362	0.783619	0	-0.617763	0.725476	0	-0.267837	1	0	0,0,0	Non-Specific
Mcli001434.g.t1	-0.236744	0.462355	0	0.294169	0.515253	0	0.0759819	1	0	0,0,0	Non-Specific
Mcli001434.g.t2	0	1	0	2.7814	0.856094	0	1.89502	1	0	0,0,0	Non-Specific
Mcli001435.g.t1	-1.25914	NA	NA	-3.80254	NA	NA	0	NA	0	NA,NA,0	Other
Mcli001435.g.t2	-0.581925	0.00181261	-	-0.233041	0.550884	0	0.0895296	1	0	-,0,0	Other
Mcli001436.g.t1	-0.185222	0.669246	0	0.0659061	0.964954	0	-0.170515	0.989804	0	0,0,0	Non-Specific
Mcli001437.g.t1	-0.422887	0.13961	0	-0.348351	0.47418	0	0.095806	1	0	0,0,0	Non-Specific
Mcli001438.g.t1	-0.335027	0.236311	0	-0.230119	0.650468	0	0.0340029	1	0	0,0,0	Non-Specific
Mcli001438.g.t2	0.398039	0.44766	0	-1.16735	0.0110798	-	-0.367693	0.906336	0	0,-,0	Other
Mcli001438.g.t3	0.0686742	1	0	-5.84588	0.534821	0	6.04674	0.766683	0	0,0,0	Non-Specific
Mcli001438.g.t5	-3.45147	0.60979	0	6.24651	0.435498	0	-2.51657	0.991536	0	0,0,0	Non-Specific
Mcli001438.g.t7	-1.31321	0.805039	0	-0.613098	0.971285	0	-9.08569	0.0521402	0	0,0,0	Non-Specific
Mcli001439.g.t2	0.546063	0.00659919	+	-0.134676	0.794148	0	-0.060638	1	0	+,0,0	Testis
Mcli001440.g.t1	0.89418	0.713598	0	-1.12907	0.784891	0	0.770895	1	0	0,0,0	Non-Specific
Mcli001441.g.t1	-0.408208	0.730459	0	-0.500845	0.809824	0	-0.155001	1	0	0,0,0	Non-Specific
Mcli001442.g.t1	-0.820901	4.37301e-07	-	-0.143311	0.764187	0	-0.293339	0.61915	0	-,0,0	Other
Mcli001443.g.t1	0.787307	0.0335126	+	0.692526	0.151919	0	-0.224969	0.978037	0	+,0,0	Testis
Mcli001444.g.t1	-0.225862	0.970116	0	-0.0914834	1	0	-0.891058	1	0	0,0,0	Non-Specific
Mcli001444.g.t2	0.101792	0.871237	0	-0.0760995	0.963291	0	0.107623	1	0	0,0,0	Non-Specific
Mcli001444.g.t3	0.0534235	0.875136	0	-0.264747	0.390201	0	0.258504	0.662793	0	0,0,0	Non-Specific
Mcli001444.g.t6	0.124592	0.728042	0	-0.0461955	0.969851	0	-0.194586	0.92603	0	0,0,0	Non-Specific
Mcli001444.g.t7	-0.678767	0.863382	0	-4.89684	0.136167	0	6.20512	0.0838457	0	0,0,0	Non-Specific
Mcli001445.g.t1	-0.0910687	0.68608	0	0.141924	0.657246	0	-0.0977377	0.975168	0	0,0,0	Non-Specific
Mcli001446.g.t1	-0.45109	0.0322928	-	-0.0336291	0.978268	0	-0.0144159	1	0	-,0,0	Other
Mcli001447.g.t1	-0.0205464	0.97734	0	0.326049	0.380275	0	-0.000366974	1	0	0,0,0	Non-Specific
Mcli001448.g.t1	-0.013931	0.982351	0	-0.0987141	0.853343	0	0.0300421	1	0	0,0,0	Non-Specific
Mcli001449.g.t1	1.79722	0.792163	0	-5.09935	0.506349	0	0	1	0	0,0,0	Non-Specific
Mcli001450.g.t2	-0.0333251	0.95895	0	-0.423795	0.30317	0	0.416019	0.563199	0	0,0,0	Non-Specific
Mcli001450.g.t4	-1.71307	0.51924	0	-0.72297	0.935961	0	1.55419	0.960907	0	0,0,0	Non-Specific
Mcli001450.g.t5	-0.0334723	0.954156	0	-0.193998	0.732326	0	0.00245023	1	0	0,0,0	Non-Specific
Mcli001450.g.t6	0.187513	0.766532	0	-0.288674	0.769985	0	-0.0543697	1	0	0,0,0	Non-Specific
Mcli001451.g.t1	3.2985	2.22881e-25	+	0.0651381	0.972118	0	-0.344839	0.85815	0	+,0,0	Testis
Mcli001453.g.t1	-0.162548	0.527457	0	-0.185113	0.64211	0	0.0503	1	0	0,0,0	Non-Specific
Mcli001453.g.t3	0.0734599	0.971567	0	-0.426338	0.834987	0	-0.149226	1	0	0,0,0	Non-Specific
Mcli001454.g.t1	2.39341	1.24206e-06	+	4.40504	9.24735e-21	+	0.408101	0.943615	0	+,+,0	Ovary 2
Mcli001455.g.t1	-0.38171	0.0740654	0	-0.384275	0.175951	0	0.0676917	1	0	0,0,0	Non-Specific
Mcli001456.g.t1	1.53871	2.52363e-11	+	-0.143197	0.832804	0	-0.922753	0.00134632	-	+,0,-	Other
Mcli001456.g.t2	-4.41091	0.527455	0	0	1	0	6.50287	0.726729	0	0,0,0	Non-Specific
Mcli001457.g.t1	5.65392	0.266705	0	2.02263	0.873448	0	-0.38078	1	0	0,0,0	Non-Specific
Mcli001459.g.t1	0.320437	0.539795	0	0.133819	0.925417	0	-0.706521	0.409961	0	0,0,0	Non-Specific
Mcli001460.g.t1	-0.203216	0.247268	0	-0.189968	0.468257	0	-0.395044	0.0626677	0	0,0,0	Non-Specific
Mcli001460.g.t3	0.13018	0.788636	0	-0.407432	0.401553	0	0.204665	0.963453	0	0,0,0	Non-Specific
Mcli001460.g.t4	0	1	0	7.48453	0.36458	0	1.48238	1	0	0,0,0	Non-Specific
Mcli001460.g.t5	2.16947	0.513358	0	7.55415	0.000649257	+	1.22953	0.974769	0	0,+,0	Ovary 1
Mcli001461.g.t2	-0.128519	0.411161	0	0.209817	0.247516	0	0.0832223	0.965468	0	0,0,0	Non-Specific
Mcli001462.g.t1	-0.155416	0.442223	0	-0.00998888	0.996367	0	0.0510894	1	0	0,0,0	Non-Specific
Mcli001464.g.t1	-0.240795	0.497583	0	-0.461486	0.269445	0	-0.0212772	1	0	0,0,0	Non-Specific
Mcli001465.g.t2	-0.41976	0.066883	0	-0.320171	0.373542	0	-0.0645787	1	0	0,0,0	Non-Specific
Mcli001466.g.t1	7.71359	0.0357763	+	-0.709246	0.966776	0	0.014585	1	0	+,0,0	Testis
Mcli001466.g.t2	0.0200833	0.965548	0	-0.0668747	0.91809	0	-0.0657921	1	0	0,0,0	Non-Specific
Mcli001466.g.t3	0.794221	0.117742	0	-0.0516534	0.988212	0	0.037217	1	0	0,0,0	Non-Specific
Mcli001467.g.t1	-0.314863	0.832257	0	0.646784	0.749211	0	-1.70362	0.339302	0	0,0,0	Non-Specific
Mcli001467.g.t2	0.0339907	0.985934	0	-0.450805	0.682201	0	0.535427	0.833049	0	0,0,0	Non-Specific
Mcli001467.g.t3	-0.853591	0.561007	0	0.653148	0.824446	0	-0.311954	1	0	0,0,0	Non-Specific
Mcli001468.g.t1	3.4788	8.97741e-46	+	-0.0450235	0.977084	0	-0.39254	0.609997	0	+,0,0	Testis
Mcli001469.g.t1	-0.335289	0.703571	0	-0.363883	0.834365	0	0.165809	1	0	0,0,0	Non-Specific
Mcli001470.g.t1	-0.0498926	0.987125	0	-1.00471	0.490282	0	0.920009	0.806085	0	0,0,0	Non-Specific
Mcli001472.g.t1	-0.604284	0.11962	0	-0.455239	0.560352	0	0.155412	1	0	0,0,0	Non-Specific
Mcli001473.g.t5	-0.165828	0.452326	0	0.0326111	0.972771	0	-0.139274	0.934365	0	0,0,0	Non-Specific
Mcli001473.g.t7	-0.105676	0.57233	0	0.00895997	0.996367	0	-0.0238964	1	0	0,0,0	Non-Specific
Mcli001474.g.t1	0.686087	0.00120108	+	0.405979	0.181135	0	-0.151865	0.963412	0	+,0,0	Testis
Mcli001474.g.t2	1.36352	5.17417e-15	+	0.475472	0.0418099	+	0.0907991	1	0	+,+,0	Ovary 2
Mcli001475.g.t1	0.0319102	0.918773	0	0.19647	0.450879	0	-0.159306	0.840993	0	0,0,0	Non-Specific
Mcli001476.g.t1	0.999209	1.29007e-06	+	0.555246	0.0370833	+	-0.199142	0.9024	0	+,+,0	Ovary 2
Mcli001477.g.t1	-0.168918	0.374868	0	-0.330486	0.102136	0	0.210841	0.679705	0	0,0,0	Non-Specific
Mcli001477.g.t2	0.0244572	0.995473	0	-0.280453	0.86378	0	0.337528	0.979761	0	0,0,0	Non-Specific
Mcli001478.g.t1	-0.58947	0.106336	0	-0.376663	0.613828	0	0.026907	1	0	0,0,0	Non-Specific
Mcli001479.g.t1	1.36885	0.220448	0	-0.269058	0.936329	0	-0.598392	0.977027	0	0,0,0	Non-Specific
Mcli001480.g.t1	-1.0533	0.794305	0	-0.4869	0.969854	0	-0.289896	1	0	0,0,0	Non-Specific
Mcli001480.g.t2	1.42432	0.798748	0	-0.0387402	1	0	-0.754272	1	0	0,0,0	Non-Specific
Mcli001481.g.t1	3.81302	0.602686	0	1.45936	0.945027	0	-1.34611	1	0	0,0,0	Non-Specific
Mcli001481.g.t2	-0.453593	0.00211416	-	-0.127512	0.722479	0	-0.0911036	0.985548	0	-,0,0	Other
Mcli001482.g.t1	-0.282541	0.0276444	-	-0.32004	0.0371643	-	0.0772718	0.983877	0	-,-,0	Other
Mcli001482.g.t3	-0.106841	0.855031	0	-0.443278	0.474242	0	0.618704	0.428552	0	0,0,0	Non-Specific
Mcli001483.g.t1	-0.38256	0.00644102	-	-0.0895792	0.816822	0	-0.0323897	1	0	-,0,0	Other
Mcli001483.g.t2	-0.0241278	0.957071	0	0.349706	0.154312	0	0.10195	0.987797	0	0,0,0	Non-Specific
Mcli001483.g.t3	0	1	0	32.7867	1.65514e-12	+	1.36901	1	0	0,+,0	Ovary 1
Mcli001484.g.t1	1.16291	0.00335129	+	-0.0283602	0.994316	0	-0.327631	0.918679	0	+,0,0	Testis
Mcli001485.g.t1	-0.0477988	0.867625	0	-0.187735	0.530997	0	0.113444	0.964648	0	0,0,0	Non-Specific
Mcli001486.g.t1	0.428605	0.565788	0	1.16309	0.0548545	0	-0.637278	0.687752	0	0,0,0	Non-Specific
Mcli001488.g.t1	0.506474	0.0732554	0	0.217109	0.707188	0	0.0429559	1	0	0,0,0	Non-Specific
Mcli001488.g.t2	-0.219961	0.966712	0	0.0254726	1	0	0.046214	1	0	0,0,0	Non-Specific
Mcli001489.g.t1	-0.246447	0.36365	0	0.43352	0.137124	0	-0.211025	0.874021	0	0,0,0	Non-Specific
Mcli001490.g.t1	-0.122571	0.766262	0	-0.14816	0.845295	0	-0.122241	1	0	0,0,0	Non-Specific
Mcli001491.g.t1	-0.84153	0.374241	0	0.204929	0.952198	0	-0.331922	1	0	0,0,0	Non-Specific
Mcli001491.g.t2	-0.329962	0.475997	0	-0.290201	0.74217	0	0.223923	0.983877	0	0,0,0	Non-Specific
Mcli001491.g.t3	-0.0400004	0.986459	0	-0.371478	0.822542	0	-0.124544	1	0	0,0,0	Non-Specific
Mcli001492.g.t1	3.29128	2.16814e-29	+	0.0957735	0.94166	0	-0.360747	0.79936	0	+,0,0	Testis
Mcli001493.g.t1	-0.238704	0.617974	0	-0.59417	0.270477	0	-0.120576	1	0	0,0,0	Non-Specific
Mcli001494.g.t1	-0.0604182	0.982318	0	-0.299818	0.921772	0	-0.0532017	1	0	0,0,0	Non-Specific
Mcli001495.g.t1	-0.608952	0.777738	0	1.31699	0.605691	0	0.513645	1	0	0,0,0	Non-Specific
Mcli001496.g.t1	0.822118	0.00026497	+	0.740062	0.00339152	+	-0.0157796	1	0	+,+,0	Ovary 2
Mcli001498.g.t1	-0.174619	0.93434	0	-0.379567	0.920901	0	-0.316303	1	0	0,0,0	Non-Specific
Mcli001499.g.t1	-0.634417	0.883713	0	-0.555412	0.95899	0	0.97726	1	0	0,0,0	Non-Specific
Mcli001499.g.t2	5.31314	0.169818	0	1.7034	0.856004	0	-1.67514	0.995505	0	0,0,0	Non-Specific
Mcli001501.g.t1	-2.86425	0.5201	0	1.75156	0.858097	0	-0.927232	1	0	0,0,0	Non-Specific
Mcli001501.g.t2	0.394924	0.00696146	+	0.185253	0.467729	0	0.0875076	0.982391	0	+,0,0	Testis
Mcli001502.g.t1	-0.278254	0.536169	0	-0.24435	0.786433	0	0.296504	0.925233	0	0,0,0	Non-Specific
Mcli001503.g.t1	3.44932	NA	NA	-3.23661	NA	NA	4.86693	NA	NA	NA,NA,NA	Other
Mcli001503.g.t3	5.01633	0.302534	0	0.735419	0.972213	0	1.402	1	0	0,0,0	Non-Specific
Mcli001503.g.t6	0.545263	0.123781	0	0.253163	0.734177	0	-0.250484	0.93883	0	0,0,0	Non-Specific
Mcli001504.g.t1	0.372879	0.0883698	0	0.20333	0.617907	0	0.0712743	1	0	0,0,0	Non-Specific
Mcli001505.g.t1	0.232671	0.273861	0	0.299712	0.236606	0	-0.136713	0.937798	0	0,0,0	Non-Specific
Mcli001506.g.t1	-0.155264	0.769092	0	-0.477214	0.398242	0	0.305084	0.908949	0	0,0,0	Non-Specific
Mcli001507.g.t1	-0.00957357	0.995745	0	0.266969	0.465088	0	-0.0877696	1	0	0,0,0	Non-Specific
Mcli001507.g.t2	0.173346	0.33698	0	0.169045	0.531384	0	0.0438199	1	0	0,0,0	Non-Specific
Mcli001507.g.t4	0.313458	0.00516582	+	0.169251	0.334765	0	-0.0682391	0.980964	0	+,0,0	Testis
Mcli001507.g.t5	-0.374521	0.665952	0	-0.299067	0.878129	0	0.294929	1	0	0,0,0	Non-Specific
Mcli001508.g.t2	-0.0905671	0.780983	0	-0.233658	0.542815	0	0.297475	0.617296	0	0,0,0	Non-Specific
Mcli001508.g.t4	-0.276816	0.633133	0	-0.252603	0.824899	0	0.444176	0.825884	0	0,0,0	Non-Specific
Mcli001508.g.t5	-4.79937	0.480576	0	0	1	0	0	1	0	0,0,0	Non-Specific
Mcli001509.g.t1	-0.440172	0.196231	0	-0.181601	0.827402	0	0.100691	1	0	0,0,0	Non-Specific
Mcli001511.g.t1	-0.481024	0.116717	0	-0.242948	0.720654	0	-0.0642178	1	0	0,0,0	Non-Specific
Mcli001512.g.t1	0.488598	0.0586204	0	0.397301	0.262079	0	0.169515	0.95919	0	0,0,0	Non-Specific
Mcli001513.g.t1	0.65925	0.414664	0	-0.141577	0.962358	0	-0.0527647	1	0	0,0,0	Non-Specific
Mcli001514.g.t1	-0.773688	4.14013e-10	-	-0.586086	3.54838e-05	-	-0.712218	4.74616e-07	-	-,-,-	Other
Mcli001515.g.t1	0.727299	0.776739	0	-0.361654	0.961752	0	0.0418711	1	0	0,0,0	Non-Specific
Mcli001515.g.t2	0.717286	0.153834	0	0.662049	0.341148	0	-0.580101	0.696532	0	0,0,0	Non-Specific
Mcli001515.g.t3	1.29266	0.557198	0	-2.17216	0.460472	0	1.18476	0.965114	0	0,0,0	Non-Specific
Mcli001515.g.t4	-24.7225	6.42188e-08	-	0	1	0	0	1	0	-,0,0	Other
Mcli001515.g.t6	0	1	0	4.1758	0.725612	0	0.257582	1	0	0,0,0	Non-Specific
Mcli001515.g.t7	-0.563003	0.0112374	-	-0.779889	0.0010159	-	-0.119048	0.996804	0	-,-,0	Other
Mcli001516.g.t1	-0.0350369	1	0	1.11332	0.927574	0	0.537793	1	0	0,0,0	Non-Specific
Mcli001516.g.t2	-0.0371336	0.961394	0	0.189585	0.813708	0	-0.290621	0.877637	0	0,0,0	Non-Specific
Mcli001517.g.t1	1.17375	NA	NA	-23.2692	NA	NA	0	NA	0	NA,NA,0	Other
Mcli001517.g.t2	-0.0563564	0.826199	0	-0.196754	0.437259	0	-0.0941912	0.97815	0	0,0,0	Non-Specific
Mcli001517.g.t3	0.176239	0.941153	0	0.2434	0.961884	0	-0.251601	1	0	0,0,0	Non-Specific
Mcli001517.g.t5	0.00866683	0.992972	0	0.0213252	0.985819	0	-0.243842	0.616703	0	0,0,0	Non-Specific
Mcli001517.g.t6	0.955204	0.872995	0	-8.229	0.0473783	-	5.18779	0.582519	0	0,-,0	Other
Mcli001518.g.t1	0.305744	0.198795	0	0.115926	0.840293	0	0.0584664	1	0	0,0,0	Non-Specific
Mcli001519.g.t1	0.0926977	0.595647	0	0.285984	0.0570211	0	0.0156861	1	0	0,0,0	Non-Specific
Mcli001519.g.t2	-3.18768	0.678112	0	0.231175	1	0	-1.61578	1	0	0,0,0	Non-Specific
Mcli001520.g.t2	-0.0438315	0.955829	0	0.223303	0.785743	0	-0.511148	0.559058	0	0,0,0	Non-Specific
Mcli001522.g.t1	0.0190744	0.985519	0	0.549269	0.118166	0	-0.151421	0.98612	0	0,0,0	Non-Specific
Mcli001522.g.t2	0.559075	0.00594111	+	0.1713	0.702138	0	-0.159022	0.9359	0	+,0,0	Testis
Mcli001522.g.t3	-0.0367974	0.999792	0	0.923639	0.7042	0	0.0639192	1	0	0,0,0	Non-Specific
Mcli001522.g.t5	0.83595	0.43345	0	-0.589534	0.776283	0	0.224504	1	0	0,0,0	Non-Specific
Mcli001524.g.t1	-0.0313341	0.987027	0	0.601491	0.419573	0	3.91913	2.95527e-47	+	0,0,+	Tail
Mcli001525.g.t1	0.0943478	0.799647	0	0.296008	0.424883	0	-0.147733	0.967976	0	0,0,0	Non-Specific
Mcli001526.g.t1	-0.515003	0.0896843	0	-0.717465	0.0445793	-	-0.0980743	1	0	0,-,0	Other
Mcli001526.g.t2	-2.34103	0.420527	0	0.983702	0.89846	0	-4.07728	0.498133	0	0,0,0	Non-Specific
Mcli001527.g.t1	1.59072	0.77899	0	2.63934	0.725436	0	-2.61855	0.934079	0	0,0,0	Non-Specific
Mcli001528.g.t1	0.728008	0.772842	0	-1.1243	0.798558	0	1.8848	0.785876	0	0,0,0	Non-Specific
Mcli001529.g.t1	0.167875	0.543485	0	0.312381	0.308416	0	-0.209758	0.839182	0	0,0,0	Non-Specific
Mcli001530.g.t1	-0.0769354	0.67131	0	0.0274578	0.964275	0	0.0120703	1	0	0,0,0	Non-Specific
Mcli001530.g.t3	0.021929	0.97391	0	-0.153476	0.797359	0	-0.000707944	1	0	0,0,0	Non-Specific
Mcli001530.g.t4	-0.14954	0.690757	0	0.0443587	0.975584	0	0.274752	0.816328	0	0,0,0	Non-Specific
Mcli001530.g.t5	1.32765	0.42739	0	-0.408953	0.936227	0	-1.14291	0.913657	0	0,0,0	Non-Specific
Mcli001531.g.t2	0.060611	0.895887	0	-0.00196627	1	0	-0.192552	0.933692	0	0,0,0	Non-Specific
Mcli001533.g.t1	0.30983	0.567467	0	0.698438	0.177027	0	-0.110047	1	0	0,0,0	Non-Specific
Mcli001534.g.t1	2.46678	0.000512852	+	-0.678793	0.63531	0	-0.0848908	1	0	+,0,0	Testis
Mcli001535.g.t1	-1.07508	0.587865	0	1.72007	0.489657	0	-1.18906	0.908352	0	0,0,0	Non-Specific
Mcli001536.g.t1	0.942133	0.00607507	+	-0.315142	0.672457	0	-0.0186684	1	0	+,0,0	Testis
Mcli001537.g.t1	-0.935347	0.000159648	-	-0.11981	0.891678	0	-0.306894	0.796363	0	-,0,0	Other
Mcli001537.g.t2	1.60836	0.124054	0	0.21785	0.961752	0	0.264893	1	0	0,0,0	Non-Specific
Mcli001538.g.t1	0.502827	0.158857	0	0.254475	0.710705	0	-0.446192	0.620187	0	0,0,0	Non-Specific
Mcli001540.g.t1	2.3698	0.00812739	+	0.314751	0.88478	0	-0.311603	1	0	+,0,0	Testis
Mcli001541.g.t1	-1.80835	0.0190692	-	0.585214	0.778563	0	-1.15305	0.719643	0	-,0,0	Other
Mcli001542.g.t1	-0.757835	0.596094	0	0.4783	0.889744	0	-0.830728	0.952104	0	0,0,0	Non-Specific
Mcli001543.g.t1	4.8221	0.477953	0	-4.60941	0.681768	0	5.45254	0.833467	0	0,0,0	Non-Specific
Mcli001543.g.t2	0.051035	0.845692	0	0.429939	0.00659073	+	-0.248321	0.444165	0	0,+,0	Ovary 1
Mcli001543.g.t3	4.8438	0.307024	0	-0.577044	0.980387	0	-0.706683	1	0	0,0,0	Non-Specific
Mcli001544.g.t1	-0.374466	0.475631	0	0.01464	1	0	0.24776	0.983877	0	0,0,0	Non-Specific
Mcli001545.g.t1	-0.959408	0.82501	0	0.636189	0.956516	0	-0.0575206	1	0	0,0,0	Non-Specific
Mcli001545.g.t2	0.822781	0.00027088	+	0.820498	0.000224384	+	0.110011	0.995505	0	+,+,0	Ovary 2
Mcli001547.g.t1	-0.0708365	0.866692	0	0.325091	0.377471	0	-0.0789093	1	0	0,0,0	Non-Specific
Mcli001547.g.t2	-0.0469077	0.893539	0	0.199373	0.558692	0	0.0655804	1	0	0,0,0	Non-Specific
Mcli001548.g.t1	-0.600426	0.52656	0	0.304047	0.904326	0	-1.1751	0.623195	0	0,0,0	Non-Specific
Mcli001549.g.t1	-0.385013	0.319167	0	-0.112996	0.927842	0	0.0139157	1	0	0,0,0	Non-Specific
Mcli001550.g.t1	0	1	0	6.28916	0.303283	0	2.36716	0.978794	0	0,0,0	Non-Specific
Mcli001550.g.t2	0.287658	0.212559	0	0.264833	0.427037	0	-0.456685	0.158723	0	0,0,0	Non-Specific
Mcli001551.g.t1	-0.660899	6.24171e-06	-	-0.280883	0.237748	0	-0.179105	0.822513	0	-,0,0	Other
Mcli001552.g.t1	-0.964414	0.17762	0	-0.269196	0.917973	0	-1.49647	0.49092	0	0,0,0	Non-Specific
Mcli001553.g.t1	-0.265336	0.363133	0	-0.0220479	0.992063	0	-0.109566	1	0	0,0,0	Non-Specific
Mcli001554.g.t1	1.928	0.461473	0	-0.98652	0.869746	0	1.27709	0.974323	0	0,0,0	Non-Specific
Mcli001555.g.t1	0.628055	0.859777	0	0.931039	0.877543	0	0.512663	1	0	0,0,0	Non-Specific
Mcli001555.g.t2	0.160168	0.780579	0	0.38587	0.557326	0	-0.0755508	1	0	0,0,0	Non-Specific
Mcli001556.g.t1	3.24643	5.47362e-05	+	0.318697	0.83317	0	-0.795249	0.641002	0	+,0,0	Testis
Mcli001557.g.t1	-0.295955	0.934	0	1.66519	0.578091	0	-0.753683	0.996599	0	0,0,0	Non-Specific
Mcli001558.g.t1	-0.957987	0.000751469	-	-0.370607	0.549901	0	-0.174448	0.998174	0	-,0,0	Other
Mcli001559.g.t1	-2.75612	0.0611661	0	1.43652	0.62505	0	0.646001	0.998771	0	0,0,0	Non-Specific
Mcli001559.g.t2	5.09394	0.322832	0	-0.962793	0.960679	0	-4.00825	0.881167	0	0,0,0	Non-Specific
Mcli001559.g.t3	0.648799	0.596566	0	-0.337555	0.913413	0	-1.22172	0.766683	0	0,0,0	Non-Specific
Mcli001559.g.t4	-0.816714	0.164032	0	0.0366935	0.995924	0	-0.396839	0.965015	0	0,0,0	Non-Specific
Mcli001559.g.t5	0.0184603	1	0	-0.706561	0.709844	0	0.0323607	1	0	0,0,0	Non-Specific
Mcli001560.g.t1	3.47471	4.56321e-15	+	-0.429137	0.707501	0	-0.294265	0.985145	0	+,0,0	Testis
Mcli001560.g.t2	-20.771	NA	NA	0	NA	0	20.8535	NA	NA	NA,0,NA	Other
Mcli001561.g.t1	-0.47678	0.406608	0	-0.319125	0.804911	0	-0.0874263	1	0	0,0,0	Non-Specific
Mcli001562.g.t1	0.0137226	0.982829	0	-0.108914	0.831155	0	0.0485601	1	0	0,0,0	Non-Specific
Mcli001563.g.t1	0.0846482	0.860536	0	-0.0181127	0.995314	0	0.0841223	1	0	0,0,0	Non-Specific
Mcli001564.g.t1	-0.0896833	0.665105	0	0.181973	0.457399	0	-0.054959	1	0	0,0,0	Non-Specific
Mcli001565.g.t1	4.26747	0.000827492	+	-0.509517	0.877092	0	0.925287	0.90675	0	+,0,0	Testis
Mcli001567.g.t1	0.2386	0.386791	0	0.409617	0.174446	0	-0.00262025	1	0	0,0,0	Non-Specific
Mcli001568.g.t1	-1.34891	0.455342	0	0.994104	0.782837	0	-0.453575	1	0	0,0,0	Non-Specific
Mcli001569.g.t1	-1.43381	0.00265915	-	-0.176797	0.934172	0	-0.711845	0.768473	0	-,0,0	Other
Mcli001570.g.t1	2.5963	0.0134806	+	-0.922545	0.563496	0	0.860502	0.855177	0	+,0,0	Testis
Mcli001571.g.t1	-0.342606	0.109838	0	0.0399761	0.971285	0	-0.231065	0.819624	0	0,0,0	Non-Specific
Mcli001572.g.t1	0.185763	0.513017	0	0.0566598	0.951633	0	0.209209	0.859892	0	0,0,0	Non-Specific
Mcli001573.g.t1	0.309853	0.896011	0	-0.124254	0.990705	0	-0.034952	1	0	0,0,0	Non-Specific
Mcli001574.g.t1	-0.853404	0.0136895	-	-0.667947	0.192325	0	2.01162	1.42315e-09	+	-,0,+	Other
Mcli001576.g.t1	1.26788	0.429679	0	-0.529198	0.892165	0	-0.172495	1	0	0,0,0	Non-Specific
Mcli001577.g.t1	1.5013	3.0024e-08	+	0.400105	0.419273	0	-0.0766188	1	0	+,0,0	Testis
Mcli001578.g.t1	1.26351	0.370439	0	-0.800555	0.768281	0	-0.198758	1	0	0,0,0	Non-Specific
Mcli001580.g.t1	2.04211	2.82042e-16	+	0.703347	0.0455214	+	-0.19705	0.96693	0	+,+,0	Ovary 2
Mcli001581.g.t1	0.148944	0.506068	0	0.144727	0.696077	0	0.0584935	1	0	0,0,0	Non-Specific
Mcli001581.g.t3	0.237934	0.108487	0	0.0920392	0.788976	0	-0.0187132	1	0	0,0,0	Non-Specific
Mcli001581.g.t4	-1.05371	0.623554	0	-0.0279235	1	0	0.9878	0.971623	0	0,0,0	Non-Specific
Mcli001583.g.t2	-5.1473	0.220903	0	0.403327	0.989254	0	-4.20555	0.814501	0	0,0,0	Non-Specific
Mcli001583.g.t5	-0.120268	0.616842	0	-0.275759	0.273263	0	0.226873	0.676908	0	0,0,0	Non-Specific
Mcli001583.g.t6	-0.253275	0.453087	0	-0.113967	0.900162	0	-0.11699	1	0	0,0,0	Non-Specific
Mcli001583.g.t8	-0.150462	0.378908	0	-0.257772	0.183423	0	0.316989	0.165983	0	0,0,0	Non-Specific
Mcli001584.g.t1	0.458346	0.586848	0	0.137843	0.961787	0	0.0518013	1	0	0,0,0	Non-Specific
Mcli001584.g.t3	1.4167	0.19851	0	0.373159	0.912125	0	0.503053	0.993947	0	0,0,0	Non-Specific
Mcli001584.g.t4	-0.595644	0.896994	0	-0.474642	0.968711	0	-2.6086	0.809043	0	0,0,0	Non-Specific
Mcli001584.g.t5	0.329309	0.530523	0	0.15867	0.906338	0	0.239722	0.978785	0	0,0,0	Non-Specific
Mcli001585.g.t1	-0.125153	0.558631	0	0.1092	0.783721	0	0.0510788	1	0	0,0,0	Non-Specific
Mcli001585.g.t2	-0.427446	0.133766	0	0.567903	0.0809168	0	-0.12816	0.998174	0	0,0,0	Non-Specific
Mcli001588.g.t1	0	1	0	0	1	0	9.61458	0.369814	0	0,0,0	Non-Specific
Mcli001588.g.t2	-0.233099	0.14457	0	0.0574061	0.910867	0	0.191094	0.683145	0	0,0,0	Non-Specific
Mcli001588.g.t3	5.73745	0.0245385	+	2.78065	0.498196	0	1.79673	0.937214	0	+,0,0	Testis
Mcli001589.g.t1	0.0729308	0.911863	0	0.320228	0.625064	0	0.168558	0.994896	0	0,0,0	Non-Specific
Mcli001590.g.t1	-0.916531	0.0289897	-	-0.526111	0.458098	0	-0.319124	0.939837	0	-,0,0	Other
Mcli001591.g.t1	3.57942	9.04427e-42	+	0.202621	0.793563	0	-0.465095	0.560894	0	+,0,0	Testis
Mcli001592.g.t1	0.682384	0.00612425	+	0.00415438	1	0	0.381372	0.529551	0	+,0,0	Testis
Mcli001593.g.t1	-0.75294	0.26822	0	-0.425363	0.784759	0	0.27482	1	0	0,0,0	Non-Specific
Mcli001594.g.t1	0.0662675	0.87773	0	0.335871	0.354742	0	-0.0414212	1	0	0,0,0	Non-Specific
Mcli001595.g.t1	-0.756552	0.014751	-	-0.0426303	0.986085	0	0.245516	0.952052	0	-,0,0	Other
Mcli001595.g.t2	-0.214886	0.859944	0	-0.248972	0.923057	0	-0.25224	1	0	0,0,0	Non-Specific
Mcli001596.g.t1	-0.349111	0.930552	0	-1.12451	0.829434	0	-0.624323	1	0	0,0,0	Non-Specific
Mcli001596.g.t2	3.84973	0.452837	0	0.460928	0.987243	0	0.578346	1	0	0,0,0	Non-Specific
Mcli001597.g.t1	-0.329651	0.390248	0	-0.802968	0.0704607	0	0.0559519	1	0	0,0,0	Non-Specific
Mcli001598.g.t1	2.6331	0.416677	0	2.01949	0.680706	0	6.98632	0.00381416	+	0,0,+	Tail
Mcli001598.g.t2	0.887448	0.529102	0	0.19838	0.966531	0	4.38221	5.80026e-10	+	0,0,+	Tail
Mcli001599.g.t2	0.0355473	0.919773	0	0.0420741	0.958407	0	0.0823485	1	0	0,0,0	Non-Specific
Mcli001601.g.t1	0.13523	0.940033	0	-0.202131	0.958419	0	0.951163	0.757522	0	0,0,0	Non-Specific
Mcli001602.g.t1	-0.283633	0.866054	0	1.43267	0.297616	0	-0.760789	0.922096	0	0,0,0	Non-Specific
Mcli001604.g.t1	0.0192196	0.939102	0	0.163621	0.366756	0	0.0483062	1	0	0,0,0	Non-Specific
Mcli001605.g.t1	-0.168747	0.323638	0	0.21501	0.331481	0	-0.0385832	1	0	0,0,0	Non-Specific
Mcli001606.g.t1	-0.749638	0.000770422	-	-0.293803	0.527328	0	-0.255467	0.874098	0	-,0,0	Other
Mcli001607.g.t1	0.483014	0.850578	0	-1.08399	0.772544	0	-0.81742	1	0	0,0,0	Non-Specific
Mcli001608.g.t1	-0.625202	2.55814e-06	-	-0.0773548	0.871438	0	-0.0284426	1	0	-,0,0	Other
Mcli001609.g.t1	-1.4008	0.340983	0	2.02292	0.243579	0	0.00144815	1	0	0,0,0	Non-Specific
Mcli001609.g.t2	-0.327495	0.373661	0	0.303851	0.611325	0	-0.201862	0.965468	0	0,0,0	Non-Specific
Mcli001609.g.t3	-0.624475	0.860434	0	-2.2017	0.552095	0	0.531372	1	0	0,0,0	Non-Specific
Mcli001610.g.t10	0.42339	0.0605754	0	-0.0670569	0.936171	0	-0.166682	0.942305	0	0,0,0	Non-Specific
Mcli001610.g.t11	0.497439	0.00680214	+	0.152441	0.706644	0	-0.0109363	1	0	+,0,0	Testis
Mcli001610.g.t12	0.837701	0.732776	0	1.1373	0.74491	0	-0.35189	1	0	0,0,0	Non-Specific
Mcli001610.g.t4	0.579131	0.00688165	+	0.13278	0.81564	0	-0.0961926	1	0	+,0,0	Testis
Mcli001610.g.t5	0.665093	0.0664913	0	0.113172	0.928061	0	-0.326753	0.871965	0	0,0,0	Non-Specific
Mcli001610.g.t6	0.489146	0.0158004	+	0.128794	0.797359	0	-0.150893	0.942147	0	+,0,0	Testis
Mcli001610.g.t7	0.17402	0.242878	0	0.0759095	0.828642	0	0.0216147	1	0	0,0,0	Non-Specific
Mcli001610.g.t8	0.338392	0.259836	0	0.183527	0.764272	0	-0.164186	0.973178	0	0,0,0	Non-Specific
Mcli001611.g.t3	-0.264683	0.0802048	0	-0.000783552	1	0	-0.0220956	1	0	0,0,0	Non-Specific
Mcli001612.g.t1	0.76359	9.06228e-08	+	0.294636	0.146128	0	-0.198423	0.693084	0	+,0,0	Testis
Mcli001612.g.t2	0.6871	7.6066e-06	+	0.202967	0.481735	0	-0.280652	0.462697	0	+,0,0	Testis
Mcli001613.g.t1	0.652117	0.822909	0	0.0123017	1	0	0.603481	1	0	0,0,0	Non-Specific
Mcli001614.g.t1	-0.330511	0.287593	0	-0.598453	0.0984615	0	-0.239073	0.935572	0	0,0,0	Non-Specific
Mcli001615.g.t1	-0.289761	0.0320916	-	-0.218665	0.277797	0	-0.107325	0.938518	0	-,0,0	Other
Mcli001616.g.t1	1.00572	0.518593	0	-0.307299	0.946804	0	0.558956	0.995505	0	0,0,0	Non-Specific
[truncated: 18,228 more rows]

## Sheet: Machtx
Transcript	H_v_T_lFC	H_v_T_padj	H_v_T_expr	T_v_O_lFC	T_v_O_padj	T_v_O_expr	O_v_W_lFC	O_v_W_padj	O_v_W_expr	pat	annotation
Mhtx000001.g.t1	-0.834201	0.00445039	-	-0.4616	0.388656	0	-0.514355	0.569871	0	-,0,0	Other
Mhtx000002.g.t1	0.0132012	0.960444	0	-0.113467	0.728283	0	0.0684512	0.929477	0	0,0,0	Non-Specific
Mhtx000003.g.t1	-0.140269	0.506202	0	-0.709744	0.000676127	-	0.057013	0.960664	0	0,-,0	Other
Mhtx000003.g.t2	2.38493	0.503052	0	-2.89903	0.590324	0	-2.06309	0.86196	0	0,0,0	Non-Specific
Mhtx000004.g.t1	-0.840524	0.000157671	-	-0.625211	0.0509239	0	-0.191926	0.847772	0	-,0,0	Other
Mhtx000004.g.t3	-0.855302	0.007761	-	-0.578234	0.24811	0	0.0464547	0.988957	0	-,0,0	Other
Mhtx000004.g.t4	-0.819976	0.0003173	-	-0.696712	0.031655	-	-0.010681	1	0	-,-,0	Other
Mhtx000004.g.t5	-0.846816	0.00547197	-	-0.428848	0.435006	0	-0.700403	0.352595	0	-,0,0	Other
Mhtx000004.g.t6	-0.663062	0.0355357	-	-1.06625	0.00471739	-	0.530327	0.478127	0	-,-,0	Other
Mhtx000005.g.t1	-0.656897	0.00765852	-	-0.309431	0.444998	0	0.484444	0.306997	0	-,0,0	Other
Mhtx000006.g.t1	0.0406438	0.968014	0	-0.371372	0.768418	0	1.0224	0.396164	0	0,0,0	Non-Specific
Mhtx000007.g.t1	0.653758	4.28645e-08	+	0.253792	0.107574	0	0.0366898	0.954348	0	+,0,0	Testis
Mhtx000008.g.t1	0.053107	0.802984	0	-0.0552089	0.88912	0	-0.055666	0.945448	0	0,0,0	Non-Specific
Mhtx000009.g.t1	-0.40818	0.426325	0	-0.356146	0.702977	0	0.698205	0.50679	0	0,0,0	Non-Specific
Mhtx000011.g.t1	3.0918	1.82072e-17	+	-0.648688	0.264405	0	-0.444201	0.672387	0	+,0,0	Testis
Mhtx000011.g.t2	3.47486	8.98547e-25	+	-0.337037	0.621533	0	-0.592873	0.458512	0	+,0,0	Testis
Mhtx000011.g.t3	3.21284	4.76915e-23	+	-0.532269	0.322175	0	-0.472564	0.57805	0	+,0,0	Testis
Mhtx000013.g.t1	-0.370301	0.00206441	-	0.0210843	0.958926	0	0.0396121	0.953095	0	-,0,0	Other
Mhtx000014.g.t1	-0.951941	0.0167518	-	-0.992277	0.115327	0	0.847699	0.40125	0	-,0,0	Other
Mhtx000015.g.t1	-0.285692	0.0267773	-	0.119551	0.620513	0	-0.117049	0.774903	0	-,0,0	Other
Mhtx000016.g.t1	0.333381	0.00148726	+	-0.217038	0.134663	0	-0.0584438	0.899392	0	+,0,0	Testis
Mhtx000017.g.t1	-0.467851	0.0815651	0	-0.165347	0.7678	0	-0.436107	0.46937	0	0,0,0	Non-Specific
Mhtx000019.g.t1	1.32643	1.30577e-13	+	0.838271	3.86062e-06	+	0.0129195	0.99626	0	+,+,0	Ovary 2
Mhtx000020.g.t1	0.436211	0.221258	0	-0.0301032	0.979102	0	-0.0942717	0.958529	0	0,0,0	Non-Specific
Mhtx000020.g.t3	-0.0361817	0.75461	0	-0.00367994	0.993737	0	0.0754485	0.780132	0	0,0,0	Non-Specific
Mhtx000021.g.t1	0.502457	0.0239733	+	0.125699	0.788628	0	0.081081	0.938785	0	+,0,0	Testis
Mhtx000021.g.t3	0.754057	0.397894	0	-0.267184	0.890129	0	-0.201143	0.963645	0	0,0,0	Non-Specific
Mhtx000021.g.t4	0.540228	0.0125332	+	-0.195851	0.620909	0	-0.0112878	0.998408	0	+,0,0	Testis
Mhtx000021.g.t5	18.678	NA	NA	0.784288	NA	NA	-0.913533	NA	NA	NA,NA,NA	Other
Mhtx000022.g.t1	0.799854	2.27393e-08	+	0.451027	0.00670402	+	0.0041149	1	0	+,+,0	Ovary 2
Mhtx000022.g.t2	2.62222	0.380584	0	-0.772235	0.904353	0	0.064636	1	0	0,0,0	Non-Specific
Mhtx000023.g.t1	0.0609141	0.530052	0	0.206795	0.0308655	+	-0.0307337	0.935769	0	0,+,0	Ovary 1
Mhtx000023.g.t2	0.0511393	0.825753	0	0.345306	0.103543	0	-0.0633272	0.935699	0	0,0,0	Non-Specific
Mhtx000024.g.t2	-0.853594	8.15325e-10	-	-0.576983	0.00077867	-	0.348077	0.219339	0	-,-,0	Other
Mhtx000024.g.t3	-4.44335	0.433176	0	4.19771	0.638066	0	-4.01687	0.793157	0	0,0,0	Non-Specific
Mhtx000026.g.t1	-0.268016	0.558503	0	0.308951	0.666869	0	-0.0619254	0.982614	0	0,0,0	Non-Specific
Mhtx000026.g.t2	-5.80171	0.249164	0	5.1411	0.499219	0	1.35284	0.953959	0	0,0,0	Non-Specific
Mhtx000026.g.t3	0.190642	0.569755	0	-0.183011	0.742013	0	-0.132653	0.91297	0	0,0,0	Non-Specific
Mhtx000026.g.t4	-0.0404365	0.992179	0	-0.0301157	1	0	-1.50061	0.81543	0	0,0,0	Non-Specific
Mhtx000027.g.t1	0.273649	0.275716	0	0.402364	0.181831	0	0.650078	0.0232189	+	0,0,+	Tail
Mhtx000028.g.t1	3.65217	1.48264e-42	+	-0.402198	0.356767	0	-0.575419	0.274986	0	+,0,0	Testis
Mhtx000029.g.t1	-0.209699	0.203592	0	-0.878955	7.68297e-09	-	1.03672	7.34274e-12	+	0,-,+	Other
Mhtx000030.g.t1	-0.959697	0.0621409	0	-0.788085	0.386782	0	-0.0548774	0.994901	0	0,0,0	Non-Specific
Mhtx000032.g.t1	-0.39159	0.653348	0	-1.53101	0.155334	0	0.634913	0.822792	0	0,0,0	Non-Specific
Mhtx000033.g.t1	0.0383258	0.832269	0	0.183299	0.35018	0	-0.125641	0.734477	0	0,0,0	Non-Specific
Mhtx000033.g.t2	0.250895	0.0516875	0	-0.0429699	0.894054	0	-0.00444532	1	0	0,0,0	Non-Specific
Mhtx000033.g.t3	-0.0147147	0.972667	0	0.184658	0.685504	0	-0.155669	0.859835	0	0,0,0	Non-Specific
Mhtx000034.g.t1	3.29297	9.23433e-08	+	0.284519	0.771831	0	0.638979	0.543393	0	+,0,0	Testis
Mhtx000035.g.t1	-1.50846	0.0659289	0	-0.80389	0.673752	0	1.66319	0.397887	0	0,0,0	Non-Specific
Mhtx000037.g.t1	3.51734	3.52354e-40	+	0.595209	0.00295531	+	-0.108127	0.87178	0	+,+,0	Ovary 2
Mhtx000039.g.t1	-1.7071	0.00661449	-	0.3095	0.859022	0	-0.559414	0.836414	0	-,0,0	Other
Mhtx000040.g.t1	-0.522687	7.55567e-08	-	7.40901e-05	1	0	-0.125073	0.655722	0	-,0,0	Other
Mhtx000041.g.t1	1.82238	1.17214e-08	+	-0.424012	0.366644	0	-0.233815	0.832759	0	+,0,0	Testis
Mhtx000042.g.t1	0.378779	0.311712	0	0.121294	0.879043	0	-0.396604	0.647889	0	0,0,0	Non-Specific
Mhtx000043.g.t1	-0.0383155	0.750223	0	0.287738	0.00429613	+	0.0855999	0.733943	0	0,+,0	Ovary 1
Mhtx000044.g.t1	0.388377	0.00455175	+	-0.0765697	0.799985	0	-0.195885	0.546964	0	+,0,0	Testis
Mhtx000045.g.t2	-0.0650121	0.93207	0	0.431505	0.622895	0	0.109441	0.968209	0	0,0,0	Non-Specific
Mhtx000046.g.t1	-0.0460844	0.952755	0	0.0400158	0.981575	0	-0.0494416	0.993202	0	0,0,0	Non-Specific
Mhtx000048.g.t1	-0.971417	0.329941	0	-0.840731	0.658721	0	0.578954	0.891144	0	0,0,0	Non-Specific
Mhtx000049.g.t1	-0.270274	0.366304	0	-0.211763	0.674861	0	0.0360479	0.988288	0	0,0,0	Non-Specific
Mhtx000050.g.t1	0.574432	4.32788e-09	+	-0.065924	0.759059	0	-0.231783	0.22254	0	+,0,0	Testis
Mhtx000051.g.t2	-0.598033	4.78491e-09	-	-0.0750701	0.770339	0	-0.0315604	0.965066	0	-,0,0	Other
Mhtx000051.g.t4	-0.105073	0.889232	0	-1.07239	0.169731	0	0.753088	0.598456	0	0,0,0	Non-Specific
Mhtx000051.g.t5	-0.715768	0.0377916	-	0.000296885	1	0	0.0681044	0.978555	0	-,0,0	Other
Mhtx000051.g.t6	-1.48935	0.629512	0	-0.175234	0.985866	0	-0.816147	0.951796	0	0,0,0	Non-Specific
Mhtx000051.g.t7	-0.675119	0.375862	0	0.0553076	0.983237	0	0.560981	0.79946	0	0,0,0	Non-Specific
Mhtx000052.g.t1	-0.831611	0.30191	0	-1.04499	0.415563	0	0.392954	0.914771	0	0,0,0	Non-Specific
Mhtx000053.g.t1	-0.71861	2.19914e-20	-	-0.303077	0.00577613	-	0.0601282	0.878514	0	-,-,0	Other
Mhtx000053.g.t2	-4.88566	0.380467	0	5.02734	0.546144	0	-4.84651	0.720173	0	0,0,0	Non-Specific
Mhtx000054.g.t1	0.478008	0.000165248	+	0.598079	2.95553e-06	+	-0.0467062	0.936689	0	+,+,0	Ovary 2
Mhtx000055.g.t1	-1.87619	0.000217362	-	-0.10597	0.957367	0	2.05162	0.00263703	+	-,0,+	Other
Mhtx000056.g.t2	-1.22425	0.0152654	-	-0.240593	0.865878	0	0.0911906	0.985707	0	-,0,0	Other
Mhtx000056.g.t3	-0.684915	0.4139	0	0.0466604	0.988115	0	-0.855635	0.708308	0	0,0,0	Non-Specific
Mhtx000057.g.t1	0.416606	0.741258	0	-1.7102	0.329925	0	1.7029	0.518023	0	0,0,0	Non-Specific
Mhtx000058.g.t1	-1.16938	7.77446e-10	-	-0.801101	0.000456122	-	-0.648413	0.0420908	-	-,-,-	Other
Mhtx000059.g.t1	1.36011	1.92847e-25	+	-0.197493	0.345319	0	0.0132638	0.994089	0	+,0,0	Testis
Mhtx000060.g.t2	-0.120737	0.142698	0	0.105094	0.404907	0	-0.0932494	0.657253	0	0,0,0	Non-Specific
Mhtx000061.g.t1	-0.34664	0.463647	0	-0.469286	0.494218	0	-1.01016	0.182201	0	0,0,0	Non-Specific
Mhtx000062.g.t1	0.351058	0.0130763	+	0.462814	0.00220663	+	-0.0701213	0.901512	0	+,+,0	Ovary 2
Mhtx000064.g.t1	-0.72882	1.76366e-19	-	-0.243333	0.0382871	-	0.0692176	0.84314	0	-,-,0	Other
Mhtx000065.g.t1	0.0272359	0.887679	0	0.427304	0.00289433	+	0.0322873	0.965066	0	0,+,0	Ovary 1
Mhtx000067.g.t1	0.603308	5.9363e-07	+	0.147738	0.48415	0	-0.076253	0.878189	0	+,0,0	Testis
Mhtx000068.g.t1	-0.726031	1.95713e-08	-	-0.510839	0.00079198	-	-0.0591059	0.927686	0	-,-,0	Other
Mhtx000069.g.t1	0.2808	0.238738	0	0.35548	0.227039	0	0.0537252	0.962913	0	0,0,0	Non-Specific
Mhtx000070.g.t1	-0.440704	0.342526	0	-0.117445	0.922415	0	0.329332	0.824113	0	0,0,0	Non-Specific
Mhtx000071.g.t1	0.0445127	0.98031	0	-0.0183043	1	0	-0.191227	0.976624	0	0,0,0	Non-Specific
Mhtx000071.g.t3	0.279348	0.956221	0	0.842554	0.918639	0	-2.19569	0.835199	0	0,0,0	Non-Specific
Mhtx000072.g.t1	-0.0887312	0.913618	0	1.05276	0.112654	0	-0.507298	0.709624	0	0,0,0	Non-Specific
Mhtx000073.g.t1	6.23917	0.000697035	+	-1.4118	0.620614	0	0.966777	0.869737	0	+,0,0	Testis
Mhtx000073.g.t2	4.84276	3.58452e-11	+	-0.38551	0.827468	0	-0.601597	0.817964	0	+,0,0	Testis
Mhtx000073.g.t3	3.20459	1.41495e-16	+	-0.382889	0.620185	0	-0.503505	0.638642	0	+,0,0	Testis
Mhtx000074.g.t1	2.26794	0.00992235	+	-0.633242	0.629099	0	-0.692831	0.792281	0	+,0,0	Testis
Mhtx000075.g.t1	-0.397137	0.000649727	-	-0.449557	0.00179209	-	-0.131963	0.743501	0	-,-,0	Other
Mhtx000077.g.t1	0.28581	0.037484	+	0.287376	0.0927967	0	0.0597546	0.918234	0	+,0,0	Testis
Mhtx000078.g.t2	-0.125194	0.622846	0	0.218691	0.525829	0	-0.0131157	0.997591	0	0,0,0	Non-Specific
Mhtx000078.g.t3	0.183258	0.582516	0	0.708639	0.0193925	+	-0.103305	0.929477	0	0,+,0	Ovary 1
Mhtx000079.g.t1	3.36005	3.63246e-22	+	-0.313186	0.571127	0	-0.671397	0.261825	0	+,0,0	Testis
Mhtx000080.g.t1	-1.30127	0.203827	0	-0.789062	0.722797	0	1.13665	0.709624	0	0,0,0	Non-Specific
Mhtx000081.g.t1	0.643603	4.21996e-05	+	0.17809	0.520644	0	-0.177218	0.687965	0	+,0,0	Testis
Mhtx000082.g.t1	2.0212	1.14149e-07	+	-0.294976	0.714339	0	-0.366556	0.763555	0	+,0,0	Testis
Mhtx000082.g.t2	1.92369	0.000184321	+	-0.398039	0.696524	0	-0.449474	0.7874	0	+,0,0	Testis
Mhtx000082.g.t3	2.26811	3.03066e-07	+	-0.518192	0.51676	0	-0.259694	0.892785	0	+,0,0	Testis
Mhtx000083.g.t1	-1.6632	0.229676	0	-1.02795	0.673228	0	1.47052	0.657117	0	0,0,0	Non-Specific
Mhtx000083.g.t2	-0.720658	3.30505e-07	-	-0.634903	0.000449006	-	-0.245646	0.566421	0	-,-,0	Other
Mhtx000085.g.t1	0.372115	0.699052	0	-0.226611	0.907502	0	-0.282231	0.941647	0	0,0,0	Non-Specific
Mhtx000086.g.t1	-0.520296	0.0661229	0	-0.442603	0.343229	0	0.458985	0.504369	0	0,0,0	Non-Specific
Mhtx000087.g.t1	-0.180332	0.969332	0	-1.56275	0.780138	0	1.06765	0.931699	0	0,0,0	Non-Specific
Mhtx000087.g.t2	-0.741599	0.0169121	-	0.495456	0.279797	0	-0.284221	0.760077	0	-,0,0	Other
Mhtx000087.g.t3	-0.219695	0.901719	0	-1.07438	0.619379	0	0.996964	0.788351	0	0,0,0	Non-Specific
Mhtx000088.g.t1	-0.0557794	0.842232	0	0.452429	0.0600381	0	0.0425014	0.969197	0	0,0,0	Non-Specific
Mhtx000088.g.t2	0.449443	0.627877	0	-0.703804	0.596085	0	0.739741	0.724672	0	0,0,0	Non-Specific
Mhtx000089.g.t1	3.29277	9.64183e-13	+	0.517612	0.527535	0	0.130005	0.961908	0	+,0,0	Testis
Mhtx000090.g.t1	0.342221	0.000169862	+	0.0375576	0.867547	0	-0.0418233	0.923143	0	+,0,0	Testis
Mhtx000091.g.t1	-1.30827	0.000129836	-	-0.783212	0.172668	0	-0.846793	0.413667	0	-,0,0	Other
Mhtx000092.g.t1	3.65475	7.25054e-35	+	0.0267603	0.977193	0	-0.21975	0.799995	0	+,0,0	Testis
Mhtx000094.g.t1	0.0699529	0.789812	0	0.386633	0.117588	0	0.268092	0.513128	0	0,0,0	Non-Specific
Mhtx000095.g.t1	0.00861858	0.980822	0	0.0129263	0.987207	0	-0.0154298	0.996092	0	0,0,0	Non-Specific
Mhtx000096.g.t1	-0.970772	0.002361	-	-0.686213	0.113486	0	0.0776408	0.968203	0	-,0,0	Other
Mhtx000096.g.t3	-1.11958	1.70523e-07	-	-0.504964	0.0873001	0	0.371938	0.447866	0	-,0,0	Other
Mhtx000096.g.t4	-1.34212	5.72436e-07	-	-0.503019	0.214551	0	0.517907	0.364332	0	-,0,0	Other
Mhtx000096.g.t5	-0.87373	3.25588e-06	-	-0.340956	0.231715	0	0.0204058	0.993046	0	-,0,0	Other
Mhtx000096.g.t6	-0.815589	0.00110495	-	-0.381272	0.334258	0	-0.258846	0.724794	0	-,0,0	Other
Mhtx000097.g.t1	-1.29066	0.0738492	0	-1.28275	0.379144	0	2.40461	0.0785711	0	0,0,0	Non-Specific
Mhtx000098.g.t1	-0.568031	0.0343263	-	-0.608715	0.122134	0	-0.438138	0.586132	0	-,0,0	Other
Mhtx000099.g.t1	-0.33234	0.683003	0	-0.366468	0.801691	0	-0.0780064	0.992167	0	0,0,0	Non-Specific
Mhtx000100.g.t1	-0.508897	0.575747	0	0.144646	0.949235	0	0.0705271	0.994089	0	0,0,0	Non-Specific
Mhtx000101.g.t1	3.38768	2.75088e-19	+	-0.2862	0.731529	0	-0.699233	0.416208	0	+,0,0	Testis
Mhtx000102.g.t1	1.01475	0.140148	0	0.142451	0.938937	0	0.647854	0.715575	0	0,0,0	Non-Specific
Mhtx000103.g.t1	-0.252859	0.785908	0	-0.685733	0.573517	0	-0.258854	0.939674	0	0,0,0	Non-Specific
Mhtx000104.g.t1	-0.50755	0.831235	0	1.17351	0.718927	0	-1.19544	0.837046	0	0,0,0	Non-Specific
Mhtx000106.g.t1	0.140006	0.189221	0	-0.00871176	0.980231	0	0.00975413	0.99395	0	0,0,0	Non-Specific
Mhtx000107.g.t1	-0.62142	0.0199101	-	0.151659	0.79286	0	-0.0550678	0.974574	0	-,0,0	Other
Mhtx000107.g.t2	1.27206	0.85176	0	-4.61433	0.591734	0	0	1	0	0,0,0	Non-Specific
Mhtx000107.g.t3	0.298893	0.894217	0	0.923615	0.761949	0	-0.976336	0.855898	0	0,0,0	Non-Specific
Mhtx000107.g.t4	-0.219314	0.968014	0	1.58233	0.817117	0	-0.795835	0.963652	0	0,0,0	Non-Specific
Mhtx000108.g.t1	0.289483	0.00903337	+	0.267287	0.0459923	+	0.0907069	0.787815	0	+,+,0	Ovary 2
Mhtx000109.g.t1	-0.741711	0.346797	0	-0.783956	0.599412	0	0.337296	0.935857	0	0,0,0	Non-Specific
Mhtx000110.g.t1	0.349329	0.500086	0	0.408767	0.57901	0	-0.112459	0.961507	0	0,0,0	Non-Specific
Mhtx000111.g.t1	3.58355	3.11766e-18	+	0.46014	0.19291	0	0.394976	0.44534	0	+,0,0	Testis
Mhtx000112.g.t1	-0.750072	2.05837e-09	-	-0.435761	0.0110796	-	0.118937	0.81543	0	-,-,0	Other
Mhtx000113.g.t1	-0.195739	0.67892	0	0.110399	0.911855	0	-0.28797	0.82553	0	0,0,0	Non-Specific
Mhtx000114.g.t1	0.268522	0.580053	0	-0.363465	0.614865	0	-0.688639	0.437345	0	0,0,0	Non-Specific
Mhtx000117.g.t1	4.43312	4.33015e-30	+	0.577956	0.0283891	+	0.152908	0.838801	0	+,+,0	Ovary 2
Mhtx000118.g.t1	-0.396154	0.15043	0	-0.291994	0.550864	0	-0.0763405	0.964873	0	0,0,0	Non-Specific
Mhtx000119.g.t1	1.05438	0.03767	+	-0.598769	0.456878	0	-0.253014	0.909053	0	+,0,0	Testis
Mhtx000120.g.t1	-0.0327222	0.843859	0	-0.139099	0.478168	0	-0.0971141	0.806766	0	0,0,0	Non-Specific
Mhtx000121.g.t1	0.151785	0.0908133	0	0.384358	1.03859e-05	+	0.038998	0.914879	0	0,+,0	Ovary 1
Mhtx000122.g.t1	0.227251	0.397371	0	0.307521	0.391487	0	-0.106308	0.914771	0	0,0,0	Non-Specific
Mhtx000122.g.t2	1.39232	0.00690803	+	0.658249	0.358781	0	0.311408	0.844911	0	+,0,0	Testis
Mhtx000122.g.t4	-0.568314	0.448799	0	-0.717153	0.553642	0	0.102086	0.987408	0	0,0,0	Non-Specific
Mhtx000123.g.t2	-0.0793792	0.800715	0	-0.111396	0.835279	0	0.211932	0.763635	0	0,0,0	Non-Specific
Mhtx000124.g.t1	-0.841187	4.98443e-11	-	-0.350925	0.0523904	0	0.0712496	0.91288	0	-,0,0	Other
Mhtx000125.g.t1	-0.657116	0.000459696	-	0.265298	0.395951	0	0.252291	0.595941	0	-,0,0	Other
Mhtx000126.g.t1	-0.273373	0.42586	0	-1.32387	0.000676866	-	-0.302016	0.838763	0	0,-,0	Other
Mhtx000127.g.t1	-1.22994	0.368389	0	-1.95832	0.343229	0	1.34927	0.732009	0	0,0,0	Non-Specific
Mhtx000128.g.t1	-0.890912	7.45054e-07	-	-0.853409	7.30302e-05	-	-0.6647	0.034908	-	-,-,-	Other
Mhtx000129.g.t1	-0.635643	0.000517264	-	0.780658	0.000111594	+	0.178355	0.732009	0	-,+,0	Other
Mhtx000130.g.t2	-1.66474	0.00162482	-	-0.614224	0.583637	0	0.341699	0.899631	0	-,0,0	Other
Mhtx000130.g.t3	-1.11776	3.28861e-05	-	-0.666343	0.0622765	0	0.0921683	0.951124	0	-,0,0	Other
Mhtx000131.g.t1	0.219164	0.132342	0	0.104003	0.69365	0	-0.143431	0.703337	0	0,0,0	Non-Specific
Mhtx000132.g.t1	-0.35563	0.00333	-	-0.204565	0.259963	0	0.0382773	0.954348	0	-,0,0	Other
Mhtx000133.g.t1	-0.330955	0.25881	0	0.118068	0.854353	0	0.263385	0.732009	0	0,0,0	Non-Specific
Mhtx000134.g.t1	-0.0488477	0.879003	0	-0.0236075	0.975562	0	0.126889	0.887909	0	0,0,0	Non-Specific
Mhtx000135.g.t1	2.18891	1.92283e-18	+	0.0106225	0.99407	0	-0.298397	0.659415	0	+,0,0	Testis
Mhtx000136.g.t1	1.62058	NA	NA	0.976391	NA	NA	-1.95053	NA	NA	NA,NA,NA	Other
Mhtx000136.g.t2	-0.44732	0.887164	0	-2.02556	0.592132	0	1.43138	0.851853	0	0,0,0	Non-Specific
Mhtx000136.g.t3	0.931313	0.876784	0	-0.990108	0.931095	0	-7.13968	0.415331	0	0,0,0	Non-Specific
Mhtx000136.g.t4	20.2139	1.21924e-07	+	0.503885	0.968717	0	-1.29042	0.949533	0	+,0,0	Testis
Mhtx000136.g.t5	-1.9728	0.257293	0	1.1644	0.705894	0	-0.969315	0.869437	0	0,0,0	Non-Specific
Mhtx000137.g.t1	0.391635	0.67117	0	-0.66105	0.61899	0	-0.838039	0.69683	0	0,0,0	Non-Specific
Mhtx000138.g.t1	-0.136011	0.868254	0	-0.954471	0.323476	0	-1.30161	0.481986	0	0,0,0	Non-Specific
Mhtx000139.g.t1	2.23606	4.93931e-44	+	0.676109	2.94556e-05	+	0.193357	0.606765	0	+,+,0	Ovary 2
Mhtx000140.g.t1	-0.244769	0.368859	0	-0.238797	0.606157	0	0.0830309	0.952551	0	0,0,0	Non-Specific
Mhtx000141.g.t1	-0.502454	0.0416828	-	0.263517	0.522206	0	-0.144974	0.877703	0	-,0,0	Other
Mhtx000142.g.t1	0.156367	0.331511	0	0.249612	0.201397	0	0.0473304	0.945974	0	0,0,0	Non-Specific
Mhtx000143.g.t1	0.388876	0.00756705	+	0.24027	0.250632	0	-0.0114997	0.995585	0	+,0,0	Testis
Mhtx000144.g.t1	-0.483742	0.00376686	-	-0.375547	0.108097	0	0.295713	0.440692	0	-,0,0	Other
Mhtx000144.g.t2	-0.250434	0.918929	0	1.22893	0.672937	0	0.549445	0.934859	0	0,0,0	Non-Specific
Mhtx000145.g.t1	-4.13249	NA	NA	3.98719	NA	NA	1.30966	NA	NA	NA,NA,NA	Other
Mhtx000145.g.t2	-0.0415623	0.911571	0	-0.0356215	0.965594	0	0.239637	0.739267	0	0,0,0	Non-Specific
Mhtx000145.g.t4	0.0719883	0.807502	0	0.0280585	0.967827	0	-0.225081	0.705999	0	0,0,0	Non-Specific
Mhtx000146.g.t2	-0.645343	0.561108	0	0.699392	0.685995	0	0.185911	0.974002	0	0,0,0	Non-Specific
Mhtx000146.g.t3	0.545463	0.000661118	+	0.652418	0.00012933	+	0.154124	0.7363	0	+,+,0	Ovary 2
Mhtx000146.g.t4	0.61154	0.0537128	0	0.748307	0.0412087	+	0.131624	0.921191	0	0,+,0	Ovary 1
Mhtx000146.g.t5	0.0274434	0.968243	0	0.717213	0.173033	0	0.317973	0.780694	0	0,0,0	Non-Specific
Mhtx000147.g.t1	0.233993	0.291253	0	0.313629	0.273133	0	-0.0135209	0.997046	0	0,0,0	Non-Specific
Mhtx000148.g.t1	0.669868	5.65012e-06	+	0.192645	0.438899	0	-0.00652656	0.999975	0	+,0,0	Testis
Mhtx000149.g.t1	-1.85894	0.327947	0	0.192475	0.977381	0	2.43688	0.504143	0	0,0,0	Non-Specific
Mhtx000150.g.t1	-0.715124	0.00504982	-	-1.15658	0.000599641	-	-0.306603	0.782364	0	-,-,0	Other
Mhtx000151.g.t1	1.29075	0.41861	0	-0.352134	0.91849	0	-1.64734	0.708478	0	0,0,0	Non-Specific
Mhtx000152.g.t1	-0.883218	1.98304e-06	-	-0.0629531	0.90383	0	0.0632345	0.951796	0	-,0,0	Other
Mhtx000152.g.t3	1.20987	0.542819	0	0.11005	0.986404	0	-0.348943	0.971863	0	0,0,0	Non-Specific
Mhtx000153.g.t1	0.434105	0.0303224	+	0.174279	0.6158	0	0.0617866	0.950053	0	+,0,0	Testis
Mhtx000154.g.t1	-0.619031	0.5692	0	-0.975269	0.513569	0	0.963788	0.682213	0	0,0,0	Non-Specific
Mhtx000154.g.t2	-0.581658	1.06229e-07	-	0.158304	0.398505	0	0.02609	0.97104	0	-,0,0	Other
Mhtx000155.g.t1	0.490744	0.0516045	0	0.223214	0.608666	0	-0.344429	0.538346	0	0,0,0	Non-Specific
Mhtx000156.g.t1	0.613424	9.62381e-07	+	-0.155101	0.474277	0	-0.00989647	0.996584	0	+,0,0	Testis
Mhtx000157.g.t1	-1.06504	0.381755	0	0.538995	0.820588	0	0.69022	0.856147	0	0,0,0	Non-Specific
Mhtx000157.g.t2	-0.824683	0.012598	-	0.338406	0.580934	0	-0.360336	0.711034	0	-,0,0	Other
Mhtx000159.g.t1	2.0537	0.225917	0	-1.77227	0.49529	0	1.56299	0.729461	0	0,0,0	Non-Specific
Mhtx000160.g.t1	-0.552419	0.00560759	-	-0.337738	0.269082	0	0.245368	0.649245	0	-,0,0	Other
Mhtx000162.g.t1	-0.106567	0.654798	0	0.0614951	0.900186	0	0.0797469	0.927306	0	0,0,0	Non-Specific
Mhtx000163.g.t1	-0.219567	0.175132	0	0.213401	0.371863	0	0.0604606	0.933098	0	0,0,0	Non-Specific
Mhtx000164.g.t1	-1.36615	0.000271613	-	-1.19002	0.0461478	-	-0.319997	0.887888	0	-,-,0	Other
Mhtx000165.g.t1	2.26835	1.13574e-15	+	-0.0951756	0.87609	0	-0.272407	0.699725	0	+,0,0	Testis
Mhtx000166.g.t1	-0.0215655	0.97205	0	-0.123696	0.888422	0	0.0759998	0.972262	0	0,0,0	Non-Specific
Mhtx000168.g.t1	1.3521	3.42857e-28	+	0.313298	0.0347372	+	0.0474326	0.935139	0	+,+,0	Ovary 2
Mhtx000169.g.t1	0.403367	0.71442	0	-0.607328	0.732175	0	0.796652	0.762613	0	0,0,0	Non-Specific
Mhtx000170.g.t1	-0.338405	0.241889	0	0.171383	0.7541	0	-0.575774	0.245171	0	0,0,0	Non-Specific
Mhtx000170.g.t4	2.16205	0.374102	0	-7.24689	0.00795225	-	5.7256	0.150412	0	0,-,0	Other
Mhtx000172.g.t1	-1.2659	1.54323e-15	-	-0.734518	0.000381073	-	-0.0508559	0.965066	0	-,-,0	Other
Mhtx000173.g.t1	-0.168642	0.129189	0	0.21198	0.127761	0	-0.00145738	1	0	0,0,0	Non-Specific
Mhtx000174.g.t1	-0.949868	0.304141	0	-0.220025	0.926607	0	-2.17051	0.265352	0	0,0,0	Non-Specific
Mhtx000175.g.t1	0.747267	9.32356e-12	+	0.427384	0.000512198	+	-0.0165989	0.98588	0	+,+,0	Ovary 2
Mhtx000176.g.t3	-0.567929	4.04931e-05	-	-0.54007	0.00138086	-	0.186884	0.640504	0	-,-,0	Other
Mhtx000177.g.t1	-0.69339	0.767486	0	0.251105	0.966166	0	-0.144673	0.995585	0	0,0,0	Non-Specific
Mhtx000178.g.t1	0.102728	0.65842	0	0.555983	0.00611988	+	0.00661478	1	0	0,+,0	Ovary 1
Mhtx000179.g.t1	0.09403	0.756859	0	0.514488	0.0657889	0	-0.165288	0.82693	0	0,0,0	Non-Specific
Mhtx000179.g.t2	0.741254	0.0221049	+	-0.208227	0.749944	0	0.269199	0.787932	0	+,0,0	Testis
Mhtx000179.g.t3	0.73107	0.783588	0	-1.12668	0.784656	0	0.474201	0.966107	0	0,0,0	Non-Specific
Mhtx000180.g.t1	-0.77402	4.72655e-05	-	-0.16767	0.678783	0	-0.0422562	0.977007	0	-,0,0	Other
Mhtx000181.g.t1	3.48028	3.57956e-30	+	-0.342182	0.557875	0	-0.614747	0.352598	0	+,0,0	Testis
Mhtx000181.g.t2	5.0089	0.280456	0	-2.68252	0.748742	0	1.18101	0.958738	0	0,0,0	Non-Specific
Mhtx000181.g.t4	3.3745	1.42829e-20	+	-0.475291	0.388836	0	-0.362017	0.71736	0	+,0,0	Testis
Mhtx000182.g.t1	0.207452	0.695844	0	-0.156856	0.878818	0	0.0564972	0.988501	0	0,0,0	Non-Specific
Mhtx000184.g.t1	0.223241	0.938068	0	-2.52048	0.427232	0	1.16776	0.887269	0	0,0,0	Non-Specific
Mhtx000185.g.t1	-1.65256	0.0268201	-	-1.36132	0.42963	0	0.770431	0.852631	0	-,0,0	Other
Mhtx000187.g.t1	-0.932626	0.000244831	-	-0.223202	0.701614	0	-0.00102451	1	0	-,0,0	Other
Mhtx000188.g.t1	-0.312609	0.245915	0	-0.228208	0.638688	0	0.208183	0.814541	0	0,0,0	Non-Specific
Mhtx000189.g.t1	2.29939	0.0283158	+	-0.8034	0.652712	0	-0.050811	0.998408	0	+,0,0	Testis
Mhtx000190.g.t1	-0.0945759	0.839721	0	0.31743	0.585804	0	-0.976114	0.053165	0	0,0,0	Non-Specific
Mhtx000194.g.t1	-0.708443	0.819122	0	-4.38599	0.204907	0	3.25746	0.590392	0	0,0,0	Non-Specific
Mhtx000194.g.t2	-0.271642	0.204142	0	0.0931287	0.836667	0	-0.0997159	0.906447	0	0,0,0	Non-Specific
Mhtx000194.g.t3	-0.0573173	0.725707	0	0.0976883	0.684339	0	0.0345617	0.961198	0	0,0,0	Non-Specific
Mhtx000194.g.t4	0.0894877	0.770215	0	0.154687	0.73395	0	0.0594306	0.963536	0	0,0,0	Non-Specific
Mhtx000194.g.t6	-0.16725	0.343405	0	0.0792922	0.824935	0	0.276524	0.383899	0	0,0,0	Non-Specific
Mhtx000194.g.t7	-0.127122	0.32798	0	0.178283	0.303052	0	-0.0591234	0.90463	0	0,0,0	Non-Specific
Mhtx000196.g.t1	0.0323601	0.897554	0	-0.127102	0.702023	0	1.98562	1.1787e-41	+	0,0,+	Tail
Mhtx000197.g.t1	1.17454	4.73209e-05	+	0.0997777	0.890594	0	-0.332525	0.660542	0	+,0,0	Testis
Mhtx000197.g.t3	2.67872	0.104155	0	-1.38391	0.556488	0	1.41353	0.706296	0	0,0,0	Non-Specific
Mhtx000200.g.t1	0.50989	0.00164089	+	0.0744513	0.843535	0	-0.0622909	0.937399	0	+,0,0	Testis
Mhtx000201.g.t1	-0.150981	0.829412	0	0.640155	0.402504	0	6.87871	2.50014e-85	+	0,0,+	Tail
Mhtx000202.g.t1	1.23796	0.684165	0	-0.919027	0.869374	0	-0.00826635	1	0	0,0,0	Non-Specific
Mhtx000203.g.t1	-1.89786	0.0486239	-	0.238354	0.935143	0	-1.58577	0.586454	0	-,0,0	Other
Mhtx000204.g.t1	-0.738277	0.000249466	-	-0.162106	0.705091	0	0.492698	0.188998	0	-,0,0	Other
Mhtx000206.g.t1	3.4775	4.36212e-12	+	-0.48139	0.434555	0	0.52734	0.557401	0	+,0,0	Testis
Mhtx000208.g.t1	2.44183	4.9092e-05	+	-0.166387	0.906007	0	-0.635252	0.66389	0	+,0,0	Testis
Mhtx000209.g.t1	-0.752272	0.0146956	-	-0.438148	0.453044	0	-0.360909	0.763281	0	-,0,0	Other
Mhtx000210.g.t1	0.6349	1.64329e-06	+	0.25382	0.169764	0	-0.00651966	0.998843	0	+,0,0	Testis
Mhtx000211.g.t1	-0.720949	0.000960881	-	0.0737358	0.909684	0	-0.153676	0.87178	0	-,0,0	Other
Mhtx000212.g.t1	0.250015	0.800715	0	0.175504	0.929554	0	0.403327	0.883613	0	0,0,0	Non-Specific
Mhtx000213.g.t1	0.234111	0.023664	+	0.248223	0.0430222	+	-0.0523245	0.900725	0	+,+,0	Ovary 2
Mhtx000214.g.t1	0.707508	0.0816334	0	-0.299097	0.686918	0	-0.527517	0.59505	0	0,0,0	Non-Specific
Mhtx000217.g.t1	3.72691	8.4436e-17	+	-0.508071	0.343941	0	-0.501323	0.564526	0	+,0,0	Testis
Mhtx000218.g.t1	0.129964	0.581408	0	0.211947	0.503246	0	0.172071	0.754875	0	0,0,0	Non-Specific
Mhtx000219.g.t1	-0.912548	6.61576e-31	-	-0.25751	0.0162818	-	0.0904365	0.734771	0	-,-,0	Other
Mhtx000219.g.t2	0	1	0	5.07567	0.193464	0	-0.859469	0.948739	0	0,0,0	Non-Specific
Mhtx000219.g.t4	-0.350993	0.544752	0	-0.781912	0.307769	0	-0.0426983	0.995585	0	0,0,0	Non-Specific
Mhtx000220.g.t1	0.394697	0.138301	0	-0.384712	0.31085	0	0.253543	0.727231	0	0,0,0	Non-Specific
Mhtx000220.g.t2	-0.436716	0.00158685	-	0.167712	0.487719	0	0.0123837	0.995019	0	-,0,0	Other
Mhtx000221.g.t1	1.29971	0.324066	0	-3.03533	0.0730543	0	9.65618	1.15605e-17	+	0,0,+	Tail
Mhtx000222.g.t1	-0.0627689	0.968783	0	-0.141794	0.964377	0	0.343891	0.94141	0	0,0,0	Non-Specific
Mhtx000223.g.t1	-0.890703	0.454426	0	-0.819767	0.667514	0	-1.11136	0.680962	0	0,0,0	Non-Specific
Mhtx000225.g.t1	-1.492	0.488656	0	2.01443	0.498139	0	-1.91895	0.681928	0	0,0,0	Non-Specific
Mhtx000226.g.t1	-1.00602	1.64533e-05	-	0.108145	0.864029	0	0.108683	0.929853	0	-,0,0	Other
Mhtx000226.g.t2	-0.285571	0.637839	0	0.298837	0.765665	0	-0.245001	0.90463	0	0,0,0	Non-Specific
Mhtx000226.g.t3	0.248784	0.93943	0	0.573039	0.916031	0	-2.12498	0.705211	0	0,0,0	Non-Specific
Mhtx000227.g.t1	3.48904	6.31622e-22	+	-0.229825	0.786225	0	-0.698375	0.388198	0	+,0,0	Testis
Mhtx000229.g.t1	1.58244	7.05746e-10	+	0.466215	0.1089	0	0.220162	0.709799	0	+,0,0	Testis
Mhtx000230.g.t1	4.86992	NA	NA	1.18909	NA	NA	-0.690871	NA	NA	NA,NA,NA	Other
Mhtx000231.g.t2	-0.331809	0.650046	0	0.159673	0.918762	0	-1.23261	0.277052	0	0,0,0	Non-Specific
Mhtx000232.g.t1	-0.124632	0.36469	0	0.112633	0.605996	0	0.133105	0.676906	0	0,0,0	Non-Specific
Mhtx000233.g.t1	-0.153691	0.419941	0	-0.105321	0.766673	0	0.0253999	0.98588	0	0,0,0	Non-Specific
Mhtx000234.g.t1	-0.0176537	0.922104	0	0.307418	0.0253221	+	-0.0181884	0.983963	0	0,+,0	Ovary 1
Mhtx000235.g.t2	0.00686185	0.975372	0	0.0525651	0.860052	0	-0.20926	0.448479	0	0,0,0	Non-Specific
Mhtx000236.g.t1	-1.55444	9.1709e-08	-	-0.830997	0.122532	0	-0.140963	0.954348	0	-,0,0	Other
Mhtx000237.g.t1	0.870447	0.00217108	+	-0.357459	0.431594	0	-0.22689	0.827708	0	+,0,0	Testis
Mhtx000238.g.t1	0.471199	1.32269e-06	+	0.453676	4.94561e-06	+	-0.188752	0.296677	0	+,+,0	Ovary 2
Mhtx000239.g.t1	2.89296	4.81358e-06	+	0.147311	0.904577	0	-0.564688	0.654889	0	+,0,0	Testis
Mhtx000241.g.t1	-1.18465	0.0154536	-	0.0290929	0.989581	0	0.0537212	0.992532	0	-,0,0	Other
Mhtx000242.g.t1	-1.94682	0.558882	0	-0.540483	0.951534	0	2.85399	0.698595	0	0,0,0	Non-Specific
Mhtx000243.g.t2	-5.35071	NA	NA	5.76509	NA	NA	-5.58426	NA	NA	NA,NA,NA	Other
Mhtx000243.g.t3	-0.892054	8.22953e-11	-	-0.130309	0.667214	0	0.0515489	0.951796	0	-,0,0	Other
Mhtx000245.g.t1	-0.0683338	0.970777	0	0.0492751	0.99253	0	-1.50462	0.662541	0	0,0,0	Non-Specific
Mhtx000246.g.t1	0.258439	0.561633	0	-0.123228	0.89458	0	-0.37623	0.728542	0	0,0,0	Non-Specific
Mhtx000247.g.t1	3.82504	0.378296	0	-3.54013	0.600326	0	2.98806	0.809139	0	0,0,0	Non-Specific
Mhtx000249.g.t1	-0.237407	0.00608618	-	-0.0152023	0.957203	0	0.0909411	0.710528	0	-,0,0	Other
Mhtx000250.g.t1	0.0632975	0.887058	0	-0.635691	0.111765	0	0.401919	0.588829	0	0,0,0	Non-Specific
Mhtx000251.g.t1	-0.548338	0.799473	0	-1.31863	0.682982	0	0.61369	0.943095	0	0,0,0	Non-Specific
Mhtx000253.g.t1	0.17176	0.897629	0	-0.45389	0.828008	0	-1.09369	0.721003	0	0,0,0	Non-Specific
Mhtx000254.g.t1	-1.03866	2.37494e-19	-	-0.70157	3.43857e-07	-	-0.710367	1.14027e-05	-	-,-,-	Other
Mhtx000255.g.t1	3.18959	2.23369e-43	+	-0.22672	0.614865	0	-0.412064	0.429462	0	+,0,0	Testis
Mhtx000256.g.t1	-0.355588	0.315628	0	-0.113669	0.896224	0	0.450548	0.565912	0	0,0,0	Non-Specific
Mhtx000257.g.t1	-0.476263	0.412152	0	-0.504538	0.587368	0	-0.227108	0.928187	0	0,0,0	Non-Specific
Mhtx000258.g.t1	0.147628	0.860201	0	-1.12409	0.254278	0	8.24154	4.16649e-50	+	0,0,+	Tail
Mhtx000259.g.t1	-0.0577625	0.878416	0	-0.295755	0.500065	0	-0.252233	0.751776	0	0,0,0	Non-Specific
Mhtx000259.g.t3	-0.603216	0.0128961	-	0.0621941	0.928637	0	-0.0238653	0.994089	0	-,0,0	Other
Mhtx000259.g.t4	-0.139698	0.559371	0	-0.0953992	0.835115	0	-0.519963	0.135444	0	0,0,0	Non-Specific
Mhtx000260.g.t1	0.384812	0.00636723	+	0.139642	0.580214	0	-0.20736	0.521884	0	+,0,0	Testis
Mhtx000260.g.t2	0.37726	0.051706	0	0.152123	0.669815	0	0.124725	0.85579	0	0,0,0	Non-Specific
Mhtx000262.g.t1	2.81979	0.000159662	+	0.699194	0.427432	0	-0.919219	0.440692	0	+,0,0	Testis
Mhtx000263.g.t1	0.509629	0.553702	0	-0.376762	0.810869	0	-0.710067	0.781675	0	0,0,0	Non-Specific
Mhtx000264.g.t1	-1.20802	0.528496	0	2.00908	0.404262	0	0.421336	0.937752	0	0,0,0	Non-Specific
Mhtx000265.g.t1	0.4779	0.00122612	+	0.167565	0.505642	0	0.0182054	0.990059	0	+,0,0	Testis
Mhtx000266.g.t1	0.0876988	0.693821	0	-0.06098	0.886947	0	-0.166546	0.741295	0	0,0,0	Non-Specific
Mhtx000267.g.t1	-0.423152	0.102021	0	0.549829	0.0792785	0	0.0265034	0.992304	0	0,0,0	Non-Specific
Mhtx000267.g.t2	-0.67959	0.165261	0	0.662796	0.348471	0	0.0217441	0.998829	0	0,0,0	Non-Specific
Mhtx000269.g.t1	-0.174888	0.418881	0	0.340789	0.183776	0	-0.100375	0.895031	0	0,0,0	Non-Specific
Mhtx000271.g.t1	-0.926518	0.467695	0	-0.48109	0.872216	0	0.302081	0.967607	0	0,0,0	Non-Specific
Mhtx000272.g.t1	0.362916	0.851087	0	-0.114149	0.981023	0	-0.210948	0.984613	0	0,0,0	Non-Specific
Mhtx000273.g.t1	0.557406	2.80332e-07	+	0.342059	0.00778582	+	-0.0795137	0.839203	0	+,+,0	Ovary 2
Mhtx000274.g.t1	-0.69723	1.00082e-05	-	-0.463261	0.0589789	0	0.17426	0.787932	0	-,0,0	Other
Mhtx000276.g.t1	0.503062	0.262808	0	-0.387295	0.594616	0	0.749632	0.341867	0	0,0,0	Non-Specific
Mhtx000276.g.t2	0.891118	8.69199e-13	+	0.580992	1.37227e-05	+	0.117911	0.755298	0	+,+,0	Ovary 2
Mhtx000277.g.t1	-0.434908	0.861943	0	1.51295	0.595618	0	1.54717	0.582902	0	0,0,0	Non-Specific
Mhtx000278.g.t1	1.09568	0.191679	0	-1.62625	0.159016	0	0.817491	0.761065	0	0,0,0	Non-Specific
Mhtx000279.g.t1	0.0322977	0.902249	0	-0.0215684	0.971119	0	0.176746	0.724888	0	0,0,0	Non-Specific
Mhtx000280.g.t1	-0.729561	0.000283611	-	-0.296106	0.399383	0	0.186375	0.796379	0	-,0,0	Other
Mhtx000281.g.t1	3.43879	7.74796e-28	+	-0.449456	0.342919	0	-0.768432	0.142307	0	+,0,0	Testis
Mhtx000282.g.t1	0.160893	0.283457	0	0.439965	0.00230245	+	-0.257794	0.290946	0	0,+,0	Ovary 1
Mhtx000283.g.t1	-0.767364	0.671419	0	-0.0723735	0.992167	0	-0.0988758	0.997656	0	0,0,0	Non-Specific
Mhtx000284.g.t1	0.675388	0.409952	0	-0.393709	0.794279	0	-1.26087	0.504849	0	0,0,0	Non-Specific
Mhtx000287.g.t1	0.0944116	0.522255	0	0.151783	0.439327	0	0.120722	0.724672	0	0,0,0	Non-Specific
Mhtx000287.g.t2	0	1	0	7.11543	0.329082	0	-6.93459	0.524754	0	0,0,0	Non-Specific
Mhtx000288.g.t1	-1.39274	0.834279	0	1.53712	0.898563	0	-23.5473	4.44501e-06	-	0,0,-	Other
Mhtx000288.g.t2	-0.355235	0.487172	0	-0.152642	0.886679	0	0.312007	0.832047	0	0,0,0	Non-Specific
Mhtx000288.g.t5	-0.600976	0.0702122	0	-0.223935	0.728335	0	0.152105	0.913492	0	0,0,0	Non-Specific
Mhtx000290.g.t1	0.630068	0.000617826	+	0.189317	0.571171	0	0.031595	0.982337	0	+,0,0	Testis
Mhtx000290.g.t2	11.5193	3.9311e-11	+	0.256164	0.957367	0	0.306052	0.974566	0	+,0,0	Testis
Mhtx000290.g.t3	-0.998841	0.000857166	-	-0.055043	0.955505	0	0.0882125	0.959679	0	-,0,0	Other
Mhtx000290.g.t4	-0.900688	0.665346	0	-0.0343107	1	0	-0.412062	0.964873	0	0,0,0	Non-Specific
Mhtx000291.g.t1	-1.39594	0.0150677	-	-1.06519	0.226091	0	0.199238	0.953095	0	-,0,0	Other
Mhtx000292.g.t1	-0.667153	0.374778	0	0.147937	0.942892	0	-0.0329358	0.999173	0	0,0,0	Non-Specific
Mhtx000294.g.t1	1.21468	0.387528	0	-0.865317	0.719911	0	-0.66288	0.894036	0	0,0,0	Non-Specific
Mhtx000295.g.t1	0.0943249	0.926565	0	-0.434388	0.763283	0	-0.120814	0.982614	0	0,0,0	Non-Specific
Mhtx000297.g.t1	-3.36025	0.118571	0	3.0772	0.318367	0	0.745326	0.923917	0	0,0,0	Non-Specific
Mhtx000298.g.t1	-0.23195	0.333893	0	0.0321679	0.964595	0	0.145951	0.85438	0	0,0,0	Non-Specific
Mhtx000299.g.t1	2.53733	0.0989089	0	-1.25072	0.561877	0	0.241064	0.979983	0	0,0,0	Non-Specific
Mhtx000300.g.t1	0.266659	0.627241	0	0.293169	0.733823	0	-0.946224	0.23793	0	0,0,0	Non-Specific
Mhtx000301.g.t1	1.26527	0.396335	0	1.11999	0.53687	0	-0.57562	0.88931	0	0,0,0	Non-Specific
Mhtx000302.g.t1	1.18844	0.634262	0	-0.0371745	1	0	1.52186	0.77857	0	0,0,0	Non-Specific
Mhtx000303.g.t1	-0.381618	2.30984e-05	-	0.152444	0.293866	0	0.0913818	0.751226	0	-,0,0	Other
Mhtx000303.g.t2	-0.475196	0.00232244	-	0.156194	0.592809	0	0.254573	0.466421	0	-,0,0	Other
Mhtx000304.g.t1	0.123925	0.794455	0	-0.458403	0.420803	0	-0.334421	0.769294	0	0,0,0	Non-Specific
Mhtx000305.g.t1	-0.305891	0.884071	0	0.626657	0.84846	0	-0.675801	0.913492	0	0,0,0	Non-Specific
Mhtx000306.g.t1	-0.567705	0.0092166	-	-0.692572	0.0285381	-	-0.409283	0.57469	0	-,-,0	Other
Mhtx000307.g.t1	11.8665	2.22755e-24	+	1.33152	0.0519748	0	-0.356277	0.861568	0	+,0,0	Testis
Mhtx000307.g.t2	3.68541	4.90117e-23	+	0.48228	0.472224	0	0.622137	0.484272	0	+,0,0	Testis
Mhtx000307.g.t3	3.7372	2.84089e-39	+	0.528521	0.246198	0	0.286883	0.761834	0	+,0,0	Testis
Mhtx000307.g.t4	3.78996	1.38801e-27	+	0.26921	0.72711	0	0.539064	0.543662	0	+,0,0	Testis
Mhtx000307.g.t6	3.76445	6.376e-21	+	0.499378	0.48384	0	0.411903	0.741949	0	+,0,0	Testis
Mhtx000307.g.t7	4.12518	1.02111e-38	+	0.368851	0.513348	0	0.452562	0.56284	0	+,0,0	Testis
Mhtx000308.g.t1	1.17837	1.22856e-09	+	-0.332971	0.276966	0	-0.371464	0.38007	0	+,0,0	Testis
Mhtx000308.g.t2	2.67035	0.00248351	+	-0.512605	0.776655	0	-0.454107	0.900853	0	+,0,0	Testis
Mhtx000309.g.t1	0.974902	0.496669	0	0.599243	0.788334	0	-1.70649	0.550404	0	0,0,0	Non-Specific
Mhtx000311.g.t1	4.07041	0.000607054	+	-0.855265	0.573565	0	-0.605911	0.858591	0	+,0,0	Testis
Mhtx000312.g.t1	1.88446	0.0357645	+	0.408412	0.820969	0	0.80015	0.717333	0	+,0,0	Testis
Mhtx000312.g.t2	2.61613	1.65081e-06	+	0.706358	0.313261	0	0.238908	0.899912	0	+,0,0	Testis
Mhtx000313.g.t1	0.333265	0.719666	0	0.169507	0.930867	0	0.99412	0.51272	0	0,0,0	Non-Specific
Mhtx000313.g.t2	-0.400977	0.941331	0	2.12796	0.756558	0	-2.53954	0.821054	0	0,0,0	Non-Specific
Mhtx000314.g.t1	-0.375645	0.276043	0	0.175243	0.804518	0	-0.406764	0.63801	0	0,0,0	Non-Specific
Mhtx000315.g.t1	0.0176637	0.957789	0	0.400304	0.123572	0	0.240642	0.612832	0	0,0,0	Non-Specific
Mhtx000316.g.t1	-0.0261512	0.948913	0	-0.187507	0.705923	0	0.254847	0.723293	0	0,0,0	Non-Specific
Mhtx000317.g.t1	3.67057	1.77924e-14	+	0.282758	0.675817	0	-0.601389	0.428638	0	+,0,0	Testis
Mhtx000319.g.t1	0.373356	0.0307243	+	-0.0082058	0.991859	0	-0.424343	0.150412	0	+,0,0	Testis
Mhtx000320.g.t1	0.605556	0.0342031	+	0.140613	0.821817	0	-0.270613	0.738265	0	+,0,0	Testis
Mhtx000321.g.t1	-0.0470796	0.812474	0	-0.142473	0.57567	0	0.00965452	0.997424	0	0,0,0	Non-Specific
Mhtx000324.g.t1	-0.309223	0.183295	0	0.532761	0.0426955	+	0.0169223	0.995572	0	0,+,0	Ovary 1
Mhtx000325.g.t1	2.94239	2.33687e-18	+	-0.405015	0.501533	0	-0.67624	0.335981	0	+,0,0	Testis
Mhtx000326.g.t1	0.226866	0.0860315	0	0.198044	0.279125	0	-0.082278	0.856817	0	0,0,0	Non-Specific
Mhtx000329.g.t1	1.12913	4.57057e-15	+	-0.0119029	0.983178	0	-0.166542	0.688756	0	+,0,0	Testis
Mhtx000332.g.t1	3.49631	1.27436e-29	+	-0.42139	0.447752	0	-0.540297	0.46267	0	+,0,0	Testis
Mhtx000333.g.t1	3.70526	3.44476e-31	+	-0.226431	0.743438	0	-0.637709	0.335981	0	+,0,0	Testis
Mhtx000334.g.t1	3.9443	1.43679e-34	+	-0.372446	0.514487	0	-0.546883	0.448507	0	+,0,0	Testis
Mhtx000335.g.t1	-0.404417	0.593238	0	0.144994	0.933685	0	-3.44246	0.000208205	-	0,0,-	Other
Mhtx000335.g.t2	-0.510974	9.20801e-05	-	-0.029401	0.945229	0	0.0916571	0.861973	0	-,0,0	Other
Mhtx000335.g.t3	-0.146294	0.747259	0	-0.188163	0.807846	0	0.307923	0.77526	0	0,0,0	Non-Specific
Mhtx000335.g.t5	-0.220062	0.657741	0	-0.0744661	0.95059	0	-0.179225	0.916383	0	0,0,0	Non-Specific
Mhtx000335.g.t6	-0.96807	0.268073	0	0.733328	0.604622	0	-0.14476	0.979214	0	0,0,0	Non-Specific
Mhtx000336.g.t1	-0.474572	0.0408142	-	-0.614562	0.0347244	-	-0.324547	0.601636	0	-,-,0	Other
Mhtx000337.g.t1	-0.343056	0.0252479	-	0.0751401	0.833828	0	0.0212594	0.988257	0	-,0,0	Other
Mhtx000338.g.t1	3.35488	3.48738e-22	+	-0.412507	0.524675	0	-0.585274	0.481431	0	+,0,0	Testis
Mhtx000339.g.t1	0.78249	0.0797525	0	-0.567466	0.404204	0	0.130794	0.956371	0	0,0,0	Non-Specific
Mhtx000340.g.t1	0.323674	0.138166	0	0.411085	0.115119	0	0.105823	0.896031	0	0,0,0	Non-Specific
Mhtx000341.g.t1	-0.411495	0.0331093	-	0.0168538	0.981167	0	-0.0958199	0.914067	0	-,0,0	Other
Mhtx000342.g.t1	-0.872365	0.00256624	-	-0.666298	0.153437	0	-1.18205	0.0788542	0	-,0,0	Other
Mhtx000343.g.t1	-1.10316	0.00502462	-	1.95174	1.18957e-06	+	0.6592	0.393232	0	-,+,0	Other
Mhtx000344.g.t1	-0.435519	0.87904	0	-3.22703	0.337488	0	1.80499	0.818495	0	0,0,0	Non-Specific
Mhtx000345.g.t1	0.038318	0.89305	0	0.464001	0.0444662	+	-0.00590354	1	0	0,+,0	Ovary 1
Mhtx000345.g.t2	-0.359812	0.120499	0	0.290816	0.40634	0	0.358784	0.432491	0	0,0,0	Non-Specific
Mhtx000345.g.t3	0.279536	0.458325	0	-0.113593	0.887124	0	-0.101904	0.95231	0	0,0,0	Non-Specific
Mhtx000345.g.t6	-1.55477	0.612383	0	-6.29625	0.060673	0	5.50452	0.26961	0	0,0,0	Non-Specific
Mhtx000346.g.t1	0.633702	0.0224632	+	-0.610168	0.0927299	0	0.738472	0.0965722	0	+,0,0	Testis
Mhtx000346.g.t2	0.405714	0.679297	0	0.53846	0.713309	0	-0.106519	0.986091	0	0,0,0	Non-Specific
Mhtx000346.g.t3	-0.500233	0.0187499	-	-0.0879724	0.866792	0	-0.0406121	0.979598	0	-,0,0	Other
Mhtx000346.g.t6	0	1	0	5.07344	0.540716	0	-4.89261	0.715995	0	0,0,0	Non-Specific
Mhtx000346.g.t7	0.359166	0.105386	0	-0.184896	0.638281	0	0.252317	0.644167	0	0,0,0	Non-Specific
Mhtx000347.g.t1	0.66599	0.00236479	+	0.02378	0.975435	0	-0.0581472	0.964112	0	+,0,0	Testis
Mhtx000348.g.t1	-0.745093	2.84823e-11	-	0.389801	0.00605684	+	0.243028	0.287904	0	-,+,0	Other
Mhtx000349.g.t1	0.141816	0.549428	0	0.091688	0.835921	0	-0.26565	0.570045	0	0,0,0	Non-Specific
Mhtx000351.g.t1	0.108542	0.661691	0	-0.0297735	0.963573	0	-0.139475	0.84227	0	0,0,0	Non-Specific
Mhtx000352.g.t1	0.736009	5.04258e-07	+	0.0238936	0.961008	0	0.113705	0.820914	0	+,0,0	Testis
Mhtx000352.g.t2	2.1632	0.0441578	+	-1.43838	0.34265	0	0.237356	0.970763	0	+,0,0	Testis
Mhtx000353.g.t1	0.669262	0.000176344	+	0.365538	0.110878	0	-0.177849	0.717333	0	+,0,0	Testis
Mhtx000354.g.t1	0.119363	0.531399	0	-0.0202032	0.969148	0	-0.110324	0.850533	0	0,0,0	Non-Specific
Mhtx000355.g.t1	1.5558	0.787061	0	2.47394	0.77096	0	-0.31982	0.995576	0	0,0,0	Non-Specific
Mhtx000357.g.t1	0.791253	0.838507	0	0.20707	0.98298	0	2.83717	0.658206	0	0,0,0	Non-Specific
Mhtx000358.g.t1	-0.69807	0.324876	0	-1.91179	0.0560064	0	1.18628	0.541185	0	0,0,0	Non-Specific
Mhtx000359.g.t1	0.402937	3.23561e-05	+	0.263584	0.0303783	+	-0.0525695	0.902	0	+,+,0	Ovary 2
Mhtx000361.g.t1	0.430168	0.000313956	+	0.565682	2.82379e-06	+	-0.163656	0.544387	0	+,+,0	Ovary 2
Mhtx000361.g.t2	0.569536	0.0379996	+	0.428362	0.272875	0	-0.0467812	0.980754	0	+,0,0	Testis
Mhtx000362.g.t1	0.208407	0.271706	0	0.171773	0.561877	0	0.0377396	0.970304	0	0,0,0	Non-Specific
Mhtx000363.g.t1	2.53148	6.25944e-15	+	0.688574	0.0166859	+	0.186547	0.807257	0	+,+,0	Ovary 2
Mhtx000364.g.t1	1.62384	0.454516	0	6.06771	0.00216019	+	0.114304	0.997591	0	0,+,0	Ovary 1
Mhtx000364.g.t2	2.84075	0.0548718	0	6.72185	1.97753e-17	+	-0.00529255	1	0	0,+,0	Ovary 1
Mhtx000364.g.t3	-0.950913	0.45927	0	7.27719	3.7387e-13	+	-0.0656469	0.997363	0	0,+,0	Ovary 1
Mhtx000365.g.t1	-0.0944468	0.950426	0	0.064633	0.986123	0	-2.51948	0.354438	0	0,0,0	Non-Specific
Mhtx000366.g.t1	-0.771577	0.000243499	-	-0.0340825	0.965415	0	-0.46289	0.341758	0	-,0,0	Other
Mhtx000367.g.t1	0.187863	0.621844	0	-0.361871	0.462873	0	-0.465239	0.483375	0	0,0,0	Non-Specific
Mhtx000368.g.t1	0.0196512	0.985651	0	0.109541	0.950926	0	-0.499182	0.786441	0	0,0,0	Non-Specific
Mhtx000369.g.t1	3.77325	5.92494e-45	+	0.529355	0.203794	0	0.308619	0.706667	0	+,0,0	Testis
Mhtx000370.g.t1	1.27347	0.40963	0	0.396665	0.884649	0	0.0777224	0.996637	0	0,0,0	Non-Specific
Mhtx000372.g.t1	0.0708766	0.738197	0	0.0500903	0.904133	0	0.0805676	0.90463	0	0,0,0	Non-Specific
Mhtx000372.g.t2	-0.914281	0.669371	0	1.08376	0.748986	0	-0.505836	0.954303	0	0,0,0	Non-Specific
Mhtx000372.g.t3	20.1239	NA	NA	-0.957268	NA	NA	0.341349	NA	NA	NA,NA,NA	Other
Mhtx000372.g.t4	-1.99753	0.479011	0	-1.03528	0.851724	0	1.41832	0.876931	0	0,0,0	Non-Specific
Mhtx000372.g.t5	-0.593223	0.90857	0	-3.47161	0.580516	0	3.77922	0.694298	0	0,0,0	Non-Specific
Mhtx000373.g.t1	-0.409097	0.105782	0	0.103309	0.860428	0	0.315729	0.592844	0	0,0,0	Non-Specific
Mhtx000373.g.t2	0.481939	0.235141	0	-0.120054	0.899293	0	-0.196021	0.900725	0	0,0,0	Non-Specific
Mhtx000374.g.t1	2.20065	0.0246679	+	-0.438597	0.791407	0	-0.560046	0.860653	0	+,0,0	Testis
Mhtx000375.g.t1	0.423429	0.111503	0	-0.289028	0.497732	0	0.0988185	0.937399	0	0,0,0	Non-Specific
Mhtx000376.g.t1	-0.486115	0.0318235	-	-0.158988	0.751071	0	4.84648	3.15382e-148	+	-,0,+	Other
Mhtx000377.g.t1	0.433687	0.100046	0	-0.172111	0.734045	0	0.176755	0.840977	0	0,0,0	Non-Specific
Mhtx000377.g.t2	-0.181495	0.142983	0	0.290187	0.04033	+	-0.00302774	1	0	0,+,0	Ovary 1
Mhtx000378.g.t2	-0.166313	0.130631	0	-0.00475544	0.992925	0	0.049292	0.915792	0	0,0,0	Non-Specific
Mhtx000379.g.t1	-1.46171	1.93078e-05	-	-0.202367	0.827951	0	-0.304484	0.846253	0	-,0,0	Other
Mhtx000381.g.t1	0.913326	0.118205	0	0.612295	0.449872	0	-1.59663	0.0536266	0	0,0,0	Non-Specific
Mhtx000382.g.t1	2.84098	4.05691e-08	+	-0.337115	0.751016	0	-0.664436	0.606847	0	+,0,0	Testis
Mhtx000383.g.t1	-0.896223	1.79291e-09	-	-0.242374	0.357741	0	0.0668444	0.935769	0	-,0,0	Other
Mhtx000384.g.t1	0.806749	0.000307901	+	-0.0878353	0.877882	0	-0.320389	0.555349	0	+,0,0	Testis
Mhtx000385.g.t1	2.4302	0.475301	0	-1.42392	0.824438	0	4.30377	0.467097	0	0,0,0	Non-Specific
Mhtx000386.g.t1	-0.652206	3.21134e-09	-	-0.346714	0.0191329	-	0.152516	0.63801	0	-,-,0	Other
Mhtx000387.g.t1	-0.434195	0.000187886	-	-0.164876	0.440453	0	-0.316928	0.200649	0	-,0,0	Other
Mhtx000388.g.t1	0.70497	0.0337243	+	1.07628	0.000783201	+	-0.23844	0.788032	0	+,+,0	Ovary 2
Mhtx000389.g.t1	-0.646527	0.230854	0	-0.533375	0.592981	0	0.843082	0.485746	0	0,0,0	Non-Specific
Mhtx000390.g.t1	3.68486	2.09367e-37	+	0.0862205	0.908088	0	-0.430893	0.491074	0	+,0,0	Testis
Mhtx000391.g.t1	4.05058	2.23419e-09	+	-0.623091	0.352475	0	-0.0667763	0.986013	0	+,0,0	Testis
Mhtx000392.g.t1	2.04039	0.000334786	+	0.321334	0.708363	0	0.0203948	0.999102	0	+,0,0	Testis
Mhtx000393.g.t1	2.61814	1.12545e-09	+	-0.49941	0.495993	0	-0.525524	0.643707	0	+,0,0	Testis
Mhtx000394.g.t1	-0.0821732	0.975504	0	0.538937	0.883086	0	-3.5981	0.272109	0	0,0,0	Non-Specific
Mhtx000395.g.t1	-0.240586	0.0900062	0	0.251708	0.182276	0	0.111842	0.797196	0	0,0,0	Non-Specific
Mhtx000395.g.t2	-0.89738	0.35006	0	-0.330453	0.871285	0	0.194142	0.968391	0	0,0,0	Non-Specific
Mhtx000395.g.t3	-0.159385	0.853726	0	-0.552598	0.644914	0	-0.671575	0.757002	0	0,0,0	Non-Specific
Mhtx000395.g.t5	-0.0879151	0.983206	0	-0.105164	0.99253	0	-0.77491	0.948598	0	0,0,0	Non-Specific
Mhtx000395.g.t6	0.219529	0.643906	0	-0.412708	0.52099	0	-0.381365	0.739267	0	0,0,0	Non-Specific
Mhtx000396.g.t1	1.18979	0.387713	0	-1.81065	0.333358	0	-4.08458	0.137945	0	0,0,0	Non-Specific
Mhtx000397.g.t2	-0.403406	0.0574685	0	0.16752	0.681135	0	-0.128115	0.878591	0	0,0,0	Non-Specific
Mhtx000397.g.t4	-0.434089	0.00846674	-	0.110243	0.765812	0	-0.229892	0.610073	0	-,0,0	Other
Mhtx000398.g.t1	1.24452	0.135093	0	-0.645537	0.650136	0	-0.333741	0.929853	0	0,0,0	Non-Specific
Mhtx000399.g.t1	-0.0278417	0.919282	0	0.582672	0.00237128	+	-0.326792	0.319873	0	0,+,0	Ovary 1
Mhtx000401.g.t1	-0.487451	3.96259e-05	-	0.225459	0.220978	0	-0.0365993	0.959885	0	-,0,0	Other
Mhtx000402.g.t2	3.796	7.69032e-38	+	-0.170319	0.808413	0	-0.719627	0.195701	0	+,0,0	Testis
Mhtx000402.g.t3	3.90395	7.75175e-31	+	-0.190177	0.817852	0	-0.657275	0.378468	0	+,0,0	Testis
Mhtx000403.g.t1	-0.414887	0.00761366	-	-0.274461	0.271602	0	0.14402	0.797415	0	-,0,0	Other
Mhtx000405.g.t1	-0.9253	0.12735	0	-1.47256	0.151299	0	-0.410944	0.921915	0	0,0,0	Non-Specific
Mhtx000406.g.t1	-0.380446	0.725485	0	0.790168	0.579725	0	-0.147844	0.977927	0	0,0,0	Non-Specific
Mhtx000407.g.t1	-0.0117369	0.955269	0	0.170001	0.389255	0	0.0212847	0.981592	0	0,0,0	Non-Specific
Mhtx000408.g.t1	-0.631224	1.47108e-06	-	-0.369127	0.054784	0	-0.14031	0.783942	0	-,0,0	Other
Mhtx000409.g.t1	0.106919	0.96511	0	0.00873484	1	0	-0.482556	0.951147	0	0,0,0	Non-Specific
Mhtx000411.g.t1	1.61275	0.070204	0	-0.306513	0.863822	0	-0.604571	0.83383	0	0,0,0	Non-Specific
Mhtx000412.g.t1	3.43484	5.80887e-31	+	0.341262	0.500122	0	-0.427367	0.539036	0	+,0,0	Testis
Mhtx000412.g.t2	1.55531	0.733805	0	-0.82929	0.931272	0	2.44215	0.835714	0	0,0,0	Non-Specific
Mhtx000415.g.t1	-0.480297	0.0764971	0	-0.39509	0.366019	0	0.221629	0.817141	0	0,0,0	Non-Specific
Mhtx000415.g.t2	-0.776817	2.41154e-06	-	-0.0632064	0.893025	0	0.0870852	0.914771	0	-,0,0	Other
Mhtx000417.g.t1	-0.671977	0.000147361	-	-0.46571	0.0431496	-	-0.420675	0.212232	0	-,-,0	Other
Mhtx000418.g.t1	0.180358	0.610283	0	-0.0128383	0.99261	0	-0.338888	0.642836	0	0,0,0	Non-Specific
Mhtx000420.g.t1	-4.23662	0.0346209	-	4.67583	0.0550085	0	0.577344	0.942374	0	-,0,0	Other
Mhtx000421.g.t1	-0.230631	0.483657	0	0.114535	0.861682	0	-0.15465	0.890801	0	0,0,0	Non-Specific
Mhtx000421.g.t2	1.45457	NA	NA	0.204819	NA	NA	-0.427826	NA	NA	NA,NA,NA	Other
Mhtx000421.g.t3	0.275225	0.581106	0	-0.114294	0.91633	0	0.12371	0.954348	0	0,0,0	Non-Specific
Mhtx000422.g.t1	0.94628	0.523893	0	-2.40654	0.252602	0	0.612285	0.935857	0	0,0,0	Non-Specific
Mhtx000423.g.t1	1.27567	0.416936	0	-0.912135	0.734897	0	-0.535675	0.94174	0	0,0,0	Non-Specific
Mhtx000424.g.t1	-0.390196	0.013379	-	-0.376437	0.0599304	0	0.23593	0.516919	0	-,0,0	Other
Mhtx000424.g.t2	-0.742403	0.684834	0	0.419957	0.910127	0	0.12073	0.994901	0	0,0,0	Non-Specific
Mhtx000424.g.t3	-0.486395	1.25939e-05	-	0.00787692	0.988055	0	0.0675286	0.898678	0	-,0,0	Other
Mhtx000425.g.t1	-0.986997	0.00699742	-	-0.619178	0.343306	0	0.300962	0.850533	0	-,0,0	Other
Mhtx000426.g.t1	0	NA	0	29.8393	NA	NA	1.99801	NA	NA	0,NA,NA	Other
Mhtx000426.g.t2	0.377554	0.00199605	+	-0.107872	0.643221	0	0.413032	0.0126206	+	+,0,+	Other
Mhtx000427.g.t1	0.405496	0.73678	0	-0.00494757	1	0	-1.47742	0.537847	0	0,0,0	Non-Specific
Mhtx000428.g.t1	-0.596082	0.0188844	-	-0.728297	0.0348766	-	-0.203039	0.858754	0	-,-,0	Other
Mhtx000429.g.t1	-0.281376	0.546323	0	-0.621967	0.322752	0	0.356718	0.792712	0	0,0,0	Non-Specific
Mhtx000430.g.t1	0.753706	0.0700537	0	-0.182954	0.840008	0	-0.735625	0.385438	0	0,0,0	Non-Specific
Mhtx000431.g.t1	-0.155596	0.0285745	-	0.365078	2.60433e-07	+	0.0741248	0.690178	0	-,+,0	Other
Mhtx000433.g.t1	-0.418195	0.729789	0	-3.66813	0.0350606	-	3.22612	0.210514	0	0,-,0	Other
Mhtx000435.g.t1	0.111544	0.986893	0	1.21404	0.888402	0	-1.27003	0.939674	0	0,0,0	Non-Specific
Mhtx000436.g.t1	-0.800825	0.137419	0	5.19966	9.02133e-35	+	0.637986	0.408626	0	0,+,0	Ovary 1
Mhtx000437.g.t1	0.249192	0.166622	0	0.480859	0.0109737	+	-0.225677	0.551571	0	0,+,0	Ovary 1
Mhtx000438.g.t1	0.319844	0.438272	0	-0.291532	0.658981	0	-0.66494	0.343061	0	0,0,0	Non-Specific
Mhtx000439.g.t1	-1.27897	0.0395699	-	-0.112043	0.960265	0	0.523453	0.816917	0	-,0,0	Other
Mhtx000440.g.t1	1.65582	6.292e-20	+	-0.0571036	0.906225	0	-0.141602	0.821542	0	+,0,0	Testis
Mhtx000442.g.t1	1.35901	2.8172e-18	+	0.319504	0.0964377	0	-0.20615	0.554472	0	+,0,0	Testis
Mhtx000443.g.t1	0.156051	0.664473	0	0.73736	0.0235307	+	0.146856	0.894748	0	0,+,0	Ovary 1
Mhtx000444.g.t1	0.10873	0.505543	0	0.163247	0.460563	0	0.0432725	0.951147	0	0,0,0	Non-Specific
Mhtx000445.g.t2	-0.674092	0.000235633	-	-0.684935	0.00239903	-	0.00290871	1	0	-,-,0	Other
Mhtx000447.g.t1	-1.50506	0.0972727	0	0.601565	0.744521	0	-1.27601	0.589141	0	0,0,0	Non-Specific
Mhtx000448.g.t1	0.354667	0.791471	0	-0.968313	0.616465	0	-0.949882	0.83094	0	0,0,0	Non-Specific
Mhtx000449.g.t1	-0.142437	0.903396	0	-0.0767874	0.978251	0	-1.76936	0.370794	0	0,0,0	Non-Specific
Mhtx000450.g.t1	2.4993	1.07963e-13	+	-0.587119	0.164884	0	-0.155679	0.912632	0	+,0,0	Testis
Mhtx000451.g.t1	0.466193	0.224529	0	-0.535194	0.307423	0	-0.520409	0.515509	0	0,0,0	Non-Specific
Mhtx000453.g.t1	-0.220551	0.890503	0	-0.615439	0.817755	0	0.19373	0.984524	0	0,0,0	Non-Specific
Mhtx000455.g.t1	0.0606198	0.933507	0	-0.347715	0.703856	0	-0.502194	0.709564	0	0,0,0	Non-Specific
Mhtx000457.g.t1	2.37358	0.154601	0	-2.11053	0.387296	0	-0.5375	0.955893	0	0,0,0	Non-Specific
Mhtx000458.g.t1	0.628391	0.296336	0	0.223927	0.855806	0	0.289806	0.88954	0	0,0,0	Non-Specific
Mhtx000461.g.t1	-1.60181	5.89291e-09	-	-0.308172	0.62172	0	-0.430318	0.655482	0	-,0,0	Other
Mhtx000462.g.t1	0.226902	0.594213	0	-0.47838	0.373448	0	-0.319042	0.762954	0	0,0,0	Non-Specific
Mhtx000465.g.t1	0.237173	0.2522	0	0.368867	0.121058	0	-0.0466967	0.963645	0	0,0,0	Non-Specific
Mhtx000465.g.t2	-1.47432	0.643739	0	0.868497	0.890807	0	-0.0548255	1	0	0,0,0	Non-Specific
Mhtx000465.g.t3	-0.00902411	0.965831	0	0.225326	0.179719	0	0.152909	0.601661	0	0,0,0	Non-Specific
Mhtx000466.g.t1	-0.350438	0.863763	0	0.49916	0.88768	0	-2.35444	0.540191	0	0,0,0	Non-Specific
Mhtx000469.g.t1	0.125428	0.446682	0	-0.138904	0.583347	0	0.16422	0.658774	0	0,0,0	Non-Specific
Mhtx000469.g.t2	0.526011	0.835608	0	0.20604	0.972449	0	0.554281	0.952142	0	0,0,0	Non-Specific
Mhtx000470.g.t1	-0.185709	0.820552	0	0.235113	0.86662	0	-0.860026	0.545771	0	0,0,0	Non-Specific
Mhtx000471.g.t1	-0.895315	0.232482	0	0.0255699	0.99602	0	0.257561	0.944382	0	0,0,0	Non-Specific
Mhtx000472.g.t1	2.69601	3.95705e-18	+	0.807164	0.0356766	+	0.22492	0.837344	0	+,+,0	Ovary 2
Mhtx000472.g.t2	3.18031	6.53464e-30	+	0.880314	0.00764654	+	0.282819	0.730134	0	+,+,0	Ovary 2
Mhtx000472.g.t3	3.61893	9.48538e-13	+	0.77148	0.324426	0	0.327007	0.864853	0	+,0,0	Testis
Mhtx000472.g.t4	0	1	0	4.75272	0.417596	0	1.64196	0.914335	0	0,0,0	Non-Specific
Mhtx000472.g.t6	5.16949	0.0718677	0	-2.51953	0.594699	0	1.94261	0.832047	0	0,0,0	Non-Specific
Mhtx000473.g.t1	-0.577675	0.362185	0	-0.678269	0.50228	0	-0.243268	0.937426	0	0,0,0	Non-Specific
Mhtx000475.g.t1	1.09743	4.22113e-11	+	-0.333102	0.15291	0	-0.445311	0.148174	0	+,0,0	Testis
Mhtx000476.g.t1	3.69483	0.020443	+	-0.379962	0.910237	0	-0.614726	0.923132	0	+,0,0	Testis
Mhtx000477.g.t1	0	1	0	3.85608	0.350215	0	3.0408	0.610166	0	0,0,0	Non-Specific
Mhtx000477.g.t2	1.46621	0.454516	0	-0.36561	0.935824	0	0.287382	0.979779	0	0,0,0	Non-Specific
Mhtx000478.g.t1	-0.291012	0.154979	0	-0.431973	0.121789	0	0.196004	0.765989	0	0,0,0	Non-Specific
Mhtx000480.g.t1	0.514777	0.0849469	0	-0.588372	0.122966	0	-0.407205	0.564764	0	0,0,0	Non-Specific
Mhtx000481.g.t1	3.25452	6.81019e-32	+	-0.39512	0.416534	0	-0.507887	0.427569	0	+,0,0	Testis
Mhtx000481.g.t2	12.2386	1.968e-26	+	-0.388691	0.703366	0	-0.731969	0.544202	0	+,0,0	Testis
Mhtx000483.g.t1	2.98591	4.84898e-13	+	0.031956	0.975043	0	-0.709447	0.204109	0	+,0,0	Testis
Mhtx000484.g.t1	1.3342	0.0327022	+	-0.160815	0.914074	0	-1.27876	0.309421	0	+,0,0	Testis
Mhtx000485.g.t1	0.655457	1.26722e-05	+	0.449534	0.0105478	+	-0.178314	0.644222	0	+,+,0	Ovary 2
Mhtx000486.g.t2	4.48992	7.43393e-45	+	0.620425	0.168069	0	-0.341935	0.707103	0	+,0,0	Testis
Mhtx000487.g.t1	-0.389241	0.923227	0	-0.700315	0.921168	0	-0.889286	0.947356	0	0,0,0	Non-Specific
Mhtx000488.g.t1	1.04983	0.390988	0	-0.281323	0.917505	0	-1.0588	0.761251	0	0,0,0	Non-Specific
Mhtx000489.g.t1	-0.773247	0.262584	0	0.854557	0.382608	0	-0.266967	0.922377	0	0,0,0	Non-Specific
Mhtx000489.g.t4	-0.391425	0.0202311	-	-0.54857	0.0111045	-	0.230821	0.639653	0	-,-,0	Other
Mhtx000490.g.t1	3.45985	1.24772e-42	+	-0.483064	0.220612	0	-0.459064	0.43346	0	+,0,0	Testis
Mhtx000490.g.t3	2.58531	5.59909e-05	+	0.0413501	0.988108	0	-0.213856	0.951147	0	+,0,0	Testis
Mhtx000490.g.t7	-0.148158	0.987281	0	3.3735	0.71731	0	-1.77251	0.93729	0	0,0,0	Non-Specific
Mhtx000491.g.t1	-0.151527	0.0656945	0	0.259292	0.0041356	+	0.198939	0.114541	0	0,+,0	Ovary 1
Mhtx000493.g.t1	-0.340112	0.792788	0	6.71668	2.55245e-14	+	0.376378	0.929853	0	0,+,0	Ovary 1
Mhtx000496.g.t2	0.497013	1.03286e-06	+	0.401262	0.000391691	+	-0.0288719	0.960844	0	+,+,0	Ovary 2
Mhtx000496.g.t3	0.346547	NA	NA	2.87141	NA	NA	-2.20474	NA	NA	NA,NA,NA	Other
Mhtx000497.g.t1	1.82708	0.0049019	+	-0.441518	0.692213	0	-0.300085	0.911336	0	+,0,0	Testis
Mhtx000499.g.t1	0.602419	0.00060409	+	0.463378	0.0183363	+	0.154634	0.738265	0	+,+,0	Ovary 2
Mhtx000500.g.t1	3.10034	1.5345e-19	+	-0.526692	0.243621	0	-0.776828	0.167948	0	+,0,0	Testis
Mhtx000501.g.t1	0.544093	0.202659	0	-0.137576	0.887124	0	-0.244945	0.874737	0	0,0,0	Non-Specific
Mhtx000504.g.t1	-0.766589	1.04919e-15	-	-0.174783	0.343306	0	0.102456	0.79599	0	-,0,0	Other
Mhtx000505.g.t1	-2.06654	0.432782	0	-1.75906	0.69462	0	3.482	0.491574	0	0,0,0	Non-Specific
Mhtx000505.g.t2	0.130109	0.625561	0	0.446783	0.0897009	0	-0.96575	7.95562e-05	-	0,0,-	Other
Mhtx000506.g.t1	3.32393	0.00915266	+	-0.86893	0.533929	0	-0.628723	0.863355	0	+,0,0	Testis
Mhtx000507.g.t1	0.397877	0.000344319	+	0.257096	0.0800842	0	-0.0941162	0.800258	0	+,0,0	Testis
Mhtx000508.g.t1	1.82937	0.685281	0	-0.962606	0.916766	0	-0.280079	0.995585	0	0,0,0	Non-Specific
Mhtx000510.g.t1	4.02255	0.000401426	+	-0.774583	0.572959	0	-0.292164	0.94376	0	+,0,0	Testis
Mhtx000512.g.t1	-0.342003	0.0822809	0	0.0293246	0.964136	0	0.0503845	0.964873	0	0,0,0	Non-Specific
Mhtx000513.g.t1	-0.28267	0.238361	0	0.198747	0.622824	0	0.105385	0.912392	0	0,0,0	Non-Specific
Mhtx000514.g.t1	0.765209	2.08382e-05	+	0.19805	0.520189	0	-0.293531	0.456423	0	+,0,0	Testis
Mhtx000515.g.t1	-0.387569	0.707231	0	-0.236984	0.911325	0	-0.711347	0.780561	0	0,0,0	Non-Specific
Mhtx000516.g.t1	-0.22871	0.908966	0	-0.895288	0.740094	0	-0.875909	0.863651	0	0,0,0	Non-Specific
Mhtx000516.g.t2	-0.123794	0.629512	0	0.0917576	0.846349	0	0.0112684	0.998383	0	0,0,0	Non-Specific
Mhtx000517.g.t1	-0.555837	0.852893	0	2.52197	0.431976	0	-0.606856	0.950619	0	0,0,0	Non-Specific
Mhtx000518.g.t1	-0.307169	0.174143	0	-0.0643806	0.909974	0	0.407487	0.316498	0	0,0,0	Non-Specific
Mhtx000519.g.t1	-0.232413	0.43592	0	5.04638e-06	1	0	0.0812821	0.951416	0	0,0,0	Non-Specific
Mhtx000519.g.t2	-0.388629	0.664009	0	-0.429385	0.769403	0	-0.603929	0.781688	0	0,0,0	Non-Specific
Mhtx000520.g.t1	-0.344516	0.599924	0	1.56565	0.00563296	+	-0.406307	0.774116	0	0,+,0	Ovary 1
Mhtx000521.g.t1	-0.559486	6.76035e-05	-	-0.198337	0.447686	0	0.106232	0.861159	0	-,0,0	Other
Mhtx000521.g.t2	-0.386516	0.0174926	-	-0.245725	0.363318	0	0.0881143	0.90912	0	-,0,0	Other
Mhtx000521.g.t4	-0.804813	1.43539e-06	-	0.0956713	0.817952	0	-0.0191426	0.993082	0	-,0,0	Other
Mhtx000522.g.t1	0.428176	0.185488	0	-0.017734	0.988498	0	-0.222727	0.829139	0	0,0,0	Non-Specific
Mhtx000523.g.t2	0.0941368	0.654782	0	0.262626	0.270907	0	-0.154804	0.746418	0	0,0,0	Non-Specific
Mhtx000524.g.t1	-0.205294	0.842318	0	-1.58922	0.194232	0	1.20585	0.574756	0	0,0,0	Non-Specific
Mhtx000525.g.t1	1.05011	3.79415e-05	+	0.530011	0.102557	0	-0.211838	0.783943	0	+,0,0	Testis
Mhtx000526.g.t1	0.388758	0.000716228	+	0.538418	2.79638e-06	+	-0.202425	0.359049	0	+,+,0	Ovary 2
Mhtx000527.g.t1	-0.35548	0.321612	0	0.435449	0.38906	0	0.0691921	0.970389	0	0,0,0	Non-Specific
Mhtx000528.g.t2	-0.796535	9.64886e-05	-	-0.877385	0.000136406	-	0.405674	0.341318	0	-,-,0	Other
Mhtx000529.g.t1	1.10233	0.0254712	+	-0.261956	0.787906	0	-0.785779	0.493221	0	+,0,0	Testis
Mhtx000530.g.t1	0.307089	0.237972	0	-0.264172	0.51082	0	-0.616326	0.134821	0	0,0,0	Non-Specific
Mhtx000531.g.t1	-0.140291	0.537884	0	-0.341361	0.219441	0	0.0741728	0.939674	0	0,0,0	Non-Specific
Mhtx000532.g.t1	0.533105	0.734067	0	0.198196	0.955838	0	1.25624	0.638642	0	0,0,0	Non-Specific
Mhtx000533.g.t1	-0.328901	0.629452	0	-0.382408	0.758813	0	0.271332	0.922853	0	0,0,0	Non-Specific
Mhtx000534.g.t1	1.07096	0.219974	0	0.0282913	0.994665	0	-0.484322	0.868495	0	0,0,0	Non-Specific
Mhtx000536.g.t1	0.220589	0.0835074	0	0.273085	0.0699566	0	-0.158617	0.581707	0	0,0,0	Non-Specific
Mhtx000536.g.t3	0.471101	0.618698	0	-0.641347	0.655256	0	1.23817	0.437518	0	0,0,0	Non-Specific
Mhtx000537.g.t1	4.00833	0.00120492	+	0.807389	0.66994	0	0.0933755	0.994104	0	+,0,0	Testis
Mhtx000537.g.t2	3.69363	9.97417e-42	+	0.662547	0.0159344	+	0.0908354	0.935174	0	+,+,0	Ovary 2
Mhtx000538.g.t1	2.97289	8.81807e-08	+	-0.765464	0.312851	0	-0.567312	0.698651	0	+,0,0	Testis
Mhtx000540.g.t1	0.253296	0.747515	0	-0.164161	0.918528	0	-0.741733	0.641561	0	0,0,0	Non-Specific
Mhtx000541.g.t1	-0.403685	0.00237713	-	0.153033	0.52175	0	-0.0989242	0.843489	0	-,0,0	Other
Mhtx000543.g.t1	0.673447	0.502066	0	2.89831	5.22434e-06	+	-0.220586	0.909053	0	0,+,0	Ovary 1
Mhtx000543.g.t2	0.506476	0.919502	0	1.69789	0.806052	0	-4.50082	0.559313	0	0,0,0	Non-Specific
Mhtx000544.g.t1	1.39545	0.297883	0	-0.894888	0.691078	0	2.21796	0.294899	0	0,0,0	Non-Specific
Mhtx000545.g.t1	0.0829456	0.592375	0	0.281993	0.0677753	0	-0.197803	0.455559	0	0,0,0	Non-Specific
Mhtx000546.g.t1	3.20293	6.80154e-19	+	-0.276737	0.720344	0	-0.657578	0.416243	0	+,0,0	Testis
Mhtx000547.g.t1	2.98598	1.93799e-17	+	-0.384362	0.569424	0	-0.577741	0.497441	0	+,0,0	Testis
Mhtx000548.g.t1	2.11278	0.0494972	+	-1.07258	0.555667	0	-1.44034	0.557401	0	+,0,0	Testis
Mhtx000548.g.t2	-1.10291	0.0588084	0	-0.425349	0.713802	0	0.380068	0.860744	0	0,0,0	Non-Specific
Mhtx000548.g.t3	-0.835525	1.12892e-07	-	0.138762	0.669374	0	0.203763	0.637578	0	-,0,0	Other
Mhtx000549.g.t1	-0.153593	0.696023	0	0.0550784	0.954521	0	-0.0421689	0.988257	0	0,0,0	Non-Specific
Mhtx000550.g.t1	0.422949	0.000986729	+	0.299815	0.0667981	0	-0.18942	0.522147	0	+,0,0	Testis
Mhtx000551.g.t1	0.457549	0.660981	0	2.52945	0.00263328	+	-1.00201	0.554717	0	0,+,0	Ovary 1
Mhtx000552.g.t1	0.0686544	0.622613	0	0.0508771	0.841733	0	0.0752043	0.851509	0	0,0,0	Non-Specific
Mhtx000553.g.t1	0.0332435	0.876493	0	0.254324	0.212087	0	-0.17936	0.623203	0	0,0,0	Non-Specific
Mhtx000554.g.t1	0.479557	0.626708	0	0.435064	0.777373	0	-0.758375	0.729342	0	0,0,0	Non-Specific
Mhtx000555.g.t1	-1.50389	8.11943e-07	-	-0.472206	0.420803	0	-0.832705	0.28879	0	-,0,0	Other
Mhtx000556.g.t1	3.54685	4.79959e-24	+	-0.226299	0.778144	0	-0.706413	0.344236	0	+,0,0	Testis
Mhtx000557.g.t1	0.000404947	1	0	-0.247001	0.716193	0	-0.143722	0.932577	0	0,0,0	Non-Specific
Mhtx000558.g.t1	0.165002	0.269213	0	0.196731	0.329933	0	-0.0094995	0.997012	0	0,0,0	Non-Specific
Mhtx000558.g.t3	0	NA	0	4.66539	NA	NA	0.439626	NA	NA	0,NA,NA	Other
Mhtx000558.g.t4	0.26326	0.0326911	+	0.0912787	0.695689	0	0.130982	0.68123	0	+,0,0	Testis
Mhtx000559.g.t1	-0.802138	0.646196	0	0.64778	0.839533	0	-0.642639	0.917637	0	0,0,0	Non-Specific
Mhtx000560.g.t1	-0.501922	2.98718e-06	-	0.00773681	0.987434	0	0.0920362	0.820914	0	-,0,0	Other
Mhtx000562.g.t1	-0.336041	0.161735	0	0.204868	0.623463	0	0.112928	0.907861	0	0,0,0	Non-Specific
Mhtx000563.g.t1	0.320225	0.000480096	+	0.444842	4.76858e-06	+	-0.0335102	0.943406	0	+,+,0	Ovary 2
Mhtx000565.g.t1	-0.830511	7.19972e-05	-	-0.352257	0.311223	0	-0.240932	0.721861	0	-,0,0	Other
Mhtx000566.g.t1	-0.115408	0.466711	0	0.0716397	0.812538	0	0.0878146	0.86196	0	0,0,0	Non-Specific
Mhtx000567.g.t1	0.0534572	0.76134	0	0.441504	0.00173106	+	0.00397311	1	0	0,+,0	Ovary 1
Mhtx000568.g.t1	2.48664	0.412743	0	-4.37611	0.265984	0	3.59715	0.580295	0	0,0,0	Non-Specific
Mhtx000569.g.t1	3.92808	1.67429e-17	+	-0.449701	0.241548	0	-0.201267	0.842591	0	+,0,0	Testis
Mhtx000572.g.t1	-2.50905	0.0214959	-	-0.799684	0.816564	0	-0.0506108	1	0	-,0,0	Other
Mhtx000573.g.t1	3.23295	0.000742811	+	-0.430997	0.82976	0	-0.368428	0.930343	0	+,0,0	Testis
Mhtx000574.g.t1	0.189205	0.28906	0	0.161691	0.558048	0	-0.0551295	0.944972	0	0,0,0	Non-Specific
Mhtx000575.g.t1	-1.00224	1.26603e-08	-	-0.351424	0.18766	0	0.101821	0.899392	0	-,0,0	Other
Mhtx000576.g.t1	0.840901	9.50111e-09	+	0.399426	0.0285349	+	0.0294951	0.977022	0	+,+,0	Ovary 2
Mhtx000577.g.t2	-0.160885	0.222201	0	0.216956	0.194232	0	0.0957805	0.80561	0	0,0,0	Non-Specific
Mhtx000578.g.t1	1.76638	0.0034338	+	-0.484305	0.662051	0	-0.224534	0.93819	0	+,0,0	Testis
Mhtx000579.g.t1	0.812375	0.387371	0	-0.447604	0.797958	0	-1.73266	0.333524	0	0,0,0	Non-Specific
Mhtx000580.g.t1	2.7408	1.97759e-21	+	-0.502964	0.261657	0	-0.537252	0.400329	0	+,0,0	Testis
Mhtx000581.g.t1	0.952714	0.00047972	+	0.305564	0.471712	0	-0.569775	0.236058	0	+,0,0	Testis
Mhtx000581.g.t2	0.127485	0.70773	0	0.291803	0.495437	0	0.0170404	0.99742	0	0,0,0	Non-Specific
Mhtx000581.g.t3	1.92526	0.0383852	+	0.124899	0.966124	0	-0.570392	0.862692	0	+,0,0	Testis
Mhtx000582.g.t1	-0.0177415	0.972957	0	-0.891906	0.0147495	-	-0.431364	0.619623	0	0,-,0	Other
Mhtx000583.g.t1	-1.28587	0.418359	0	-0.175275	0.974149	0	-0.135195	0.995572	0	0,0,0	Non-Specific
Mhtx000584.g.t1	3.27329	1.70481e-24	+	-0.347484	0.530924	0	-0.392765	0.635532	0	+,0,0	Testis
Mhtx000585.g.t1	-1.86982	0.267936	0	-1.42542	0.6941	0	-1.46083	0.844498	0	0,0,0	Non-Specific
Mhtx000586.g.t1	0.0172861	0.914451	0	-0.0534179	0.824816	0	0.0685679	0.865561	0	0,0,0	Non-Specific
Mhtx000587.g.t1	0.0681982	0.738265	0	-0.107013	0.729322	0	0.269566	0.388721	0	0,0,0	Non-Specific
Mhtx000588.g.t1	0.889336	1.80057e-10	+	0.058317	0.87374	0	-0.100497	0.855097	0	+,0,0	Testis
Mhtx000589.g.t1	1.1753	0.165676	0	-0.516837	0.733617	0	0.430434	0.889457	0	0,0,0	Non-Specific
Mhtx000590.g.t1	3.54877	1.20088e-39	+	-0.535672	0.171392	0	-0.44281	0.480446	0	+,0,0	Testis
Mhtx000591.g.t1	0.483851	0.0647544	0	0.292643	0.471712	0	0.0866136	0.943406	0	0,0,0	Non-Specific
Mhtx000592.g.t1	1.78198	0.173071	0	-0.36371	0.900183	0	-1.08137	0.769932	0	0,0,0	Non-Specific
Mhtx000594.g.t1	-0.464204	0.041972	-	-0.332878	0.386523	0	0.289609	0.650612	0	-,0,0	Other
Mhtx000595.g.t1	0.58162	0.433903	0	-0.232384	0.882095	0	0.769168	0.623386	0	0,0,0	Non-Specific
Mhtx000597.g.t1	-0.193536	0.961504	0	-0.657761	0.918883	0	0.579452	0.96648	0	0,0,0	Non-Specific
Mhtx000597.g.t2	-0.902669	0.0335878	-	0.056329	0.967827	0	-0.429147	0.72906	0	-,0,0	Other
Mhtx000597.g.t4	-1.17058	0.576188	0	-0.821672	0.847263	0	1.38402	0.819953	0	0,0,0	Non-Specific
Mhtx000598.g.t1	-0.399578	0.819995	0	-0.114909	0.981098	0	-1.74311	0.693191	0	0,0,0	Non-Specific
Mhtx000600.g.t1	0.276808	0.203369	0	0.0103197	0.990918	0	-0.376	0.335006	0	0,0,0	Non-Specific
Mhtx000600.g.t3	0.33126	0.143148	0	0.0596705	0.916006	0	-0.339243	0.463557	0	0,0,0	Non-Specific
Mhtx000601.g.t1	4.06888	0.0119193	+	-1.15502	0.709773	0	-1.58436	0.727123	0	+,0,0	Testis
Mhtx000602.g.t1	-0.154349	0.352959	0	-0.206256	0.358996	0	0.352875	0.140016	0	0,0,0	Non-Specific
Mhtx000603.g.t1	-0.217551	0.806004	0	-0.0659157	0.977706	0	-0.119276	0.981348	0	0,0,0	Non-Specific
Mhtx000605.g.t1	-0.805955	2.31518e-06	-	-0.0975613	0.824746	0	0.0239474	0.990102	0	-,0,0	Other
Mhtx000606.g.t1	-0.140467	0.593764	0	0.0800417	0.88041	0	0.31103	0.515024	0	0,0,0	Non-Specific
Mhtx000609.g.t1	0.191128	0.610241	0	-0.416356	0.390942	0	0.582104	0.328079	0	0,0,0	Non-Specific
Mhtx000610.g.t1	0.301495	0.164681	0	-0.291369	0.351829	0	0.13516	0.856973	0	0,0,0	Non-Specific
Mhtx000612.g.t1	0.207109	0.321481	0	-0.275629	0.32686	0	0.0161833	0.994901	0	0,0,0	Non-Specific
Mhtx000612.g.t2	0.0574156	0.8411	0	-0.243992	0.459913	0	-0.289573	0.542507	0	0,0,0	Non-Specific
Mhtx000613.g.t1	3.37762	7.67293e-36	+	-0.377152	0.323836	0	-0.507641	0.2998	0	+,0,0	Testis
Mhtx000614.g.t1	2.19186	2.25939e-43	+	-0.169656	0.568851	0	-0.551857	0.0166225	-	+,0,-	Other
Mhtx000615.g.t1	-1.62209	0.12009	0	0.245128	0.935748	0	-0.750141	0.85438	0	0,0,0	Non-Specific
Mhtx000616.g.t1	-0.555	0.77806	0	1.01469	0.721557	0	-1.04352	0.835714	0	0,0,0	Non-Specific
Mhtx000618.g.t2	0.311877	0.917239	0	0.00202749	1	0	-0.151714	0.99573	0	0,0,0	Non-Specific
Mhtx000618.g.t3	-0.48099	0.016492	-	-0.0279503	0.967215	0	0.165412	0.809889	0	-,0,0	Other
Mhtx000618.g.t4	-0.505912	0.0424801	-	0.00567605	1	0	0.355869	0.535474	0	-,0,0	Other
Mhtx000618.g.t5	0.0361182	0.99123	0	1.32482	0.624013	0	0.126555	0.994901	0	0,0,0	Non-Specific
Mhtx000619.g.t1	0.168476	0.60104	0	0.875425	0.00180596	+	0.155143	0.870416	0	0,+,0	Ovary 1
Mhtx000620.g.t1	-1.30471	2.27302e-08	-	-0.70441	0.0421804	-	-0.0909363	0.95548	0	-,-,0	Other
Mhtx000621.g.t1	-1.26695	1.1672e-10	-	-0.899786	0.000189803	-	-0.0953493	0.931699	0	-,-,0	Other
Mhtx000622.g.t1	-1.80342	5.61406e-06	-	-0.971963	0.124574	0	-0.0992776	0.977611	0	-,0,0	Other
Mhtx000623.g.t1	4.11693	0.00447557	+	1.13296	0.611673	0	-0.040705	1	0	+,0,0	Testis
Mhtx000623.g.t2	2.06773	0.0667246	0	0.209771	0.947816	0	-0.192602	0.979521	0	0,0,0	Non-Specific
Mhtx000624.g.t1	5.12887	1.60812e-06	+	-1.18692	0.436862	0	-0.356495	0.938641	0	+,0,0	Testis
Mhtx000624.g.t2	2.39379	4.02239e-12	+	-0.243911	0.708321	0	-0.460133	0.569024	0	+,0,0	Testis
Mhtx000625.g.t1	-0.964488	1.86262e-06	-	-0.47764	0.0885687	0	-0.128007	0.884006	0	-,0,0	Other
Mhtx000626.g.t1	0.240929	0.731928	0	0.197994	0.877221	0	0.247385	0.912392	0	0,0,0	Non-Specific
Mhtx000627.g.t1	0.172544	0.173783	0	0.00909267	0.983544	0	-0.206779	0.398013	0	0,0,0	Non-Specific
Mhtx000628.g.t1	-0.74154	0.197519	0	-0.771448	0.404183	0	-0.841805	0.609724	0	0,0,0	Non-Specific
Mhtx000629.g.t1	-0.592699	0.00138395	-	0.376562	0.143212	0	0.380449	0.285553	0	-,0,0	Other
Mhtx000631.g.t1	0.640548	0.0113901	+	0.142924	0.788684	0	-0.258751	0.711467	0	+,0,0	Testis
Mhtx000632.g.t1	0.0738607	0.468046	0	0.214554	0.0391352	+	-0.126631	0.509069	0	0,+,0	Ovary 1
Mhtx000633.g.t1	1.89361	0.0195357	+	0.0319697	0.992925	0	-0.572023	0.817899	0	+,0,0	Testis
Mhtx000634.g.t1	0.161045	0.850926	0	-0.729554	0.452156	0	-0.70356	0.651514	0	0,0,0	Non-Specific
Mhtx000635.g.t1	1.68829	0.235356	0	-1.36353	0.534949	0	-0.0917361	0.997656	0	0,0,0	Non-Specific
Mhtx000637.g.t1	-0.604569	0.00221551	-	-0.182882	0.627232	0	-0.0928323	0.918814	0	-,0,0	Other
Mhtx000638.g.t1	0.202599	0.477036	0	0.236675	0.56875	0	-0.182295	0.818495	0	0,0,0	Non-Specific
Mhtx000639.g.t1	2.16577	0.000653164	+	-0.300956	0.813132	0	-0.210718	0.943095	0	+,0,0	Testis
Mhtx000640.g.t1	2.83423	0.108281	0	1.04672	0.677899	0	-2.21786	0.534768	0	0,0,0	Non-Specific
Mhtx000641.g.t1	-0.0658805	0.964608	0	0.33537	0.872524	0	-1.18335	0.635733	0	0,0,0	Non-Specific
Mhtx000642.g.t1	-0.953273	0.0779218	0	-0.371795	0.77096	0	-0.267539	0.932562	0	0,0,0	Non-Specific
Mhtx000643.g.t1	-0.409055	0.735545	0	0.625391	0.733491	0	-0.921446	0.740869	0	0,0,0	Non-Specific
Mhtx000644.g.t1	-0.921388	0.0101417	-	-1.11641	0.0142241	-	-0.364144	0.777867	0	-,-,0	Other
Mhtx000645.g.t1	-1.48168	0.00342296	-	-0.71405	0.444153	0	-0.683002	0.697225	0	-,0,0	Other
Mhtx000645.g.t2	0.999693	0.887563	0	-3.71173	0.690571	0	0	1	0	0,0,0	Non-Specific
Mhtx000646.g.t1	-0.878303	2.32471e-20	-	-0.159689	0.352273	0	0.0262653	0.968203	0	-,0,0	Other
Mhtx000649.g.t1	0.734676	0.00825261	+	-0.573249	0.124096	0	0.100725	0.944329	0	+,0,0	Testis
Mhtx000650.g.t1	-0.228495	0.229576	0	-0.23218	0.398557	0	-0.0847478	0.911336	0	0,0,0	Non-Specific
Mhtx000652.g.t1	1.97519	0.325694	0	-1.7359	0.581271	0	-1.34902	0.858646	0	0,0,0	Non-Specific
Mhtx000654.g.t2	1.20908	0.20418	0	-0.525008	0.759927	0	-1.03072	0.709624	0	0,0,0	Non-Specific
Mhtx000654.g.t3	0.280709	0.208047	0	0.178308	0.630424	0	0.0601831	0.955526	0	0,0,0	Non-Specific
Mhtx000655.g.t1	0.404696	0.000205292	+	0.0257716	0.936351	0	0.217068	0.302563	0	+,0,0	Testis
Mhtx000656.g.t1	-0.0176336	0.928598	0	0.0131801	0.976646	0	-0.0670813	0.904969	0	0,0,0	Non-Specific
Mhtx000657.g.t1	-1.09099	5.03911e-06	-	0.4264	0.288034	0	-0.254221	0.751628	0	-,0,0	Other
Mhtx000658.g.t1	3.31212	3.70608e-11	+	-0.374764	0.713309	0	-0.134675	0.964112	0	+,0,0	Testis
Mhtx000659.g.t1	-1.9299	0.153818	0	0.622923	0.852746	0	0.278536	0.971863	0	0,0,0	Non-Specific
Mhtx000660.g.t1	2.16568	0.000442338	+	-0.193384	0.900507	0	-0.836009	0.563039	0	+,0,0	Testis
Mhtx000661.g.t1	-0.935275	0.127593	0	-0.594987	0.635488	0	0.645373	0.750408	0	0,0,0	Non-Specific
Mhtx000662.g.t1	0.236055	0.69341	0	3.53937	9.1312e-25	+	0.277598	0.723293	0	0,+,0	Ovary 1
Mhtx000663.g.t1	-0.741073	0.0228839	-	-0.834122	0.095246	0	-0.307577	0.844375	0	-,0,0	Other
Mhtx000664.g.t1	-0.59001	0.0324801	-	-0.589478	0.108542	0	-0.730493	0.134821	0	-,0,0	Other
Mhtx000666.g.t1	-0.1326	0.3135	0	0.0433953	0.883306	0	0.0243133	0.974901	0	0,0,0	Non-Specific
Mhtx000667.g.t1	1.23342	4.59006e-15	+	0.00747352	0.992925	0	-0.196684	0.648041	0	+,0,0	Testis
Mhtx000668.g.t1	0.447829	0.616952	0	0.565315	0.638492	0	0.789307	0.564386	0	0,0,0	Non-Specific
Mhtx000670.g.t1	-2.72564	0.115131	0	1.55	0.626142	0	-0.836722	0.902402	0	0,0,0	Non-Specific
Mhtx000671.g.t1	-2.7814	0.0507685	0	0.956886	0.763638	0	0.0645703	0.999393	0	0,0,0	Non-Specific
Mhtx000674.g.t1	-0.598951	0.000598145	-	-0.475603	0.0347171	-	0.128177	0.850513	0	-,-,0	Other
Mhtx000675.g.t1	-5.27859	0.0191861	-	1.66667	0.743671	0	0.909037	0.935999	0	-,0,0	Other
Mhtx000675.g.t2	2.16663	0.29897	0	-1.91693	0.550835	0	-0.656729	0.947597	0	0,0,0	Non-Specific
Mhtx000676.g.t1	3.84865	8.19003e-26	+	-0.229352	0.790145	0	-0.626971	0.473408	0	+,0,0	Testis
Mhtx000677.g.t1	-1.83654	2.54621e-06	-	-0.824409	0.300359	0	-0.182434	0.954791	0	-,0,0	Other
Mhtx000678.g.t1	0.0553945	0.787137	0	0.561566	0.000290057	+	0.107371	0.81714	0	0,+,0	Ovary 1
Mhtx000679.g.t1	-0.0474291	0.897769	0	0.497935	0.118145	0	-0.262821	0.685957	0	0,0,0	Non-Specific
Mhtx000679.g.t2	0.249224	0.312934	0	0.342584	0.271667	0	0.018821	0.994829	0	0,0,0	Non-Specific
Mhtx000679.g.t3	-0.015344	0.972505	0	0.452154	0.172335	0	-0.136872	0.886849	0	0,0,0	Non-Specific
Mhtx000680.g.t1	-0.369716	0.323952	0	-0.472148	0.404406	0	0.0259511	0.997046	0	0,0,0	Non-Specific
Mhtx000682.g.t1	3.65121	1.79843e-20	+	-0.33595	0.68111	0	-0.701793	0.436044	0	+,0,0	Testis
Mhtx000683.g.t1	-0.0405818	0.933332	0	-0.212031	0.743102	0	-0.0762932	0.968203	0	0,0,0	Non-Specific
Mhtx000685.g.t1	3.4796	8.17972e-07	+	-1.03288	0.371642	0	-0.0824975	0.992167	0	+,0,0	Testis
Mhtx000685.g.t2	3.00258	4.70045e-28	+	-0.41637	0.366251	0	-0.657047	0.209008	0	+,0,0	Testis
Mhtx000686.g.t1	3.22113	0.0441039	+	0.859834	0.689661	0	0.458708	0.923143	0	+,0,0	Testis
Mhtx000687.g.t1	-0.00538058	0.999639	0	0.272904	0.854228	0	-1.10261	0.484004	0	0,0,0	Non-Specific
Mhtx000688.g.t1	-0.38146	0.00108313	-	-0.127845	0.563216	0	0.249079	0.296025	0	-,0,0	Other
Mhtx000690.g.t1	0.345795	0.0152791	+	-0.218687	0.305989	0	-0.0680277	0.913058	0	+,0,0	Testis
Mhtx000691.g.t1	0.820137	0.420386	0	-1.08551	0.460753	0	0.344965	0.939459	0	0,0,0	Non-Specific
Mhtx000692.g.t2	-0.846258	1.94335e-05	-	0.103945	0.836649	0	-0.184279	0.798398	0	-,0,0	Other
Mhtx000692.g.t3	-0.401066	0.0292474	-	-0.469626	0.0638131	0	0.0689849	0.95074	0	-,0,0	Other
Mhtx000693.g.t1	1.07677	0.00195532	+	0.222663	0.763109	0	-0.383526	0.689271	0	+,0,0	Testis
Mhtx000693.g.t2	0.779055	0.807456	0	-0.327506	0.965675	0	-0.245766	0.992447	0	0,0,0	Non-Specific
Mhtx000693.g.t3	0.611963	0.894976	0	-1.4754	0.833909	0	0.425521	0.987788	0	0,0,0	Non-Specific
Mhtx000694.g.t1	-0.480248	0.00127061	-	0.229261	0.346352	0	0.187349	0.635162	0	-,0,0	Other
Mhtx000696.g.t1	-0.822459	1.942e-13	-	-0.212547	0.252803	0	-0.116226	0.770508	0	-,0,0	Other
Mhtx000697.g.t1	-1.28611	0.0796049	0	0.268143	0.887228	0	-1.39222	0.452999	0	0,0,0	Non-Specific
Mhtx000698.g.t1	1.07694	7.17551e-09	+	-0.142273	0.714973	0	-0.243327	0.625848	0	+,0,0	Testis
Mhtx000699.g.t1	1.48496	0.680045	0	-1.21457	0.850662	0	0.72333	0.963676	0	0,0,0	Non-Specific
Mhtx000700.g.t1	0.312264	0.0415575	+	0.27791	0.175646	0	0.10817	0.834068	0	+,0,0	Testis
Mhtx000701.g.t1	-1.49382	0.159602	0	0.870856	0.656814	0	0.403148	0.925151	0	0,0,0	Non-Specific
Mhtx000702.g.t1	0.418204	5.59731e-07	+	0.251213	0.013196	+	-0.179409	0.268508	0	+,+,0	Ovary 2
Mhtx000703.g.t1	-0.983117	8.04809e-07	-	-0.322682	0.377952	0	-0.186951	0.821458	0	-,0,0	Other
Mhtx000704.g.t1	1.49337	0.306079	0	0.677162	0.810831	0	0.831451	0.859234	0	0,0,0	Non-Specific
Mhtx000704.g.t2	-0.437822	0.91826	0	3.93808	0.348177	0	-0.71946	0.963327	0	0,0,0	Non-Specific
Mhtx000704.g.t3	0.78305	0.856486	0	2.66221	0.621605	0	-1.97691	0.853299	0	0,0,0	Non-Specific
Mhtx000705.g.t1	3.51948	0.0216624	+	1.35871	0.420316	0	-0.452589	0.917089	0	+,0,0	Testis
Mhtx000706.g.t1	-0.079259	0.87802	0	-0.632201	0.253426	0	0.187316	0.914771	0	0,0,0	Non-Specific
Mhtx000707.g.t1	3.98767	5.94082e-28	+	0.625197	0.252398	0	0.077985	0.974002	0	+,0,0	Testis
Mhtx000707.g.t2	1.20414	0.798856	0	0.170945	0.991352	0	-4.18471	0.641675	0	0,0,0	Non-Specific
Mhtx000707.g.t3	3.4848	0.111468	0	0.992371	0.829658	0	0.671502	0.949203	0	0,0,0	Non-Specific
Mhtx000708.g.t1	-3.23256	0.0472465	-	2.02416	0.455915	0	-2.54507	0.487026	0	-,0,0	Other
Mhtx000709.g.t1	-0.100027	0.593646	0	0.286922	0.159835	0	0.0321677	0.971863	0	0,0,0	Non-Specific
Mhtx000710.g.t1	-1.40703	0.669836	0	0.258484	0.976828	0	-0.822393	0.950931	0	0,0,0	Non-Specific
Mhtx000711.g.t1	-0.702245	3.75437e-07	-	-0.192587	0.474805	0	0.0307203	0.979647	0	-,0,0	Other
Mhtx000712.g.t1	-0.093831	0.829672	0	-0.532807	0.275778	0	-0.219452	0.874036	0	0,0,0	Non-Specific
Mhtx000713.g.t1	-5.00741	0.366381	0	0	1	0	2.75499	0.887909	0	0,0,0	Non-Specific
Mhtx000714.g.t1	-0.226968	0.527941	0	-0.213201	0.738039	0	-0.474876	0.549558	0	0,0,0	Non-Specific
Mhtx000716.g.t1	-0.576483	1.14389e-08	-	-0.101162	0.625806	0	0.00570981	0.998784	0	-,0,0	Other
Mhtx000717.g.t1	-0.336759	0.0415812	-	-0.04981	0.909684	0	0.261235	0.461674	0	-,0,0	Other
Mhtx000718.g.t1	-0.94497	0.00742035	-	-0.743781	0.175697	0	-0.43794	0.727123	0	-,0,0	Other
Mhtx000719.g.t1	-0.766172	0.00245137	-	0.0434977	0.960206	0	-0.325474	0.641027	0	-,0,0	Other
Mhtx000720.g.t1	0.00458989	0.996696	0	-0.678671	0.156498	0	-0.460553	0.636402	0	0,0,0	Non-Specific
Mhtx000722.g.t1	0.422297	0.700216	0	-1.70906	0.275973	0	0.940078	0.798032	0	0,0,0	Non-Specific
Mhtx000724.g.t2	-0.561781	0.499654	0	-0.646843	0.648794	0	1.307	0.387206	0	0,0,0	Non-Specific
Mhtx000725.g.t1	3.15871	1.27242e-07	+	-0.280946	0.778144	0	-0.228936	0.914771	0	+,0,0	Testis
Mhtx000727.g.t1	-0.529234	1.89157e-06	-	-0.0762529	0.77141	0	0.0550231	0.923848	0	-,0,0	Other
Mhtx000728.g.t1	-6.50949	0.018194	-	5.98326	0.0907891	0	1.09356	0.922994	0	-,0,0	Other
Mhtx000729.g.t1	0.34675	0.141915	0	0.40087	0.186283	0	0.348457	0.45303	0	0,0,0	Non-Specific
Mhtx000730.g.t1	2.63217	2.08487e-37	+	0.397933	0.0962366	0	-0.0275091	0.985535	0	+,0,0	Testis
Mhtx000730.g.t2	3.23966	0.587243	0	-4.76553	0.575807	0	0	1	0	0,0,0	Non-Specific
Mhtx000731.g.t1	-0.411752	0.0328338	-	-0.106954	0.794592	0	0.0681942	0.942374	0	-,0,0	Other
Mhtx000732.g.t1	1.67992	0.0678348	0	-0.388549	0.841733	0	-2.11169	0.226528	0	0,0,0	Non-Specific
Mhtx000733.g.t1	0.627695	0.181134	0	-0.229903	0.80801	0	-0.0386544	0.994901	0	0,0,0	Non-Specific
Mhtx000734.g.t1	-1.23184	0.104862	0	-0.0637431	0.983964	0	-2.34918	0.365714	0	0,0,0	Non-Specific
Mhtx000735.g.t1	1.71979	6.23642e-12	+	1.09723	4.50582e-05	+	0.193566	0.819953	0	+,+,0	Ovary 2
Mhtx000737.g.t1	0.192439	0.69829	0	-0.968639	0.0375592	-	-0.164966	0.927306	0	0,-,0	Other
Mhtx000738.g.t1	3.58667	6.0385e-08	+	-0.675446	0.497399	0	-0.124339	0.974574	0	+,0,0	Testis
Mhtx000739.g.t1	2.29245	0.0721601	0	-0.123123	0.967215	0	-0.578357	0.885561	0	0,0,0	Non-Specific
Mhtx000740.g.t1	3.57862	1.18226e-21	+	-0.325884	0.67878	0	-0.73858	0.368991	0	+,0,0	Testis
Mhtx000740.g.t2	3.84024	4.58763e-46	+	-0.325352	0.502902	0	-0.547396	0.32777	0	+,0,0	Testis
Mhtx000741.g.t1	-0.788062	2.76859e-15	-	-0.0732588	0.760719	0	-0.0234054	0.975915	0	-,0,0	Other
Mhtx000742.g.t1	1.55212	0.757716	0	-2.22872	0.777057	0	1.35801	0.940664	0	0,0,0	Non-Specific
Mhtx000743.g.t1	2.2318	5.49153e-50	+	0.396396	0.0287294	+	-0.0562688	0.937996	0	+,+,0	Ovary 2
Mhtx000744.g.t1	-0.00139165	1	0	-0.911371	0.71648	0	-1.32576	0.795419	0	0,0,0	Non-Specific
Mhtx000748.g.t1	-0.752008	4.46267e-05	-	-0.503593	0.0394609	-	0.281894	0.549477	0	-,-,0	Other
Mhtx000749.g.t1	0.276268	0.476365	0	-0.232649	0.720989	0	-0.548319	0.438601	0	0,0,0	Non-Specific
Mhtx000750.g.t2	-0.778621	3.45387e-20	-	-0.245432	0.0376951	-	0.132107	0.569253	0	-,-,0	Other
Mhtx000750.g.t3	0.13979	0.800087	0	-0.334368	0.655957	0	0.215122	0.896927	0	0,0,0	Non-Specific
Mhtx000752.g.t1	0.378397	0.0353147	+	-0.0573494	0.900617	0	-0.0596208	0.948184	0	+,0,0	Testis
Mhtx000753.g.t1	0.110197	0.7013	0	0.614008	0.0124689	+	-0.234163	0.668918	0	0,+,0	Ovary 1
Mhtx000754.g.t1	-0.199668	0.876252	0	-0.143177	0.962855	0	0.585545	0.859263	0	0,0,0	Non-Specific
Mhtx000755.g.t1	0.208905	0.754074	0	-0.101761	0.946399	0	-0.584671	0.677304	0	0,0,0	Non-Specific
Mhtx000756.g.t1	-0.0955917	0.824778	0	0.538522	0.199551	0	-0.408806	0.564386	0	0,0,0	Non-Specific
Mhtx000758.g.t1	-0.241704	0.0880338	0	-0.309887	0.0786519	0	-0.0866214	0.87097	0	0,0,0	Non-Specific
Mhtx000759.g.t1	-0.287892	0.0201321	-	-0.00627517	0.991423	0	0.279535	0.194702	0	-,0,0	Other
Mhtx000759.g.t2	-0.425793	1.24422e-06	-	0.0522727	0.804312	0	0.0900562	0.754717	0	-,0,0	Other
Mhtx000760.g.t1	-2.92373	0.0402708	-	0.207221	0.972307	0	1.53253	0.711672	0	-,0,0	Other
Mhtx000761.g.t1	-0.661289	0.347946	0	-0.410327	0.773232	0	-0.871208	0.668777	0	0,0,0	Non-Specific
Mhtx000762.g.t1	-0.70881	1.32214e-11	-	-0.0979069	0.667782	0	0.294118	0.135444	0	-,0,0	Other
Mhtx000763.g.t1	-0.672248	0.00014204	-	-0.111052	0.781179	0	-0.172452	0.763102	0	-,0,0	Other
Mhtx000764.g.t1	-1.20507	9.89977e-12	-	-0.835535	3.8204e-05	-	0.0175894	0.994829	0	-,-,0	Other
Mhtx000765.g.t1	-0.445564	8.54262e-05	-	-0.242917	0.181538	0	-0.0935678	0.853077	0	-,0,0	Other
Mhtx000767.g.t1	-0.393541	0.77959	0	1.06381	0.54052	0	-1.41493	0.570311	0	0,0,0	Non-Specific
Mhtx000771.g.t1	3.50614	3.63312e-26	+	-0.307969	0.652712	0	-0.673295	0.34944	0	+,0,0	Testis
Mhtx000773.g.t1	-1.06516	1.25185e-10	-	-0.832124	2.20824e-05	-	-0.358284	0.362434	0	-,-,0	Other
Mhtx000774.g.t1	-1.07138	1.39049e-08	-	-0.263237	0.43165	0	0.108345	0.90264	0	-,0,0	Other
Mhtx000775.g.t1	0.476559	0.826929	0	-1.49618	0.621852	0	-0.410271	0.970512	0	0,0,0	Non-Specific
Mhtx000776.g.t1	0.0733843	0.810413	0	0.575212	0.022219	+	-0.0798337	0.935769	0	0,+,0	Ovary 1
Mhtx000777.g.t1	0.209542	0.0423952	+	0.388245	0.000309657	+	-0.0809265	0.804001	0	+,+,0	Ovary 2
Mhtx000779.g.t1	3.47177	2.63543e-33	+	0.529374	0.207855	0	0.0566245	0.978327	0	+,0,0	Testis
Mhtx000779.g.t3	-3.12135	0.375082	0	7.30796	0.0459375	+	-0.872874	0.951796	0	0,+,0	Ovary 1
Mhtx000780.g.t1	-0.0140778	0.99005	0	-0.694972	0.455039	0	0.247388	0.927686	0	0,0,0	Non-Specific
Mhtx000782.g.t1	2.55063	0.0159973	+	0.078098	0.976232	0	-0.341312	0.92321	0	+,0,0	Testis
Mhtx000783.g.t1	-0.374572	0.00428452	-	-0.0817635	0.788684	0	-0.00416028	1	0	-,0,0	Other
Mhtx000785.g.t1	-0.768236	3.5615e-11	-	0.00802535	0.988579	0	0.194148	0.524843	0	-,0,0	Other
Mhtx000786.g.t1	2.73495	1.81602e-18	+	-0.481632	0.356767	0	-0.569227	0.421004	0	+,0,0	Testis
Mhtx000787.g.t1	-0.892049	0.635776	0	0.214063	0.967	0	0.355636	0.968203	0	0,0,0	Non-Specific
Mhtx000788.g.t1	0.551128	0.402026	0	-0.264653	0.837749	0	-1.46518	0.258205	0	0,0,0	Non-Specific
Mhtx000789.g.t1	-0.694112	0.216134	0	-0.158887	0.914738	0	-0.622614	0.710041	0	0,0,0	Non-Specific
Mhtx000790.g.t1	-2.44175	0.0936658	0	1.65032	0.496142	0	0.5284	0.920772	0	0,0,0	Non-Specific
Mhtx000791.g.t2	-0.645277	1.08206e-18	-	0.0536654	0.770883	0	0.0835903	0.745576	0	-,0,0	Other
Mhtx000792.g.t1	0.418908	0.505665	0	0.283345	0.793849	0	-0.391171	0.821547	0	0,0,0	Non-Specific
Mhtx000793.g.t1	-0.60314	0.39802	0	-0.437327	0.753545	0	-0.102973	0.986476	0	0,0,0	Non-Specific
Mhtx000794.g.t1	0.819857	0.287238	0	-0.113796	0.957457	0	-0.551856	0.81036	0	0,0,0	Non-Specific
Mhtx000795.g.t1	-1.60016	5.19695e-20	-	-0.415477	0.164601	0	-0.522902	0.222405	0	-,0,0	Other
Mhtx000795.g.t2	-0.488761	0.695553	0	-1.00063	0.550492	0	0.0802097	0.995572	0	0,0,0	Non-Specific
Mhtx000797.g.t1	-0.829564	0.13987	0	0.362032	0.754186	0	-0.285679	0.906084	0	0,0,0	Non-Specific
Mhtx000797.g.t2	-0.347679	0.364347	0	0.156643	0.843182	0	-0.380228	0.692277	0	0,0,0	Non-Specific
Mhtx000797.g.t3	-0.488462	0.120897	0	0.0316104	0.976154	0	-0.00109507	1	0	0,0,0	Non-Specific
Mhtx000797.g.t4	1.88872	0.766407	0	-0.736214	0.961868	0	-0.0669056	1	0	0,0,0	Non-Specific
Mhtx000798.g.t1	3.23684	0.000215852	+	-0.489249	0.684677	0	-0.741639	0.698651	0	+,0,0	Testis
Mhtx000799.g.t1	-0.495667	7.17092e-05	-	-0.133381	0.592322	0	-0.0835823	0.883456	0	-,0,0	Other
Mhtx000799.g.t2	-0.526022	9.48285e-09	-	-0.157992	0.329902	0	-0.0799732	0.835339	0	-,0,0	Other
Mhtx000800.g.t1	0.389647	0.667776	0	-0.470783	0.752284	0	-0.260914	0.948383	0	0,0,0	Non-Specific
Mhtx000801.g.t1	-1.23888	1.71741e-06	-	-0.292838	0.618585	0	-0.370789	0.702301	0	-,0,0	Other
Mhtx000802.g.t1	-2.98593	0.299452	0	-1.26031	0.844043	0	2.40117	0.763102	0	0,0,0	Non-Specific
Mhtx000803.g.t1	2.4804	0.0131447	+	0.154365	0.959158	0	0.083959	0.994829	0	+,0,0	Testis
Mhtx000805.g.t1	-1.52255	0.265974	0	-0.662188	0.815458	0	0.0228046	1	0	0,0,0	Non-Specific
Mhtx000806.g.t1	0.167563	0.254624	0	-0.13103	0.576464	0	0.0312463	0.967607	0	0,0,0	Non-Specific
Mhtx000807.g.t1	1.18207	0.162953	0	-0.353568	0.840079	0	-0.301869	0.936326	0	0,0,0	Non-Specific
Mhtx000808.g.t1	3.47293	1.61889e-15	+	0.930823	0.0773281	0	0.258496	0.86639	0	+,0,0	Testis
Mhtx000810.g.t1	3.38553	3.37516e-20	+	-0.259017	0.754699	0	-0.714926	0.378132	0	+,0,0	Testis
Mhtx000811.g.t1	0.744599	0.000790966	+	0.192519	0.634763	0	-0.200579	0.763102	0	+,0,0	Testis
Mhtx000812.g.t1	-0.206583	0.122799	0	-0.201766	0.320659	0	0.668213	1.46493e-06	+	0,0,+	Tail
Mhtx000813.g.t2	-0.673589	0.00371514	-	-0.270142	0.504237	0	0.312115	0.591885	0	-,0,0	Other
Mhtx000814.g.t1	-1.20029	0.0339555	-	0.210259	0.893211	0	-1.15729	0.447866	0	-,0,0	Other
Mhtx000816.g.t1	-1.11486	2.78895e-08	-	-0.697843	0.0127627	-	0.0173298	0.997158	0	-,-,0	Other
Mhtx000817.g.t1	0.295247	0.0144647	+	0.215423	0.194829	0	0.161066	0.560376	0	+,0,0	Testis
Mhtx000818.g.t1	-0.703327	0.00151201	-	-0.377209	0.26396	0	-0.0154771	0.997424	0	-,0,0	Other
Mhtx000819.g.t1	2.49588	0.557949	0	-5.7289	0.279797	0	0	1	0	0,0,0	Non-Specific
Mhtx000820.g.t1	0.124152	0.145285	0	-0.00462962	0.989581	0	0.030981	0.937399	0	0,0,0	Non-Specific
Mhtx000821.g.t1	-0.302207	0.561014	0	-0.462989	0.560778	0	0.24632	0.899364	0	0,0,0	Non-Specific
Mhtx000822.g.t1	0.166785	0.207377	0	0.271021	0.0705806	0	-0.274755	0.189041	0	0,0,0	Non-Specific
Mhtx000823.g.t1	1.32577	0.582611	0	-0.458503	0.933615	0	0.891954	0.915932	0	0,0,0	Non-Specific
Mhtx000823.g.t3	0.250595	0.627998	0	-0.015974	0.994288	0	-0.203938	0.907868	0	0,0,0	Non-Specific
Mhtx000823.g.t4	0.202094	0.847061	0	0.0883234	0.971074	0	-0.620146	0.785584	0	0,0,0	Non-Specific
Mhtx000824.g.t1	-0.0515722	0.838387	0	-0.167675	0.609539	0	0.146498	0.804591	0	0,0,0	Non-Specific
Mhtx000825.g.t1	3.75888	1.22052e-26	+	0.588851	0.26301	0	0.146759	0.930702	0	+,0,0	Testis
Mhtx000826.g.t1	0.0639993	0.803913	0	-0.294696	0.31213	0	-0.105479	0.902357	0	0,0,0	Non-Specific
Mhtx000827.g.t1	-0.394271	7.44536e-13	-	0.0584933	0.616068	0	0.0896152	0.545827	0	-,0,0	Other
Mhtx000827.g.t2	0.838019	0.553188	0	-0.383713	0.896308	0	-0.176948	0.984656	0	0,0,0	Non-Specific
Mhtx000828.g.t1	-0.758712	0.0104135	-	-0.64243	0.115119	0	-0.0549687	0.981348	0	-,0,0	Other
Mhtx000829.g.t1	0.256802	0.379458	0	-0.290681	0.500329	0	-0.549712	0.281696	0	0,0,0	Non-Specific
Mhtx000831.g.t1	0.928782	8.23981e-10	+	0.311226	0.12276	0	-0.337902	0.216659	0	+,0,0	Testis
Mhtx000833.g.t1	-0.79801	0.0494543	-	-0.114105	0.923101	0	-0.215062	0.912484	0	-,0,0	Other
Mhtx000834.g.t1	1.87979	1.59793e-13	+	0.392031	0.211252	0	-0.191174	0.780026	0	+,0,0	Testis
Mhtx000835.g.t1	-2.16191	0.00105084	-	-0.303377	0.893762	0	0.854433	0.723414	0	-,0,0	Other
Mhtx000836.g.t1	-0.00257399	0.997867	0	0.267349	0.463	0	-0.127852	0.886751	0	0,0,0	Non-Specific
Mhtx000838.g.t1	-0.145618	0.223501	0	-0.0549475	0.826026	0	0.286366	0.100797	0	0,0,0	Non-Specific
Mhtx000839.g.t1	-0.621959	0.00889449	-	-0.358699	0.382327	0	-0.509151	0.377898	0	-,0,0	Other
Mhtx000842.g.t1	1.17	0.00178234	+	-0.31085	0.663657	0	-0.634975	0.439515	0	+,0,0	Testis
Mhtx000844.g.t1	0.463945	0.0594048	0	-0.297078	0.444537	0	0.119861	0.909622	0	0,0,0	Non-Specific
Mhtx000846.g.t1	-0.123238	0.984348	0	2.61817	0.684462	0	-0.277273	0.995549	0	0,0,0	Non-Specific
Mhtx000846.g.t2	0.855045	0.536893	0	-0.0504317	0.992925	0	-0.285124	0.965066	0	0,0,0	Non-Specific
Mhtx000846.g.t3	-1.75761	0.480402	0	2.15525	0.550387	0	-0.388539	0.977022	0	0,0,0	Non-Specific
Mhtx000848.g.t1	-0.691975	0.757045	0	1.02288	0.767049	0	-0.829686	0.905854	0	0,0,0	Non-Specific
Mhtx000849.g.t1	1.65303	0.00850263	+	-0.257477	0.848567	0	-0.37376	0.86942	0	+,0,0	Testis
Mhtx000850.g.t1	-0.476539	0.127755	0	2.87805	7.48435e-36	+	-0.0783152	0.914428	0	0,+,0	Ovary 1
Mhtx000851.g.t1	0.305641	0.000645461	+	0.464427	5.16156e-07	+	-0.122353	0.572392	0	+,+,0	Ovary 2
Mhtx000852.g.t1	-1.10673	0.40827	0	1.31219	0.495437	0	-0.346613	0.950236	0	0,0,0	Non-Specific
Mhtx000853.g.t1	0.42741	8.31292e-05	+	0.246153	0.0920276	0	-0.13676	0.633702	0	+,0,0	Testis
Mhtx000854.g.t1	1.76002	0.05303	0	0.838525	0.449376	0	0.0866743	0.988301	0	0,0,0	Non-Specific
Mhtx000855.g.t1	-0.977464	0.0540355	0	-0.886054	0.330577	0	0.31437	0.909145	0	0,0,0	Non-Specific
Mhtx000855.g.t2	-0.863278	1.1305e-05	-	-0.764	0.0125024	-	0.543905	0.289109	0	-,-,0	Other
Mhtx000855.g.t3	-0.539667	0.00669275	-	0.0501046	0.933269	0	-0.338036	0.473721	0	-,0,0	Other
Mhtx000856.g.t1	0.0199576	0.920585	0	-0.0599585	0.842695	0	0.0313104	0.967607	0	0,0,0	Non-Specific
Mhtx000860.g.t1	-0.210976	0.545783	0	-0.000101422	1	0	0.0117141	1	0	0,0,0	Non-Specific
Mhtx000861.g.t1	-0.685412	0.286995	0	-0.633073	0.604774	0	-0.254069	0.948222	0	0,0,0	Non-Specific
Mhtx000863.g.t1	0.504069	0.0219347	+	0.896196	7.8774e-05	+	0.392223	0.353819	0	+,+,0	Ovary 2
Mhtx000864.g.t1	0.412175	0.000747296	+	-0.0172814	0.966904	0	0.00892098	0.997012	0	+,0,0	Testis
Mhtx000864.g.t2	0.0777001	0.858706	0	0.488955	0.253083	0	0.0463339	0.983682	0	0,0,0	Non-Specific
Mhtx000865.g.t2	0	1	0	2.24188	0.58114	0	3.7116	0.336957	0	0,0,0	Non-Specific
Mhtx000868.g.t1	-1.7505	0.0838085	0	-1.00046	0.695501	0	1.38715	0.693754	0	0,0,0	Non-Specific
Mhtx000869.g.t1	1.70919	2.82875e-12	+	-0.110427	0.857477	0	-0.368031	0.542468	0	+,0,0	Testis
Mhtx000871.g.t1	-0.470162	0.000530748	-	0.0479805	0.904208	0	0.0976516	0.862175	0	-,0,0	Other
Mhtx000872.g.t1	-2.56787	0.00245069	-	1.21273	0.427152	0	-0.865943	0.751283	0	-,0,0	Other
Mhtx000873.g.t1	-0.0773295	0.950814	0	0.175536	0.935777	0	-0.939253	0.648951	0	0,0,0	Non-Specific
Mhtx000874.g.t1	0.406768	0.0033441	+	0.188213	0.376847	0	-0.123258	0.764974	0	+,0,0	Testis
Mhtx000875.g.t1	-0.993406	8.72524e-05	-	-0.288417	0.583514	0	0.323554	0.687965	0	-,0,0	Other
Mhtx000877.g.t1	0.146177	0.365915	0	-0.123953	0.645073	0	0.0530502	0.942295	0	0,0,0	Non-Specific
Mhtx000878.g.t1	1.80096	1.01506e-21	+	1.02216	4.11158e-09	+	0.362838	0.231471	0	+,+,0	Ovary 2
Mhtx000879.g.t1	0.514929	1.33907e-07	+	-0.0907436	0.635126	0	-0.0702026	0.855843	0	+,0,0	Testis
Mhtx000879.g.t2	1.07689	0.706538	0	-1.34444	0.774037	0	-1.31673	0.896476	0	0,0,0	Non-Specific
Mhtx000880.g.t1	-1.00779	0.0114612	-	-0.769274	0.292807	0	0.597418	0.643303	0	-,0,0	Other
Mhtx000881.g.t1	1.26108	3.38378e-17	+	0.650451	5.52019e-05	+	-0.0359998	0.967607	0	+,+,0	Ovary 2
Mhtx000883.g.t1	-0.640497	0.749459	0	1.62164	0.492612	0	-1.4775	0.705999	0	0,0,0	Non-Specific
Mhtx000884.g.t1	-1.99408	0.34332	0	0.928946	0.836344	0	3.69548	0.191644	0	0,0,0	Non-Specific
Mhtx000885.g.t1	1.78859	4.70957e-09	+	0.142702	0.84882	0	0.365715	0.658774	0	+,0,0	Testis
Mhtx000886.g.t1	-0.647413	4.5537e-22	-	-0.0245471	0.906189	0	0.0738357	0.755817	0	-,0,0	Other
Mhtx000887.g.t1	-0.00645282	0.985926	0	0.396691	0.111795	0	-0.0887024	0.914799	0	0,0,0	Non-Specific
Mhtx000888.g.t1	0.318021	0.509013	0	-0.167822	0.859169	0	-0.807995	0.298885	0	0,0,0	Non-Specific
Mhtx000889.g.t1	0.877089	0.0813103	0	1.4067	0.00429719	+	0.0166214	1	0	0,+,0	Ovary 1
Mhtx000890.g.t2	-0.149107	0.0216491	-	0.224143	0.00163947	+	0.099407	0.480184	0	-,+,0	Other
Mhtx000892.g.t1	-1.13596	0.000125999	-	-0.732259	0.132688	0	-0.0790894	0.975909	0	-,0,0	Other
Mhtx000893.g.t1	-0.942601	0.00945958	-	0.100547	0.929554	0	-0.470542	0.68507	0	-,0,0	Other
Mhtx000895.g.t1	0.145038	0.454528	0	-0.0890355	0.803838	0	-0.00474057	1	0	0,0,0	Non-Specific
Mhtx000895.g.t2	4.43369	0.434494	0	-4.14884	0.642529	0	4.16948	0.777913	0	0,0,0	Non-Specific
Mhtx000896.g.t1	0.0752321	0.491601	0	0.193222	0.102024	0	-0.0119952	0.988501	0	0,0,0	Non-Specific
Mhtx000897.g.t1	-0.986995	1.18401e-08	-	-0.304304	0.285884	0	0.284528	0.515024	0	-,0,0	Other
Mhtx000898.g.t1	-1.2867	0.00957331	-	-1.02496	0.206995	0	0.234677	0.935999	0	-,0,0	Other
Mhtx000899.g.t1	0.139007	0.615855	0	-0.0511045	0.936755	0	-0.166491	0.836811	0	0,0,0	Non-Specific
Mhtx000900.g.t1	-1.40651	0.176132	0	-0.0196508	1	0	-2.02362	0.489253	0	0,0,0	Non-Specific
Mhtx000901.g.t1	2.30617	1.94624e-10	+	-0.567246	0.305945	0	-0.552438	0.522191	0	+,0,0	Testis
Mhtx000903.g.t1	2.13612	6.94678e-06	+	-0.122815	0.913742	0	-0.425037	0.740923	0	+,0,0	Testis
Mhtx000904.g.t1	0.10912	0.900299	0	-0.0339732	0.989198	0	-1.11979	0.41372	0	0,0,0	Non-Specific
Mhtx000906.g.t1	0.286225	0.018887	+	0.113068	0.603161	0	-0.0336581	0.960664	0	+,0,0	Testis
Mhtx000908.g.t1	-1.16414	1.65877e-07	-	-0.618984	0.0461917	-	-0.124733	0.913058	0	-,-,0	Other
Mhtx000909.g.t1	3.27562	3.30851e-19	+	-0.470523	0.48022	0	-0.525995	0.586249	0	+,0,0	Testis
Mhtx000910.g.t1	-0.6613	1.31325e-12	-	-0.162945	0.320613	0	0.130024	0.642629	0	-,0,0	Other
Mhtx000912.g.t1	5.0342	0.00468796	+	-0.963242	0.768418	0	-0.334014	0.972587	0	+,0,0	Testis
Mhtx000913.g.t1	2.09603	5.74022e-05	+	-0.59734	0.403846	0	-0.881913	0.440481	0	+,0,0	Testis
Mhtx000914.g.t2	0.767241	0.78836	0	-0.403754	0.949821	0	-1.24899	0.878446	0	0,0,0	Non-Specific
Mhtx000915.g.t1	0.271464	0.0229472	+	0.180339	0.303052	0	-0.064013	0.894701	0	+,0,0	Testis
Mhtx000917.g.t1	-0.603836	0.902513	0	-1.41874	0.86067	0	0.292947	0.995526	0	0,0,0	Non-Specific
Mhtx000918.g.t1	-0.561935	0.00108814	-	0.185297	0.566492	0	0.296099	0.43769	0	-,0,0	Other
Mhtx000919.g.t1	-1.23219	0.579925	0	-0.369058	0.95059	0	-0.48706	0.967519	0	0,0,0	Non-Specific
Mhtx000920.g.t1	-0.314241	0.211297	0	0.114166	0.833388	0	-0.0344274	0.986476	0	0,0,0	Non-Specific
Mhtx000921.g.t1	-0.662222	0.629273	0	-2.97962	0.151806	0	-0.0267629	1	0	0,0,0	Non-Specific
Mhtx000922.g.t1	-4.03223	0.320448	0	3.71593	0.550623	0	2.44767	0.835714	0	0,0,0	Non-Specific
Mhtx000923.g.t1	4.02789	3.50495e-11	+	-0.658842	0.201891	0	-0.582005	0.544511	0	+,0,0	Testis
Mhtx000925.g.t1	0.153989	0.692224	0	0.372014	0.430908	0	-0.24009	0.800258	0	0,0,0	Non-Specific
Mhtx000927.g.t1	3.40868	1.66804e-07	+	-0.50199	0.550492	0	-0.579028	0.677919	0	+,0,0	Testis
Mhtx000928.g.t1	0.217258	0.0884734	0	0.380746	0.00486094	+	-0.106973	0.764458	0	0,+,0	Ovary 1
Mhtx000929.g.t1	0.775607	1.05075e-05	+	0.592448	0.00217168	+	0.0411252	0.966993	0	+,+,0	Ovary 2
Mhtx000931.g.t1	0.70828	0.00299692	+	0.615072	0.0136161	+	-0.121548	0.880782	0	+,+,0	Ovary 2
Mhtx000933.g.t1	0.33033	0.0105932	+	0.149304	0.479451	0	-0.0734809	0.887458	0	+,0,0	Testis
Mhtx000934.g.t1	4.48138	0.109366	0	0.71678	0.915049	0	-0.716595	0.958817	0	0,0,0	Non-Specific
Mhtx000935.g.t1	-0.704681	0.0767684	0	-0.207637	0.819854	0	0.0652027	0.98437	0	0,0,0	Non-Specific
Mhtx000936.g.t1	-0.0566453	0.983972	0	-2.31142	0.426578	0	-0.0267629	1	0	0,0,0	Non-Specific
Mhtx000937.g.t1	-0.276414	0.0129268	-	-0.408331	0.0013443	-	0.0388034	0.950236	0	-,-,0	Other
Mhtx000938.g.t1	0.315798	0.00413519	+	-0.131322	0.48162	0	0.0927299	0.799945	0	+,0,0	Testis
Mhtx000939.g.t1	-1.00837	0.000167394	-	-0.66346	0.119663	0	0.326857	0.737008	0	-,0,0	Other
Mhtx000941.g.t1	-1.41382	9.01904e-20	-	0.268088	0.375697	0	0.333372	0.362791	0	-,0,0	Other
Mhtx000942.g.t1	-0.818175	0.0167191	-	-0.466894	0.397683	0	0.293867	0.791418	0	-,0,0	Other
Mhtx000942.g.t2	0	NA	0	32.5343	NA	NA	-1.26834	NA	NA	0,NA,NA	Other
Mhtx000943.g.t1	-1.07224	8.61015e-13	-	-0.451491	0.0530606	0	-0.150362	0.827902	0	-,0,0	Other
Mhtx000943.g.t2	-0.623002	0.0700419	0	-0.971509	0.017571	-	0.0453813	0.989554	0	0,-,0	Other
Mhtx000944.g.t1	0.179917	0.881174	0	2.44024	0.00585292	+	5.20041	7.77238e-13	+	0,+,+	Other
Mhtx000945.g.t1	1.05118	0.490723	0	2.26651	0.100011	0	-0.321198	0.948598	0	0,0,0	Non-Specific
Mhtx000946.g.t1	-0.502511	0.00201411	-	-0.0863546	0.823767	0	0.277115	0.449754	0	-,0,0	Other
Mhtx000946.g.t2	-0.759831	1.70459e-08	-	0.0619622	0.863982	0	0.14062	0.755109	0	-,0,0	Other
Mhtx000947.g.t1	-0.264328	0.899343	0	1.88535	0.354731	0	0.126136	0.992838	0	0,0,0	Non-Specific
Mhtx000948.g.t1	4.64392	0.00104075	+	-0.359151	0.879923	0	-0.600811	0.880681	0	+,0,0	Testis
Mhtx000949.g.t1	3.83683	0.0396359	+	-0.280421	0.953089	0	-0.508965	0.95231	0	+,0,0	Testis
Mhtx000951.g.t1	0.279061	0.00597993	+	-0.0343896	0.896976	0	0.119204	0.657117	0	+,0,0	Testis
Mhtx000952.g.t1	-1.00237	0.199073	0	-0.0715608	0.979315	0	-0.419468	0.904131	0	0,0,0	Non-Specific
Mhtx000953.g.t1	-0.515906	0.00039485	-	-0.239536	0.359373	0	0.212728	0.619623	0	-,0,0	Other
Mhtx000954.g.t1	-0.605075	7.70486e-05	-	-0.1463	0.636024	0	0.0784507	0.915419	0	-,0,0	Other
Mhtx000955.g.t1	0.648016	0.280337	0	-0.259624	0.829749	0	-0.666287	0.636668	0	0,0,0	Non-Specific
Mhtx000956.g.t1	-0.0518621	0.980244	0	-2.54721	0.139071	0	3.8816	0.0293019	+	0,0,+	Tail
Mhtx000957.g.t1	0.644534	6.44048e-10	+	0.24886	0.0683309	0	0.029309	0.961915	0	+,0,0	Testis
Mhtx000958.g.t1	0.0763797	0.78863	0	-0.335732	0.282722	0	0.237997	0.674526	0	0,0,0	Non-Specific
Mhtx000959.g.t1	4.14717	4.41134e-34	+	1.04264	0.000265229	+	0.0545796	0.974002	0	+,+,0	Ovary 2
Mhtx000959.g.t2	3.83613	1.64375e-15	+	0.965205	0.00166548	+	0.199378	0.823604	0	+,+,0	Ovary 2
Mhtx000959.g.t3	3.86889	2.16915e-09	+	0.792257	0.214862	0	0.145657	0.949313	0	+,0,0	Testis
Mhtx000960.g.t1	-0.576099	6.89672e-08	-	-0.143379	0.461864	0	0.222054	0.341916	0	-,0,0	Other
Mhtx000960.g.t3	-0.602812	1.46618e-09	-	-0.0816374	0.712788	0	0.167164	0.504706	0	-,0,0	Other
Mhtx000960.g.t4	-0.506558	5.92794e-09	-	-0.153612	0.281362	0	0.188798	0.306374	0	-,0,0	Other
Mhtx000960.g.t6	-0.672062	1.96133e-07	-	0.00102121	1	0	0.064412	0.916955	0	-,0,0	Other
Mhtx000961.g.t1	0.37632	1.87067e-06	+	0.25424	0.00786776	+	-0.0468583	0.890038	0	+,+,0	Ovary 2
Mhtx000962.g.t1	0.175639	0.688039	0	-0.125035	0.882132	0	-0.183349	0.900725	0	0,0,0	Non-Specific
Mhtx000963.g.t1	-0.353627	0.0806082	0	-0.227833	0.52766	0	0.0640435	0.957032	0	0,0,0	Non-Specific
Mhtx000964.g.t1	0.877806	0.0174107	+	0.16319	0.838137	0	0.394374	0.655352	0	+,0,0	Testis
Mhtx000965.g.t1	0.564637	7.26035e-08	+	0.248159	0.0625121	0	-0.197696	0.353283	0	+,0,0	Testis
Mhtx000966.g.t1	0.226115	0.237098	0	0.718222	4.33391e-05	+	0.0998671	0.872711	0	0,+,0	Ovary 1
Mhtx000967.g.t1	0.118377	0.873327	0	1.13438	0.0511531	0	0.434079	0.71736	0	0,0,0	Non-Specific
Mhtx000968.g.t1	0.122735	0.782888	0	0.553921	0.203724	0	0.241375	0.793615	0	0,0,0	Non-Specific
Mhtx000969.g.t1	-0.454761	6.84934e-08	-	-0.0809783	0.651518	0	0.283621	0.0384107	+	-,0,+	Other
Mhtx000970.g.t1	-1.27227	0.729861	0	-3.16186	0.534765	0	4.26413	0.521884	0	0,0,0	Non-Specific
Mhtx000971.g.t1	1.08283	0.459475	0	4.26197	1.0581e-07	+	0.255684	0.893063	0	0,+,0	Ovary 1
Mhtx000972.g.t1	0.0365183	0.932299	0	0.241019	0.62939	0	-0.102826	0.937399	0	0,0,0	Non-Specific
Mhtx000973.g.t1	1.08507	0.000172302	+	0.110719	0.873561	0	-1.05535	0.0069624	-	+,0,-	Other
Mhtx000974.g.t1	0.142525	0.674648	0	-0.0750095	0.91613	0	0.202879	0.81861	0	0,0,0	Non-Specific
Mhtx000975.g.t1	3.3562	1.46336e-16	+	-0.256725	0.679587	0	-0.460717	0.564273	0	+,0,0	Testis
Mhtx000976.g.t1	3.10448	1.76955e-15	+	-0.380024	0.478473	0	-0.514562	0.499993	0	+,0,0	Testis
Mhtx000977.g.t2	-0.5318	0.000139578	-	-0.23357	0.281362	0	0.418719	0.0539655	0	-,0,0	Other
Mhtx000978.g.t1	1.48775	0.373809	0	-2.52797	0.275941	0	0.58422	0.945125	0	0,0,0	Non-Specific
Mhtx000979.g.t1	1.03085	0.00712539	+	-0.334337	0.630277	0	0.417797	0.677304	0	+,0,0	Testis
Mhtx000979.g.t2	0.794757	0.00295714	+	0.340729	0.434692	0	-0.12749	0.914212	0	+,0,0	Testis
Mhtx000979.g.t3	0.177711	0.732271	0	-0.00327412	1	0	0.39971	0.709624	0	0,0,0	Non-Specific
Mhtx000980.g.t1	0.0689514	0.863492	0	0.191012	0.728377	0	-0.179521	0.858954	0	0,0,0	Non-Specific
Mhtx000980.g.t2	-0.575652	2.49852e-13	-	0.196384	0.0907643	0	0.189694	0.230865	0	-,0,0	Other
Mhtx000980.g.t3	0.416014	0.234572	0	-0.204289	0.754933	0	-0.133787	0.929853	0	0,0,0	Non-Specific
Mhtx000981.g.t1	3.70925	1.71902e-27	+	-0.306288	0.663562	0	-0.711284	0.319501	0	+,0,0	Testis
Mhtx000982.g.t1	0.389068	0.000199463	+	0.219114	0.11077	0	-0.0120761	0.991214	0	+,0,0	Testis
Mhtx000983.g.t1	-0.44168	0.0298612	-	0.43128	0.105138	0	-0.289011	0.541973	0	-,0,0	Other
Mhtx000985.g.t1	-1.36864	2.55092e-10	-	-0.743491	0.0063827	-	-0.0984974	0.931487	0	-,-,0	Other
Mhtx000986.g.t1	0.310654	0.862968	0	-1.95882	0.442637	0	-0.0365592	1	0	0,0,0	Non-Specific
Mhtx000987.g.t1	-0.103416	0.774166	0	-0.149444	0.801382	0	0.0946988	0.946793	0	0,0,0	Non-Specific
Mhtx000988.g.t2	-0.198688	0.533114	0	-0.0734778	0.91937	0	0.394676	0.505934	0	0,0,0	Non-Specific
Mhtx000989.g.t1	1.50675	7.61879e-20	+	-0.135048	0.703466	0	-0.299356	0.433077	0	+,0,0	Testis
Mhtx000989.g.t2	-20.2068	NA	NA	0	NA	0	22.2093	NA	NA	NA,0,NA	Other
Mhtx000989.g.t3	1.01927	0.000163618	+	-0.530143	0.169727	0	-0.105981	0.937973	0	+,0,0	Testis
Mhtx000990.g.t1	0.270828	0.97456	0	0.983137	0.943638	0	-0.11399	1	0	0,0,0	Non-Specific
Mhtx000992.g.t1	-0.790649	9.05638e-15	-	-0.414638	0.00173106	-	0.116381	0.749393	0	-,-,0	Other
Mhtx000993.g.t1	1.6809	1.68018e-19	+	-0.201697	0.533333	0	-0.150892	0.813733	0	+,0,0	Testis
Mhtx000993.g.t2	1.67708	2.04707e-13	+	-0.605479	0.0422725	-	-0.0684547	0.96076	0	+,-,0	Other
Mhtx000993.g.t3	1.13945	2.09687e-28	+	-0.0844714	0.692394	0	-0.22605	0.279458	0	+,0,0	Testis
Mhtx000993.g.t4	1.93562	5.81741e-13	+	-0.36589	0.41991	0	-0.121612	0.926938	0	+,0,0	Testis
Mhtx000994.g.t1	0.0460472	0.971729	0	0.222381	0.906273	0	-0.461251	0.867777	0	0,0,0	Non-Specific
Mhtx000995.g.t1	-0.0015459	1	0	0.0337292	0.990397	0	-0.623767	0.755817	0	0,0,0	Non-Specific
Mhtx000996.g.t1	2.48678	1.4033e-05	+	-0.296502	0.806456	0	-0.780889	0.560305	0	+,0,0	Testis
Mhtx000997.g.t1	0.634594	3.66777e-10	+	0.257956	0.0527836	0	-0.00528399	0.998829	0	+,0,0	Testis
Mhtx000998.g.t1	0.607175	0.00206649	+	-0.045302	0.936432	0	-0.0815632	0.931699	0	+,0,0	Testis
Mhtx000999.g.t1	2.3509	0.069703	0	-0.082957	0.986697	0	0.24051	0.977531	0	0,0,0	Non-Specific
Mhtx000999.g.t2	0.568879	0.0012789	+	0.215462	0.466564	0	0.123009	0.849653	0	+,0,0	Testis
Mhtx001000.g.t1	-0.43374	0.000448545	-	0.0763818	0.789401	0	0.053554	0.93304	0	-,0,0	Other
Mhtx001002.g.t1	-0.863594	1.20642e-06	-	-0.231076	0.489624	0	-0.0125268	0.997943	0	-,0,0	Other
Mhtx001003.g.t1	-0.42603	0.199436	0	-0.471523	0.388606	0	-0.417787	0.697322	0	0,0,0	Non-Specific
Mhtx001003.g.t2	1.39019	0.31952	0	-1.0188	0.655957	0	-0.733007	0.903177	0	0,0,0	Non-Specific
Mhtx001004.g.t1	1.94147	0.594554	0	-0.244756	0.980231	0	0.982249	0.942374	0	0,0,0	Non-Specific
Mhtx001005.g.t1	3.43209	6.8439e-30	+	-0.434231	0.322427	0	-0.512901	0.400557	0	+,0,0	Testis
Mhtx001006.g.t1	0.270025	0.0111826	+	0.701693	7.43616e-13	+	0.201956	0.261609	0	+,+,0	Ovary 2
Mhtx001007.g.t1	-0.620442	0.563723	0	-0.779272	0.682787	0	-0.777244	0.855898	0	0,0,0	Non-Specific
Mhtx001008.g.t1	-0.153501	0.716751	0	0.335372	0.541644	0	0.322252	0.713972	0	0,0,0	Non-Specific
Mhtx001008.g.t2	-1.22692	2.91746e-06	-	0.333962	0.473551	0	0.357465	0.601936	0	-,0,0	Other
Mhtx001008.g.t3	-0.423768	0.175673	0	0.378755	0.416008	0	0.36778	0.59623	0	0,0,0	Non-Specific
Mhtx001009.g.t1	-1.25215	0.00794297	-	-0.482448	0.639025	0	-0.529408	0.787932	0	-,0,0	Other
Mhtx001010.g.t1	0.440513	0.0103718	+	0.127047	0.705197	0	-0.013231	0.996031	0	+,0,0	Testis
Mhtx001011.g.t1	0.263764	0.051037	0	0.190738	0.338578	0	0.185983	0.528444	0	0,0,0	Non-Specific
Mhtx001012.g.t1	3.18597	6.68768e-05	+	-0.1262	0.956042	0	-0.269637	0.938901	0	+,0,0	Testis
Mhtx001013.g.t1	-0.0562369	0.940062	0	-1.18569	0.0965484	0	0.222029	0.940255	0	0,0,0	Non-Specific
Mhtx001015.g.t2	0.320288	0.10628	0	0.222407	0.460626	0	-0.157108	0.787673	0	0,0,0	Non-Specific
Mhtx001016.g.t1	1.16777	1.69748e-21	+	-0.0655157	0.824816	0	-0.204373	0.482035	0	+,0,0	Testis
Mhtx001017.g.t1	-1.27871	3.64369e-07	-	-0.609103	0.0981509	0	0.135129	0.915419	0	-,0,0	Other
Mhtx001019.g.t1	-0.825238	1.8247e-05	-	-0.541092	0.0437885	-	-0.716511	0.0372947	-	-,-,-	Other
Mhtx001020.g.t1	-1.41927	4.53139e-10	-	1.38105	2.08877e-08	+	-0.246774	0.700807	0	-,+,0	Other
Mhtx001021.g.t1	0.300229	0.0366906	+	0.0560976	0.867655	0	-0.016309	0.991096	0	+,0,0	Testis
Mhtx001022.g.t1	0.124757	0.600616	0	0.310316	0.258799	0	0.189664	0.719423	0	0,0,0	Non-Specific
Mhtx001022.g.t2	-0.638749	3.44235e-06	-	0.279811	0.16322	0	0.30146	0.263734	0	-,0,0	Other
Mhtx001022.g.t3	-0.366722	0.0911155	0	0.272658	0.410944	0	0.347385	0.418892	0	0,0,0	Non-Specific
Mhtx001023.g.t1	0.896714	6.81948e-05	+	0.845346	0.00015832	+	-0.133459	0.857802	0	+,+,0	Ovary 2
Mhtx001024.g.t1	-0.167171	0.165397	0	0.182622	0.270639	0	0.0361961	0.951147	0	0,0,0	Non-Specific
Mhtx001024.g.t2	-0.126744	0.305552	0	0.173935	0.285102	0	0.0854071	0.815043	0	0,0,0	Non-Specific
Mhtx001025.g.t2	0.395024	0.00184984	+	-0.0550825	0.857573	0	0.135861	0.706318	0	+,0,0	Testis
Mhtx001027.g.t1	0.0113479	0.96994	0	0.209639	0.441394	0	0.0715978	0.926126	0	0,0,0	Non-Specific
Mhtx001027.g.t2	0.203874	0.0948075	0	0.322192	0.0166223	+	-0.0175622	0.984508	0	0,+,0	Ovary 1
Mhtx001027.g.t4	0.514583	0.00871357	+	0.202289	0.551026	0	-0.00822141	1	0	+,0,0	Testis
Mhtx001028.g.t1	2.42958	0.482789	0	-1.4233	0.827537	0	3.1206	0.673931	0	0,0,0	Non-Specific
Mhtx001029.g.t1	-1.0942	0.106347	0	1.21142	0.167852	0	4.91388	1.41511e-16	+	0,0,+	Tail
Mhtx001030.g.t1	-0.661707	0.00166756	-	-0.709198	0.0134779	-	0.0479775	0.979647	0	-,-,0	Other
Mhtx001031.g.t1	0.49431	0.000301621	+	0.107544	0.693651	0	-0.180992	0.602629	0	+,0,0	Testis
Mhtx001032.g.t2	0.470145	2.43167e-07	+	0.383487	0.000137395	+	0.031518	0.948383	0	+,+,0	Ovary 2
Mhtx001033.g.t1	0.255268	0.00706458	+	0.145708	0.30836	0	0.0780643	0.798754	0	+,0,0	Testis
Mhtx001034.g.t1	-0.38188	0.0048521	-	-0.0148224	0.976363	0	0.0206395	0.987027	0	-,0,0	Other
Mhtx001035.g.t1	-2.06744	0.159707	0	1.9287	0.374877	0	0.0156106	1	0	0,0,0	Non-Specific
Mhtx001036.g.t1	1.65548	0.00204598	+	-0.730877	0.376269	0	-0.310806	0.890245	0	+,0,0	Testis
Mhtx001037.g.t1	0.311387	0.000147544	+	-0.022881	0.92272	0	0.0260912	0.955004	0	+,0,0	Testis
Mhtx001038.g.t1	3.40766	1.09477e-24	+	-0.350539	0.590598	0	-0.589241	0.447795	0	+,0,0	Testis
Mhtx001039.g.t1	-0.92397	0.385994	0	0.291326	0.905508	0	0.43803	0.91331	0	0,0,0	Non-Specific
Mhtx001039.g.t2	3.84869	0.510038	0	-3.56384	0.707747	0	4.46749	0.75519	0	0,0,0	Non-Specific
Mhtx001040.g.t1	0.529748	0.000528763	+	0.0814385	0.812184	0	-0.0592085	0.937399	0	+,0,0	Testis
Mhtx001042.g.t1	-0.429247	0.000181128	-	-0.207739	0.283694	0	-0.109698	0.808137	0	-,0,0	Other
Mhtx001043.g.t1	-0.537257	0.35034	0	-0.858335	0.334706	0	-0.35777	0.896213	0	0,0,0	Non-Specific
Mhtx001044.g.t1	-0.872448	0.00291931	-	0.539282	0.204119	0	0.146739	0.909622	0	-,0,0	Other
Mhtx001044.g.t2	-0.812004	0.0254486	-	0.16804	0.852746	0	-0.271816	0.848818	0	-,0,0	Other
Mhtx001044.g.t4	-0.878244	0.00793494	-	0.422603	0.440947	0	0.178137	0.898104	0	-,0,0	Other
Mhtx001044.g.t5	-0.866109	7.22706e-05	-	0.489973	0.108068	0	0.212059	0.755817	0	-,0,0	Other
Mhtx001045.g.t1	-1.3786	1.51985e-07	-	-0.446732	0.419321	0	-0.428528	0.686024	0	-,0,0	Other
Mhtx001046.g.t1	-0.479181	2.70166e-05	-	0.0253876	0.949825	0	0.0220916	0.982337	0	-,0,0	Other
Mhtx001047.g.t1	-1.07875	3.99091e-07	-	-0.23102	0.596962	0	-0.642272	0.131659	0	-,0,0	Other
Mhtx001048.g.t1	-1.20764	0.326199	0	0.0494209	0.993857	0	-0.973641	0.833772	0	0,0,0	Non-Specific
Mhtx001049.g.t1	0.323406	0.385602	0	-0.358588	0.51278	0	0.29609	0.761133	0	0,0,0	Non-Specific
Mhtx001049.g.t2	-0.900502	2.00816e-08	-	0.458317	0.0318766	+	-0.133155	0.821899	0	-,+,0	Other
Mhtx001049.g.t3	2.2619	0.399851	0	-1.34967	0.781343	0	0.543293	0.967607	0	0,0,0	Non-Specific
Mhtx001050.g.t1	-1.31147	1.61621e-07	-	-0.777855	0.0240998	-	-0.623319	0.292185	0	-,-,0	Other
Mhtx001052.g.t1	0.54095	4.99575e-09	+	0.259548	0.0240467	+	-0.036951	0.936326	0	+,+,0	Ovary 2
Mhtx001053.g.t1	-0.512282	0.389946	0	-0.905403	0.288947	0	0.558839	0.750223	0	0,0,0	Non-Specific
Mhtx001054.g.t1	2.77361	4.91222e-12	+	-0.4783	0.512228	0	-0.470236	0.686024	0	+,0,0	Testis
Mhtx001054.g.t2	3.98125	0.000151243	+	-0.567806	0.812799	0	-0.31324	0.958529	0	+,0,0	Testis
Mhtx001054.g.t3	4.35667	2.4812e-05	+	-0.0834492	0.982351	0	-0.241769	0.967742	0	+,0,0	Testis
Mhtx001055.g.t1	-1.00321	1.7642e-07	-	-0.168184	0.696643	0	0.0533013	0.967607	0	-,0,0	Other
Mhtx001056.g.t1	-0.7656	5.71321e-06	-	-0.256846	0.353479	0	-0.0553885	0.953959	0	-,0,0	Other
Mhtx001057.g.t1	0.404074	0.00262134	+	0.0913079	0.739897	0	0.164006	0.628568	0	+,0,0	Testis
Mhtx001058.g.t1	1.3545	0.185124	0	1.8748	0.0112666	+	-0.140919	0.960844	0	0,+,0	Ovary 1
Mhtx001059.g.t1	0.648224	3.55573e-08	+	0.0900197	0.703811	0	-0.160867	0.587766	0	+,0,0	Testis
Mhtx001059.g.t2	-0.00687187	1	0	-0.235193	0.980863	0	0.0717659	1	0	0,0,0	Non-Specific
Mhtx001060.g.t1	2.9237	1.38946e-12	+	-0.457023	0.528562	0	-0.497007	0.654125	0	+,0,0	Testis
Mhtx001061.g.t1	-1.20505	0.0383728	-	0.783946	0.393698	0	-1.09598	0.359918	0	-,0,0	Other
Mhtx001062.g.t1	0.999256	0.840544	0	1.00478	0.909684	0	-1.15831	0.945712	0	0,0,0	Non-Specific
Mhtx001063.g.t1	-0.424795	0.587103	0	-0.50545	0.700788	0	-0.816843	0.690178	0	0,0,0	Non-Specific
Mhtx001064.g.t1	1.04381	2.37975e-14	+	-0.0526863	0.882227	0	-0.170174	0.649118	0	+,0,0	Testis
Mhtx001065.g.t1	-0.320844	0.444976	0	0.321774	0.620358	0	0.206179	0.883756	0	0,0,0	Non-Specific
Mhtx001065.g.t3	-0.465029	0.0136134	-	0.289343	0.307101	0	0.0150245	0.995585	0	-,0,0	Other
Mhtx001065.g.t4	-0.821542	0.0308119	-	0.60484	0.274187	0	0.240917	0.860945	0	-,0,0	Other
Mhtx001066.g.t1	-3.30829	0.457178	0	5.04024	0.388341	0	0.336428	0.994089	0	0,0,0	Non-Specific
Mhtx001067.g.t1	0.710963	0.000128845	+	0.0989546	0.811619	0	-0.239178	0.612448	0	+,0,0	Testis
Mhtx001067.g.t2	0.556846	0.91047	0	1.64131	0.814874	0	-4.4946	0.560306	0	0,0,0	Non-Specific
Mhtx001067.g.t3	0.686428	2.87013e-05	+	0.0232589	0.967	0	-0.0975231	0.887909	0	+,0,0	Testis
Mhtx001069.g.t1	-0.612281	1.91525e-06	-	0.278993	0.128227	0	0.362174	0.0896184	0	-,0,0	Other
Mhtx001070.g.t1	-1.19669	0.0237456	-	-0.247494	0.863318	0	-0.488312	0.832047	0	-,0,0	Other
Mhtx001071.g.t1	0.588345	0.000331099	+	-0.0956075	0.792176	0	0.114915	0.851896	0	+,0,0	Testis
Mhtx001072.g.t1	-0.65409	6.39878e-08	-	0.169319	0.460551	0	0.0704158	0.904969	0	-,0,0	Other
Mhtx001073.g.t1	0.462407	0.00339249	+	0.310431	0.136491	0	-0.0311215	0.975601	0	+,0,0	Testis
Mhtx001074.g.t1	-0.720074	0.127581	0	-0.211526	0.841308	0	-0.725491	0.494906	0	0,0,0	Non-Specific
Mhtx001075.g.t1	-0.402902	0.790911	0	1.20431	0.490831	0	0.237299	0.962436	0	0,0,0	Non-Specific
Mhtx001076.g.t1	-0.344035	0.857891	0	0.372308	0.918546	0	-2.39262	0.522398	0	0,0,0	Non-Specific
Mhtx001077.g.t1	-0.950906	0.0554941	0	-0.0352294	0.985666	0	-1.0985	0.247251	0	0,0,0	Non-Specific
Mhtx001078.g.t1	-0.531096	9.00137e-07	-	-0.845152	2.9106e-12	-	-0.418693	0.0309955	-	-,-,-	Other
Mhtx001079.g.t1	-1.61485	0.021025	-	-0.901987	0.587644	0	-0.676966	0.883738	0	-,0,0	Other
Mhtx001080.g.t1	-0.478274	0.0020952	-	-0.15933	0.573926	0	0.0409998	0.964873	0	-,0,0	Other
Mhtx001081.g.t1	-0.607455	0.553176	0	-0.118837	0.967887	0	-0.530295	0.896213	0	0,0,0	Non-Specific
Mhtx001082.g.t1	-1.97541	0.320448	0	1.28239	0.720118	0	-1.00291	0.889457	0	0,0,0	Non-Specific
Mhtx001083.g.t1	-0.620224	1.20324e-08	-	-0.290518	0.0497158	-	0.110225	0.761065	0	-,-,0	Other
Mhtx001084.g.t1	2.16615	0.126533	0	-0.677435	0.775752	0	-1.83218	0.630618	0	0,0,0	Non-Specific
Mhtx001085.g.t1	-0.224208	0.234927	0	-0.207865	0.48315	0	0.0163758	0.994829	0	0,0,0	Non-Specific
Mhtx001086.g.t1	-0.323564	0.0507814	0	-0.362325	0.114354	0	0.009528	0.998397	0	0,0,0	Non-Specific
Mhtx001087.g.t1	-0.00948409	0.952323	0	0.210979	0.0832506	0	0.174486	0.340763	0	0,0,0	Non-Specific
Mhtx001088.g.t1	-0.331297	0.505652	0	-0.237454	0.789752	0	0.541264	0.588479	0	0,0,0	Non-Specific
Mhtx001088.g.t2	0.105325	0.244422	0	-0.131998	0.272341	0	0.181735	0.208738	0	0,0,0	Non-Specific
Mhtx001089.g.t1	-5.07666	0.228629	0	0	1	0	4.49392	0.645239	0	0,0,0	Non-Specific
Mhtx001089.g.t2	0.539597	0.709905	0	0.821972	0.684677	0	-0.801781	0.822188	0	0,0,0	Non-Specific
Mhtx001090.g.t1	0.0226389	0.945451	0	-0.56458	0.0314475	-	0.428458	0.313505	0	0,-,0	Other
Mhtx001091.g.t1	-0.615298	0.371617	0	-0.950128	0.398089	0	0.615805	0.792757	0	0,0,0	Non-Specific
Mhtx001092.g.t1	-0.0388734	0.794714	0	-0.0229359	0.945441	0	0.0808649	0.835477	0	0,0,0	Non-Specific
Mhtx001093.g.t1	-1.04862	0.0318337	-	0.17665	0.893527	0	0.0743866	0.986249	0	-,0,0	Other
Mhtx001094.g.t1	-0.781241	2.72176e-08	-	-0.31515	0.12343	0	-0.0354613	0.969521	0	-,0,0	Other
Mhtx001095.g.t1	-0.336948	0.355593	0	0.426738	0.402717	0	0.148068	0.913492	0	0,0,0	Non-Specific
Mhtx001096.g.t1	-0.66323	0.466183	0	1.17245	0.304762	0	0.124043	0.982614	0	0,0,0	Non-Specific
Mhtx001096.g.t2	0.220684	0.165607	0	0.104916	0.720989	0	0.0937686	0.863763	0	0,0,0	Non-Specific
Mhtx001097.g.t1	4.44178	1.52158e-53	+	-0.295579	0.548019	0	-0.495794	0.397887	0	+,0,0	Testis
Mhtx001098.g.t1	3.80314	0.00331633	+	4.6083	1.95605e-14	+	-0.118316	0.966993	0	+,+,0	Ovary 2
Mhtx001099.g.t1	-0.498665	0.572825	0	0.792786	0.510177	0	0.168551	0.967079	0	0,0,0	Non-Specific
Mhtx001100.g.t1	0.297573	0.777762	0	-0.446628	0.79863	0	-0.654904	0.83953	0	0,0,0	Non-Specific
Mhtx001101.g.t1	-0.671969	0.00575508	-	-0.587658	0.0724422	0	0.236457	0.764458	0	-,0,0	Other
Mhtx001103.g.t1	-0.708367	0.038982	-	-0.721428	0.191559	0	-0.126014	0.958738	0	-,0,0	Other
Mhtx001104.g.t1	3.68622	2.65132e-40	+	0.704619	0.0286108	+	0.358035	0.570936	0	+,+,0	Ovary 2
Mhtx001105.g.t1	0.123956	0.764104	0	-0.351765	0.513788	0	0.158847	0.911032	0	0,0,0	Non-Specific
Mhtx001106.g.t2	0.313872	0.0749301	0	0.439612	0.0219126	+	-0.073252	0.91622	0	0,+,0	Ovary 1
Mhtx001107.g.t1	-1.64561	0.0319196	-	-0.632759	0.713145	0	0.68952	0.810256	0	-,0,0	Other
Mhtx001111.g.t1	-0.0678419	0.653328	0	-0.0803833	0.741036	0	0.259691	0.219455	0	0,0,0	Non-Specific
Mhtx001111.g.t3	0.979824	0.551483	0	-0.254986	0.950851	0	-1.07664	0.804489	0	0,0,0	Non-Specific
Mhtx001112.g.t1	-0.156909	0.369175	0	0.111424	0.710599	0	0.244917	0.447795	0	0,0,0	Non-Specific
Mhtx001112.g.t2	-0.165205	0.127389	0	0.101687	0.575051	0	0.158836	0.475731	0	0,0,0	Non-Specific
Mhtx001113.g.t1	3.48379	2.7289e-21	+	-0.468756	0.473093	0	-0.271996	0.849255	0	+,0,0	Testis
Mhtx001114.g.t1	-0.577852	0.176833	0	-0.107796	0.923465	0	-0.480963	0.662541	0	0,0,0	Non-Specific
Mhtx001114.g.t2	-1.4781	0.654656	0	-0.324632	0.969886	0	0.716712	0.96076	0	0,0,0	Non-Specific
Mhtx001114.g.t4	-0.38418	0.878756	0	-1.89524	0.5439	0	1.86213	0.71104	0	0,0,0	Non-Specific
Mhtx001114.g.t5	-0.43973	0.873278	0	-0.500822	0.923181	0	-3.26233	0.497472	0	0,0,0	Non-Specific
Mhtx001115.g.t1	0.85703	0.870451	0	-5.3403	0.353028	0	5.16728	0.551447	0	0,0,0	Non-Specific
Mhtx001116.g.t1	0.445392	0.00280334	+	0.00824994	0.990255	0	-0.335595	0.225943	0	+,0,0	Testis
Mhtx001117.g.t2	0.00550892	0.987799	0	-0.127714	0.730242	0	0.000741236	1	0	0,0,0	Non-Specific
Mhtx001119.g.t1	0.0482413	0.975823	0	-1.11625	0.509568	0	-1.11306	0.769309	0	0,0,0	Non-Specific
Mhtx001122.g.t1	-1.66065	0.0493921	-	0.219088	0.933301	0	-0.493864	0.904131	0	-,0,0	Other
Mhtx001123.g.t1	-1.39025	0.4044	0	0.947099	0.761566	0	-2.79254	0.41372	0	0,0,0	Non-Specific
Mhtx001125.g.t1	-0.742413	0.000211108	-	-0.719514	0.0100357	-	0.448602	0.371479	0	-,-,0	Other
Mhtx001125.g.t3	0.648343	0.896762	0	0.578577	0.955663	0	-3.90634	0.660398	0	0,0,0	Non-Specific
Mhtx001126.g.t1	0.268854	0.607243	0	-0.42714	0.571065	0	0.170594	0.935699	0	0,0,0	Non-Specific
Mhtx001127.g.t1	0.896868	0.66579	0	-0.651724	0.865327	0	-1.04223	0.877515	0	0,0,0	Non-Specific
Mhtx001128.g.t1	-0.563988	1.22403e-05	-	-0.0297852	0.94506	0	0.354523	0.123203	0	-,0,0	Other
Mhtx001130.g.t1	-0.105437	0.810265	0	0.0938616	0.911133	0	-0.536443	0.420805	0	0,0,0	Non-Specific
Mhtx001132.g.t1	-0.130475	0.496922	0	-0.360139	0.110872	0	0.293978	0.427554	0	0,0,0	Non-Specific
Mhtx001133.g.t1	3.10154	9.57147e-07	+	0.16284	0.88995	0	-0.59198	0.625353	0	+,0,0	Testis
Mhtx001134.g.t1	0.631283	0.00106334	+	-0.454043	0.0756143	0	0.065526	0.953738	0	+,0,0	Testis
Mhtx001134.g.t2	0.698093	0.252123	0	-0.133221	0.928777	0	0.0870694	0.98353	0	0,0,0	Non-Specific
Mhtx001135.g.t10	-1.24868	0.686417	0	-3.3476	0.422237	0	3.735	0.528436	0	0,0,0	Non-Specific
Mhtx001135.g.t11	-0.138668	0.796475	0	-0.133884	0.893211	0	0.160981	0.930343	0	0,0,0	Non-Specific
Mhtx001135.g.t12	-22.347	NA	NA	0	NA	0	21.147	NA	NA	NA,0,NA	Other
Mhtx001135.g.t13	-0.376795	0.179851	0	0.0547664	0.945505	0	0.0982242	0.938971	0	0,0,0	Non-Specific
Mhtx001135.g.t15	0.0753984	0.961412	0	1.65895	0.193074	0	-0.126875	0.987471	0	0,0,0	Non-Specific
Mhtx001135.g.t16	0.751947	0.731302	0	-0.873669	0.808323	0	0.781678	0.912908	0	0,0,0	Non-Specific
Mhtx001135.g.t17	-0.473036	0.951635	0	-8.63373	0.197742	0	6.45886	0.56916	0	0,0,0	Non-Specific
Mhtx001135.g.t19	-0.442732	0.1878	0	-0.295081	0.620614	0	0.269849	0.799497	0	0,0,0	Non-Specific
Mhtx001135.g.t2	-0.491477	0.0292085	-	-0.0252916	0.974896	0	0.194818	0.789937	0	-,0,0	Other
Mhtx001135.g.t20	-0.174399	0.899853	0	-0.537694	0.785463	0	-0.213087	0.969341	0	0,0,0	Non-Specific
Mhtx001135.g.t4	-0.75804	0.871198	0	-1.41675	0.847794	0	1.59616	0.906084	0	0,0,0	Non-Specific
Mhtx001135.g.t5	-0.269473	0.398818	0	-0.13296	0.83143	0	0.210947	0.818449	0	0,0,0	Non-Specific
Mhtx001135.g.t6	-2.24248	0.415868	0	1.66069	0.724314	0	-1.25631	0.897556	0	0,0,0	Non-Specific
Mhtx001135.g.t7	-0.286197	0.3406	0	-0.296897	0.507699	0	0.288069	0.688992	0	0,0,0	Non-Specific
Mhtx001135.g.t8	0.446849	0.829616	0	-1.64419	0.50439	0	1.46064	0.724672	0	0,0,0	Non-Specific
Mhtx001135.g.t9	-0.393433	0.123173	0	-0.0639065	0.924195	0	0.348486	0.529818	0	0,0,0	Non-Specific
Mhtx001136.g.t1	0.00331508	0.986049	0	0.114102	0.498139	0	-0.032939	0.95028	0	0,0,0	Non-Specific
Mhtx001137.g.t1	-0.0663964	0.783364	0	-0.127243	0.721987	0	-0.0742967	0.93059	0	0,0,0	Non-Specific
Mhtx001138.g.t1	0.932534	0.000380888	+	0.0265336	0.977455	0	-0.0215852	0.995585	0	+,0,0	Testis
Mhtx001138.g.t2	0.0101367	0.97614	0	-0.00580537	0.997609	0	0.0491252	0.964873	0	0,0,0	Non-Specific
Mhtx001138.g.t4	0.63052	0.00842846	+	0.0656393	0.918286	0	-0.0534918	0.969687	0	+,0,0	Testis
Mhtx001139.g.t1	-0.157567	0.590041	0	-0.183683	0.700788	0	0.104724	0.927587	0	0,0,0	Non-Specific
Mhtx001141.g.t1	-0.257426	0.851909	0	1.58524	0.206995	0	-0.577763	0.84314	0	0,0,0	Non-Specific
Mhtx001143.g.t1	2.99887	0.627106	0	-2.71401	0.795195	0	4.54545	0.748576	0	0,0,0	Non-Specific
Mhtx001144.g.t1	18.4838	NA	NA	1.56508	NA	NA	-32.3242	NA	NA	NA,NA,NA	Other
Mhtx001144.g.t2	-0.338382	0.169479	0	-0.00850627	0.995051	0	0.436742	0.324302	0	0,0,0	Non-Specific
Mhtx001145.g.t1	0.765559	0.391274	0	-0.784174	0.559625	0	-0.249283	0.950902	0	0,0,0	Non-Specific
Mhtx001145.g.t2	0.0396819	0.925378	0	0.33183	0.448719	0	0.158683	0.880061	0	0,0,0	Non-Specific
Mhtx001145.g.t4	-0.0189775	0.966529	0	-0.193683	0.707206	0	-0.0495339	0.97897	0	0,0,0	Non-Specific
Mhtx001146.g.t1	-0.426711	0.314664	0	0.0516524	0.967576	0	-0.132882	0.948184	0	0,0,0	Non-Specific
Mhtx001147.g.t1	0.321318	0.811694	0	-1.78831	0.273263	0	1.43304	0.607598	0	0,0,0	Non-Specific
Mhtx001148.g.t1	0.963469	0.240625	0	-0.851408	0.50228	0	-0.447241	0.901009	0	0,0,0	Non-Specific
Mhtx001149.g.t1	0.197494	0.394705	0	0.0835579	0.859611	0	-0.145867	0.833776	0	0,0,0	Non-Specific
Mhtx001149.g.t2	0.0321956	0.99812	0	3.15622	0.492208	0	-1.17328	0.917492	0	0,0,0	Non-Specific
Mhtx001150.g.t1	-0.105797	0.84779	0	-0.231737	0.778144	0	0.141395	0.941885	0	0,0,0	Non-Specific
Mhtx001150.g.t3	-0.0498309	0.815784	0	-0.310636	0.138721	0	-0.160132	0.728657	0	0,0,0	Non-Specific
Mhtx001150.g.t4	-0.534523	0.766723	0	0.727476	0.800586	0	-0.451977	0.946793	0	0,0,0	Non-Specific
Mhtx001152.g.t1	-0.755897	7.68634e-18	-	-0.217128	0.100313	0	-0.0484278	0.915419	0	-,0,0	Other
Mhtx001152.g.t2	1.86324	NA	NA	-1.4533	NA	NA	-4.47972	NA	NA	NA,NA,NA	Other
Mhtx001152.g.t3	-1.98511	0.545925	0	-2.46276	0.649348	0	3.31989	0.651767	0	0,0,0	Non-Specific
Mhtx001153.g.t1	3.97109	1.71232e-45	+	-0.354417	0.45068	0	-0.575541	0.291316	0	+,0,0	Testis
Mhtx001154.g.t1	0.987314	2.35157e-12	+	0.561322	5.34509e-05	+	-0.00804933	0.997656	0	+,+,0	Ovary 2
Mhtx001154.g.t2	1.20471	8.13255e-23	+	0.548673	9.59437e-06	+	-0.0490024	0.929086	0	+,+,0	Ovary 2
Mhtx001154.g.t5	1.2743	2.08641e-23	+	0.520593	0.000243775	+	0.2083	0.458558	0	+,+,0	Ovary 2
Mhtx001155.g.t3	-0.521357	0.869524	0	0.344953	0.96134	0	1.16235	0.894748	0	0,0,0	Non-Specific
Mhtx001155.g.t6	-2.3061	0.416623	0	1.773	0.712709	0	-0.691748	0.958535	0	0,0,0	Non-Specific
Mhtx001155.g.t7	-0.526909	0.0944003	0	-0.281561	0.63238	0	0.438961	0.557366	0	0,0,0	Non-Specific
Mhtx001157.g.t1	1.3995	0.515316	0	1.12554	0.712102	0	-1.34853	0.783942	0	0,0,0	Non-Specific
Mhtx001158.g.t1	-0.294819	0.888213	0	1.23389	0.60943	0	-0.520966	0.928478	0	0,0,0	Non-Specific
Mhtx001159.g.t1	0.580668	0.000169346	+	0.111307	0.732205	0	-0.0392127	0.966393	0	+,0,0	Testis
Mhtx001160.g.t1	0.702555	0.735983	0	-0.778216	0.828008	0	-2.35571	0.620124	0	0,0,0	Non-Specific
Mhtx001162.g.t1	0.255397	0.0411901	+	0.258932	0.0943011	0	0.168292	0.531882	0	+,0,0	Testis
Mhtx001163.g.t1	-1.25841	0.122056	0	-0.356626	0.866257	0	-1.10607	0.712407	0	0,0,0	Non-Specific
Mhtx001164.g.t1	-0.0692364	0.83823	0	0.284006	0.46952	0	0.39466	0.390043	0	0,0,0	Non-Specific
Mhtx001165.g.t1	-0.179169	0.383828	0	-0.293573	0.26546	0	0.148128	0.801343	0	0,0,0	Non-Specific
Mhtx001166.g.t1	3.47918	1.3333e-12	+	0.733291	0.360405	0	0.559892	0.686914	0	+,0,0	Testis
Mhtx001167.g.t1	-0.524364	0.425472	0	-0.124178	0.945505	0	-0.891163	0.586117	0	0,0,0	Non-Specific
Mhtx001168.g.t1	0.526415	0.33636	0	-0.315769	0.748986	0	-0.605208	0.636134	0	0,0,0	Non-Specific
Mhtx001169.g.t1	-0.689913	6.42262e-10	-	-0.246945	0.144151	0	0.241164	0.320758	0	-,0,0	Other
Mhtx001171.g.t1	1.47864	0.0528	0	-0.321499	0.835131	0	-1.503	0.362424	0	0,0,0	Non-Specific
Mhtx001172.g.t1	-0.823642	0.576506	0	-0.678479	0.806868	0	0.0506146	1	0	0,0,0	Non-Specific
Mhtx001172.g.t2	-1.01861	0.840948	0	-1.53048	0.858524	0	-0.96283	0.964873	0	0,0,0	Non-Specific
Mhtx001173.g.t1	-0.0167656	0.942592	0	0.180645	0.432928	0	0.161137	0.66389	0	0,0,0	Non-Specific
Mhtx001175.g.t2	0.938762	0.343607	0	-0.762579	0.635453	0	-0.198464	0.971451	0	0,0,0	Non-Specific
Mhtx001176.g.t1	-0.490858	0.772566	0	-0.018889	1	0	-0.00877551	1	0	0,0,0	Non-Specific
Mhtx001177.g.t1	0.972296	7.80273e-29	+	-0.0887212	0.587326	0	-0.0196014	0.972956	0	+,0,0	Testis
Mhtx001178.g.t1	0.122159	0.875055	0	-0.343417	0.763932	0	0.0199327	1	0	0,0,0	Non-Specific
Mhtx001179.g.t1	1.23096	1.5345e-19	+	-0.296544	0.132219	0	-0.40872	0.075006	0	+,0,0	Testis
Mhtx001182.g.t1	-0.879425	2.29412e-06	-	-0.599413	0.0173154	-	0.0713275	0.951147	0	-,-,0	Other
Mhtx001184.g.t1	0.00667068	1	0	-1.29815	0.419458	0	0.195992	0.979983	0	0,0,0	Non-Specific
Mhtx001185.g.t1	-0.464984	2.46897e-09	-	0.0574686	0.741706	0	0.062014	0.835477	0	-,0,0	Other
Mhtx001185.g.t2	1.36338	0.0833481	0	-0.124476	0.958941	0	0.25467	0.947041	0	0,0,0	Non-Specific
Mhtx001186.g.t1	1.33423	0.576506	0	-1.38539	0.722185	0	0.310408	0.984508	0	0,0,0	Non-Specific
Mhtx001187.g.t1	-0.730807	0.567048	0	-1.22843	0.486296	0	0.710548	0.85579	0	0,0,0	Non-Specific
Mhtx001187.g.t2	-6.19108	NA	NA	4.9825	NA	NA	-4.80167	NA	NA	NA,NA,NA	Other
Mhtx001187.g.t3	1.6204	0.0215311	+	-0.772263	0.493664	0	0.095256	0.988231	0	+,0,0	Testis
Mhtx001188.g.t3	1.06886	8.92825e-06	+	0.314216	0.409137	0	0.192581	0.801295	0	+,0,0	Testis
Mhtx001188.g.t4	6.82355	0.00183773	+	-1.03271	0.809761	0	0.48625	0.965066	0	+,0,0	Testis
Mhtx001189.g.t1	0.497223	0.0082915	+	0.175021	0.605432	0	-0.0734617	0.93495	0	+,0,0	Testis
Mhtx001190.g.t1	0.291163	0.0143467	+	0.235065	0.131126	0	-0.0817751	0.844057	0	+,0,0	Testis
Mhtx001192.g.t1	-0.229966	0.0180756	-	0.013014	0.967827	0	-0.070975	0.837393	0	-,0,0	Other
Mhtx001193.g.t1	0.803285	0.43092	0	-0.121569	0.965594	0	0.0775936	0.994662	0	0,0,0	Non-Specific
Mhtx001193.g.t2	1.40052	0.0911155	0	-0.643883	0.655957	0	0.234892	0.955657	0	0,0,0	Non-Specific
Mhtx001194.g.t1	-0.617466	0.3157	0	0.0549074	0.977706	0	-0.834587	0.532517	0	0,0,0	Non-Specific
Mhtx001195.g.t1	-0.0406504	0.793196	0	0.353977	0.00510553	+	-0.0771208	0.844057	0	0,+,0	Ovary 1
Mhtx001196.g.t1	1.3245	2.53427e-33	+	-0.356069	0.00945976	-	-0.153808	0.60588	0	+,-,0	Other
Mhtx001198.g.t1	-5.99566	0.263407	0	0	1	0	0	1	0	0,0,0	Non-Specific
Mhtx001199.g.t1	1.65578	0.000404972	+	-0.0398879	0.978785	0	-0.51174	0.657659	0	+,0,0	Testis
Mhtx001201.g.t1	-0.431613	0.299774	0	-0.591547	0.363001	0	0.120308	0.961915	0	0,0,0	Non-Specific
Mhtx001201.g.t2	-0.352977	0.402803	0	-0.908477	0.0906722	0	0.602609	0.547321	0	0,0,0	Non-Specific
Mhtx001202.g.t2	-0.363756	0.0030496	-	0.373243	0.0118842	+	0.139852	0.668176	0	-,+,0	Other
Mhtx001204.g.t1	1.27258	3.21234e-11	+	1.68263	5.14898e-21	+	0.221372	0.639204	0	+,+,0	Ovary 2
Mhtx001205.g.t1	-0.235173	0.751355	0	-0.343792	0.766185	0	-0.442407	0.808137	0	0,0,0	Non-Specific
Mhtx001206.g.t1	-0.33521	0.108933	0	-0.0380023	0.952319	0	0.300064	0.516618	0	0,0,0	Non-Specific
Mhtx001206.g.t2	-0.498986	0.102131	0	0.210305	0.717056	0	-0.260517	0.767483	0	0,0,0	Non-Specific
Mhtx001206.g.t3	-0.364147	0.288743	0	-0.105044	0.899057	0	0.250491	0.813253	0	0,0,0	Non-Specific
Mhtx001206.g.t4	0.164504	0.595332	0	0.197746	0.672937	0	0.134256	0.892785	0	0,0,0	Non-Specific
Mhtx001207.g.t1	0.920657	0.374497	0	-1.47256	0.348471	0	0.757746	0.844498	0	0,0,0	Non-Specific
Mhtx001208.g.t1	0.495533	2.41142e-06	+	-0.179987	0.270112	0	-0.0299581	0.963641	0	+,0,0	Testis
Mhtx001209.g.t1	1.70571	0.000988583	+	-0.144235	0.909822	0	0.161444	0.948389	0	+,0,0	Testis
Mhtx001210.g.t1	3.04165	0.0739364	0	-1.44254	0.548967	0	-0.75144	0.915637	0	0,0,0	Non-Specific
Mhtx001212.g.t1	-0.445968	0.00786402	-	0.151945	0.625442	0	-0.146525	0.778476	0	-,0,0	Other
Mhtx001213.g.t1	0.570783	0.215729	0	-0.437494	0.553727	0	-0.19671	0.921915	0	0,0,0	Non-Specific
Mhtx001215.g.t1	-0.28385	0.133816	0	0.390266	0.0886818	0	0.0931995	0.898637	0	0,0,0	Non-Specific
Mhtx001217.g.t1	-0.643994	0.786024	0	4.24838	0.00568973	+	6.28559	6.7198e-22	+	0,+,+	Other
Mhtx001218.g.t1	-0.360603	0.244386	0	0.0953582	0.899832	0	-0.303607	0.720559	0	0,0,0	Non-Specific
Mhtx001218.g.t2	-0.444957	0.115414	0	-0.354524	0.437394	0	0.451878	0.458512	0	0,0,0	Non-Specific
Mhtx001218.g.t3	-0.508406	1.35143e-07	-	-0.117353	0.556684	0	0.0950704	0.801343	0	-,0,0	Other
Mhtx001218.g.t4	-0.57824	2.632e-05	-	-0.00867716	0.989931	0	-0.0159853	0.993318	0	-,0,0	Other
Mhtx001219.g.t1	3.50791	0.000968894	+	3.13394	0.00574921	+	0.641751	0.860557	0	+,+,0	Ovary 2
Mhtx001222.g.t1	2.62662	0.130631	0	-1.78937	0.502983	0	-0.180793	0.992304	0	0,0,0	Non-Specific
Mhtx001225.g.t1	-0.260107	0.285129	0	-0.380301	0.2608	0	0.292866	0.618693	0	0,0,0	Non-Specific
Mhtx001225.g.t3	-0.491902	1.38387e-07	-	-0.166006	0.293584	0	0.0789984	0.832759	0	-,0,0	Other
Mhtx001226.g.t1	1.23138	0.00542784	+	-0.392539	0.629768	0	-0.592417	0.588168	0	+,0,0	Testis
Mhtx001228.g.t1	2.38092	0.133705	0	0.61736	0.793057	0	-1.47416	0.658274	0	0,0,0	Non-Specific
Mhtx001229.g.t1	-0.119331	0.856317	0	-0.270309	0.790799	0	-0.233529	0.914771	0	0,0,0	Non-Specific
Mhtx001231.g.t1	-0.364196	0.373731	0	0.219848	0.773232	0	-0.440835	0.641902	0	0,0,0	Non-Specific
Mhtx001231.g.t4	0.153427	0.506126	0	-0.393723	0.138844	0	0.0703894	0.946386	0	0,0,0	Non-Specific
Mhtx001233.g.t1	-0.0672197	0.708223	0	0.0691626	0.820627	0	0.214903	0.462601	0	0,0,0	Non-Specific
Mhtx001234.g.t1	0.793467	0.0987766	0	0.658336	0.287289	0	-0.120169	0.956979	0	0,0,0	Non-Specific
Mhtx001235.g.t1	-0.1029	0.928311	0	0.105504	0.966124	0	-0.576168	0.83944	0	0,0,0	Non-Specific
Mhtx001237.g.t1	-0.52465	3.54171e-08	-	-0.154652	0.370365	0	0.180508	0.44945	0	-,0,0	Other
Mhtx001238.g.t2	1.78645	0.00667541	+	0.117035	0.946656	0	-0.514533	0.779988	0	+,0,0	Testis
Mhtx001239.g.t1	-0.888447	0.00105267	-	-0.823834	0.029679	-	-0.437912	0.613941	0	-,-,0	Other
Mhtx001240.g.t2	8.97302	0.00403579	+	0.966123	0.900186	0	-0.910534	0.954084	0	+,0,0	Testis
Mhtx001240.g.t4	8.75757	3.44509e-14	+	1.42298	0.0136887	+	-0.373859	0.820877	0	+,+,0	Ovary 2
Mhtx001240.g.t5	4.91946	4.38926e-08	+	1.96035	0.000255427	+	-0.526859	0.689513	0	+,+,0	Ovary 2
Mhtx001240.g.t6	2.35053	0.108848	0	2.29529	0.246792	0	0.181356	0.988301	0	0,0,0	Non-Specific
Mhtx001241.g.t1	-5.56476	0.14352	0	4.86657	0.383698	0	-1.59125	0.915419	0	0,0,0	Non-Specific
Mhtx001245.g.t1	0.0542505	0.78221	0	0.0581733	0.865956	0	0.155086	0.690264	0	0,0,0	Non-Specific
Mhtx001245.g.t2	-0.387738	0.0260765	-	0.270343	0.29508	0	0.0326807	0.978805	0	-,0,0	Other
Mhtx001246.g.t1	-0.338145	0.293365	0	0.245015	0.653525	0	0.124933	0.923917	0	0,0,0	Non-Specific
Mhtx001247.g.t1	-0.794156	0.637828	0	0.354897	0.924195	0	-0.92391	0.858754	0	0,0,0	Non-Specific
Mhtx001248.g.t1	-0.489266	0.689557	0	0.0454474	0.99261	0	0.111163	0.992068	0	0,0,0	Non-Specific
Mhtx001249.g.t1	0.824581	0.324764	0	0.106493	0.965381	0	0.396652	0.895389	0	0,0,0	Non-Specific
Mhtx001249.g.t2	1.2676	2.96057e-05	+	-0.19911	0.764519	0	-0.244473	0.818511	0	+,0,0	Testis
Mhtx001250.g.t1	3.31682	4.42031e-24	+	-0.399303	0.512796	0	-0.5507	0.486178	0	+,0,0	Testis
Mhtx001252.g.t2	-0.563696	3.69666e-05	-	-0.0913966	0.765475	0	0.128059	0.775634	0	-,0,0	Other
Mhtx001252.g.t4	-0.202743	0.709884	0	-0.426766	0.568081	0	-0.133846	0.954303	0	0,0,0	Non-Specific
Mhtx001253.g.t1	-0.549832	0.721683	0	1.32598	0.489378	0	-2.38653	0.287687	0	0,0,0	Non-Specific
Mhtx001255.g.t1	-0.20332	0.0439983	-	0.132558	0.406269	0	0.171127	0.406985	0	-,0,0	Other
Mhtx001256.g.t1	-0.802484	0.00227754	-	-0.669804	0.053115	0	-0.36431	0.609349	0	-,0,0	Other
Mhtx001257.g.t1	-1.41103	1.65938e-08	-	-0.230106	0.708621	0	-0.568615	0.440252	0	-,0,0	Other
Mhtx001258.g.t1	-0.629052	0.3123	0	-0.66261	0.510404	0	0.264923	0.924627	0	0,0,0	Non-Specific
Mhtx001259.g.t1	-3.34363	0.476746	0	3.79916	0.588119	0	-2.66694	0.849036	0	0,0,0	Non-Specific
Mhtx001260.g.t1	0.0523331	0.978404	0	-1.77602	0.400089	0	0.400307	0.962396	0	0,0,0	Non-Specific
Mhtx001261.g.t1	3.82597	0.465937	0	0.0991149	0.999856	0	-0.254416	0.998115	0	0,0,0	Non-Specific
Mhtx001261.g.t2	1.51978	6.39096e-24	+	-0.136052	0.646135	0	-0.13514	0.789752	0	+,0,0	Testis
Mhtx001262.g.t1	-0.331544	0.09363	0	-0.0603259	0.909684	0	-0.0304698	0.985707	0	0,0,0	Non-Specific
Mhtx001263.g.t1	0.166163	0.82615	0	0.0720551	0.967	0	-0.334637	0.8732	0	0,0,0	Non-Specific
Mhtx001265.g.t1	4.59765	0.00370819	+	-1.53094	0.494201	0	-1.35735	0.804062	0	+,0,0	Testis
Mhtx001267.g.t1	-0.605913	2.43726e-07	-	0.207331	0.281113	0	0.121856	0.749494	0	-,0,0	Other
Mhtx001268.g.t1	0.83652	5.55409e-10	+	0.276398	0.124574	0	0.216154	0.445556	0	+,0,0	Testis
Mhtx001271.g.t1	-1.36199	9.85641e-14	-	-0.682829	0.0144675	-	-0.317895	0.641025	0	-,-,0	Other
Mhtx001272.g.t2	-0.710886	0.00132312	-	-0.318565	0.392253	0	0.360589	0.489871	0	-,0,0	Other
Mhtx001273.g.t1	-1.09322	8.43724e-05	-	-0.994894	0.0156776	-	0.424358	0.658774	0	-,-,0	Other
Mhtx001274.g.t1	-0.00701572	0.978052	0	0.12076	0.645406	0	-0.059288	0.928845	0	0,0,0	Non-Specific
Mhtx001276.g.t1	-0.0270228	0.988545	0	-0.262426	0.922881	0	-0.298749	0.96026	0	0,0,0	Non-Specific
Mhtx001277.g.t1	-1.22411	0.0103391	-	-0.273643	0.808458	0	-0.304919	0.887787	0	-,0,0	Other
Mhtx001278.g.t1	0.358954	0.657404	0	-0.0220889	0.995557	0	-0.0622068	0.993916	0	0,0,0	Non-Specific
Mhtx001279.g.t1	0.0286005	0.778733	0	0.117945	0.291882	0	0.0289696	0.93607	0	0,0,0	Non-Specific
Mhtx001281.g.t1	1.26633	0.247069	0	-1.15988	0.490406	0	0.336563	0.953095	0	0,0,0	Non-Specific
Mhtx001282.g.t1	-0.656492	1.2859e-09	-	-0.28124	0.0698456	0	0.175286	0.543305	0	-,0,0	Other
Mhtx001282.g.t2	-0.535762	0.648728	0	-2.54519	0.0377587	-	0.742896	0.839896	0	0,-,0	Other
Mhtx001283.g.t1	0.315694	0.686297	0	-0.260961	0.855778	0	-0.961156	0.543662	0	0,0,0	Non-Specific
Mhtx001284.g.t1	0.635375	0.933659	0	1.05827	0.93899	0	-3.53688	0.831709	0	0,0,0	Non-Specific
Mhtx001285.g.t1	0.427499	0.101969	0	-0.696215	0.0184864	-	-0.970975	0.00292677	-	0,-,-	Other
Mhtx001286.g.t1	-0.949645	0.0017476	-	-0.6071	0.246912	0	-0.244819	0.872027	0	-,0,0	Other
Mhtx001287.g.t1	0.0581236	0.93943	0	-0.230352	0.836352	0	-0.0646626	0.989292	0	0,0,0	Non-Specific
Mhtx001288.g.t1	-0.975393	0.0173954	-	-1.12049	0.0712253	0	-0.401442	0.841167	0	-,0,0	Other
Mhtx001289.g.t1	-0.0731956	0.956186	0	-0.267641	0.895528	0	0.222067	0.96066	0	0,0,0	Non-Specific
Mhtx001289.g.t2	0.0282285	0.92539	0	-0.0514356	0.923101	0	0.0871151	0.919405	0	0,0,0	Non-Specific
Mhtx001289.g.t4	-0.16766	0.108136	0	-0.0816717	0.681751	0	0.00534596	0.998717	0	0,0,0	Non-Specific
Mhtx001290.g.t1	-0.964626	0.0529466	0	0.353228	0.734574	0	-0.14352	0.960573	0	0,0,0	Non-Specific
Mhtx001290.g.t2	-7.88834	0.0535367	0	7.17286	0.194232	0	-1.48576	0.93496	0	0,0,0	Non-Specific
Mhtx001290.g.t4	-0.766121	0.127824	0	-0.276917	0.806243	0	-0.427967	0.816739	0	0,0,0	Non-Specific
Mhtx001290.g.t5	19.4956	1.80982e-05	+	-32.2706	2.55864e-12	-	32.5076	4.38956e-12	+	+,-,+	Other
Mhtx001290.g.t6	-0.505007	0.544682	0	-0.412192	0.776176	0	0.448139	0.858869	0	0,0,0	Non-Specific
Mhtx001290.g.t7	-0.810861	0.518546	0	-0.943884	0.620089	0	-0.709799	0.851966	0	0,0,0	Non-Specific
Mhtx001290.g.t8	-1.68308	0.398438	0	0.217883	0.970937	0	0.786924	0.918234	0	0,0,0	Non-Specific
Mhtx001290.g.t9	-0.730612	0.0246971	-	-0.840922	0.0955605	0	0.216218	0.903402	0	-,0,0	Other
Mhtx001291.g.t1	-0.724945	0.00027393	-	0.165876	0.679194	0	0.329161	0.464728	0	-,0,0	Other
Mhtx001291.g.t2	-0.43706	0.00603149	-	-0.302006	0.222967	0	0.256347	0.524523	0	-,0,0	Other
Mhtx001291.g.t3	-0.221369	0.575983	0	-0.0487288	0.963649	0	-0.317929	0.729654	0	0,0,0	Non-Specific
Mhtx001292.g.t1	0.113188	0.935302	0	-1.11858	0.516039	0	0.691568	0.858954	0	0,0,0	Non-Specific
Mhtx001293.g.t1	0.0475891	0.891294	0	-0.0640915	0.920833	0	-0.1185	0.910471	0	0,0,0	Non-Specific
Mhtx001294.g.t1	2.18834	0.0987978	0	-1.68662	0.381626	0	-0.0755224	0.998383	0	0,0,0	Non-Specific
Mhtx001296.g.t1	4.25397	4.5419e-70	+	-0.376772	0.307621	0	-0.53957	0.218148	0	+,0,0	Testis
Mhtx001297.g.t1	-0.800624	1.29858e-06	-	-0.352518	0.141862	0	0.185522	0.709624	0	-,0,0	Other
Mhtx001298.g.t1	0.12312	0.613434	0	-0.0283272	0.965117	0	-0.178513	0.761251	0	0,0,0	Non-Specific
Mhtx001300.g.t2	0.014532	0.920463	0	0.00718937	0.984503	0	0.134503	0.547615	0	0,0,0	Non-Specific
Mhtx001301.g.t1	0.227929	0.194029	0	0.420429	0.0285395	+	0.0131151	0.995572	0	0,+,0	Ovary 1
Mhtx001302.g.t1	1.08753	0.0553359	0	-0.786886	0.35231	0	-0.238555	0.933377	0	0,0,0	Non-Specific
Mhtx001303.g.t1	0.0909087	0.418994	0	0.0976792	0.561965	0	0.0278893	0.958417	0	0,0,0	Non-Specific
Mhtx001304.g.t1	-0.624266	5.81423e-06	-	0.0233668	0.961264	0	-0.195564	0.57441	0	-,0,0	Other
Mhtx001305.g.t1	-0.319135	0.0416078	-	0.19276	0.450782	0	0.0473469	0.954814	0	-,0,0	Other
Mhtx001306.g.t1	-0.743839	0.00120893	-	0.133472	0.806314	0	-0.193718	0.818447	0	-,0,0	Other
Mhtx001308.g.t1	-0.384691	0.436495	0	-0.105697	0.933521	0	0.445706	0.717846	0	0,0,0	Non-Specific
Mhtx001309.g.t1	2.97153	1.30388e-08	+	0.262182	0.829946	0	-0.102314	0.978293	0	+,0,0	Testis
Mhtx001309.g.t2	-0.046928	0.996345	0	1.90479	0.783473	0	0.00346793	1	0	0,0,0	Non-Specific
Mhtx001310.g.t1	-1.16751	0.0601221	0	-0.900738	0.353835	0	0.46143	0.835308	0	0,0,0	Non-Specific
Mhtx001310.g.t2	-0.915033	9.62139e-23	-	-0.244809	0.0712248	0	-0.0325004	0.956453	0	-,0,0	Other
Mhtx001311.g.t1	3.26883	5.13191e-11	+	-0.238256	0.798949	0	-0.896378	0.292844	0	+,0,0	Testis
Mhtx001312.g.t1	-0.489647	0.207242	0	-0.209565	0.786451	0	-0.148316	0.932361	0	0,0,0	Non-Specific
Mhtx001312.g.t2	-0.672785	0.0025692	-	-0.272627	0.480572	0	0.14721	0.866873	0	-,0,0	Other
Mhtx001312.g.t3	2.01142	0.553022	0	-0.387346	0.966124	0	-1.15757	0.927343	0	0,0,0	Non-Specific
Mhtx001313.g.t1	-0.132153	0.334748	0	-0.286181	0.0676634	0	-0.0409721	0.951147	0	0,0,0	Non-Specific
Mhtx001314.g.t1	-0.371554	0.00142231	-	-0.386419	0.00477807	-	0.129853	0.696121	0	-,-,0	Other
Mhtx001315.g.t1	-0.236916	0.685735	0	-0.449712	0.592071	0	-0.229577	0.914771	0	0,0,0	Non-Specific
Mhtx001317.g.t1	-0.278993	0.534629	0	0.346776	0.613909	0	0.172191	0.913057	0	0,0,0	Non-Specific
Mhtx001318.g.t1	0.970484	0.72448	0	-1.44154	0.729803	0	1.99046	0.741088	0	0,0,0	Non-Specific
Mhtx001319.g.t1	-0.656788	5.89087e-05	-	0.01782	0.977978	0	-0.161575	0.778977	0	-,0,0	Other
Mhtx001320.g.t1	-0.49716	0.0527545	0	-0.106732	0.867021	0	0.282842	0.696873	0	0,0,0	Non-Specific
Mhtx001321.g.t1	-0.704329	0.252664	0	0.503257	0.624879	0	-0.783572	0.560306	0	0,0,0	Non-Specific
Mhtx001321.g.t2	-0.0911664	0.877589	0	-0.150772	0.880321	0	-0.153866	0.937399	0	0,0,0	Non-Specific
Mhtx001321.g.t3	-0.646237	0.0684766	0	-0.914791	0.0421268	-	1.00438	0.0757345	0	0,-,0	Other
Mhtx001321.g.t4	-1.33579	0.627232	0	-0.210626	0.977981	0	0.607767	0.96026	0	0,0,0	Non-Specific
Mhtx001321.g.t5	-1.29902	0.848897	0	0.377935	0.982669	0	1.53348	0.950236	0	0,0,0	Non-Specific
Mhtx001322.g.t1	3.18918	6.26729e-20	+	0.168645	0.803153	0	-0.462574	0.51361	0	+,0,0	Testis
Mhtx001324.g.t1	0.206808	0.30056	0	-0.229949	0.42794	0	-0.0382404	0.97436	0	0,0,0	Non-Specific
Mhtx001324.g.t2	0.0729986	0.977997	0	-0.117641	0.98232	0	-0.697707	0.913485	0	0,0,0	Non-Specific
Mhtx001324.g.t3	0.235445	0.233167	0	-0.223507	0.447616	0	-0.0110651	0.997943	0	0,0,0	Non-Specific
Mhtx001325.g.t1	3.23943	3.80207e-20	+	-0.339347	0.63259	0	-0.625788	0.443614	0	+,0,0	Testis
Mhtx001327.g.t1	-0.264157	0.341815	0	0.291017	0.472833	0	0.0215674	0.994901	0	0,0,0	Non-Specific
Mhtx001327.g.t2	-0.790023	NA	NA	-4.30415	NA	NA	0	NA	0	NA,NA,0	Other
Mhtx001327.g.t3	0.016006	0.98533	0	-0.349507	0.720115	0	0.452568	0.759048	0	0,0,0	Non-Specific
Mhtx001328.g.t1	3.9994	0.137548	0	-2.2909	0.61041	0	1.05813	0.926085	0	0,0,0	Non-Specific
Mhtx001328.g.t2	3.0296	5.10185e-16	+	-0.488862	0.460127	0	-0.443959	0.68131	0	+,0,0	Testis
Mhtx001329.g.t1	3.7446	0.127725	0	0.0392236	1	0	-0.177217	0.996031	0	0,0,0	Non-Specific
Mhtx001329.g.t2	-0.588261	0.788246	0	-0.258564	0.960123	0	-0.244651	0.984587	0	0,0,0	Non-Specific
Mhtx001329.g.t3	0.272114	0.871259	0	0.468481	0.862203	0	0.305512	0.96232	0	0,0,0	Non-Specific
Mhtx001329.g.t4	0.197382	0.751104	0	0.239838	0.814728	0	-0.166311	0.941715	0	0,0,0	Non-Specific
Mhtx001329.g.t5	-0.404594	0.882452	0	0.816184	0.848841	0	0.129813	0.997012	0	0,0,0	Non-Specific
Mhtx001330.g.t1	-0.299215	0.850539	0	-0.785417	0.75961	0	1.01259	0.798752	0	0,0,0	Non-Specific
Mhtx001331.g.t1	-1.18982	0.165473	0	-1.36317	0.445879	0	0.270668	0.971451	0	0,0,0	Non-Specific
Mhtx001332.g.t1	-0.579046	0.758498	0	0.71089	0.819244	0	0.0650844	0.999285	0	0,0,0	Non-Specific
Mhtx001333.g.t1	-0.919991	0.151511	0	0.0616777	0.97819	0	0.0322392	0.99872	0	0,0,0	Non-Specific
Mhtx001334.g.t3	0.248143	0.0589079	0	0.0572342	0.84583	0	0.273022	0.22254	0	0,0,0	Non-Specific
Mhtx001338.g.t1	-0.46508	0.0924432	0	-0.395801	0.327665	0	-0.0945183	0.944095	0	0,0,0	Non-Specific
Mhtx001338.g.t2	-0.815326	4.03172e-05	-	-0.397142	0.183057	0	0.129685	0.879316	0	-,0,0	Other
Mhtx001338.g.t3	19.8857	1.17897e-05	+	2.85784	0.77052	0	-2.4369	0.900725	0	+,0,0	Testis
Mhtx001338.g.t4	-0.876659	0.628672	0	-0.757335	0.809448	0	0.841545	0.880681	0	0,0,0	Non-Specific
Mhtx001340.g.t1	0.301132	0.0273738	+	0.262256	0.13266	0	-0.0083932	0.997591	0	+,0,0	Testis
Mhtx001341.g.t1	-0.41969	0.0711323	0	-0.459958	0.187595	0	0.210025	0.804489	0	0,0,0	Non-Specific
Mhtx001343.g.t1	-0.504868	0.2011	0	0.0186053	0.992009	0	0.0615583	0.984076	0	0,0,0	Non-Specific
Mhtx001344.g.t1	-0.721649	0.000127676	-	-0.232805	0.526609	0	0.691188	0.0140442	+	-,0,+	Other
Mhtx001345.g.t1	0.778432	0.0939961	0	0.326578	0.688566	0	0.564119	0.55685	0	0,0,0	Non-Specific
Mhtx001347.g.t1	1.60625	NA	NA	0.195092	NA	NA	-5.66017	NA	NA	NA,NA,NA	Other
Mhtx001348.g.t1	0.983061	0.123262	0	0.165028	0.907449	0	-0.613945	0.696266	0	0,0,0	Non-Specific
Mhtx001349.g.t1	-0.159054	0.934368	0	-1.23326	0.576982	0	0.923344	0.830614	0	0,0,0	Non-Specific
Mhtx001350.g.t1	-0.0254638	0.986903	0	0.333709	0.859576	0	0.326783	0.923917	0	0,0,0	Non-Specific
Mhtx001351.g.t1	-0.564958	0.00869737	-	-0.201625	0.647511	0	-0.149788	0.875411	0	-,0,0	Other
Mhtx001352.g.t1	-0.524503	0.0544485	0	-0.480849	0.214142	0	0.0905655	0.950489	0	0,0,0	Non-Specific
Mhtx001353.g.t1	0.46419	0.256849	0	-0.730068	0.144644	0	-0.129874	0.94684	0	0,0,0	Non-Specific
Mhtx001354.g.t1	-0.570406	0.573208	0	0.0907717	0.976232	0	-0.253146	0.960664	0	0,0,0	Non-Specific
Mhtx001355.g.t1	0.406157	3.00541e-05	+	-0.0761065	0.703366	0	0.079483	0.81861	0	+,0,0	Testis
Mhtx001356.g.t1	-0.0717703	0.677627	0	0.0606481	0.846875	0	-0.0472508	0.945712	0	0,0,0	Non-Specific
Mhtx001358.g.t1	-0.516709	0.00695122	-	-0.302532	0.314708	0	0.101889	0.905879	0	-,0,0	Other
Mhtx001359.g.t1	-1.11601	0.229264	0	-2.69798	0.154346	0	1.7438	0.641902	0	0,0,0	Non-Specific
Mhtx001360.g.t1	-3.51124	0.00351722	-	1.81123	0.336596	0	0.592404	0.910092	0	-,0,0	Other
Mhtx001361.g.t1	0.451344	0.000111672	+	0.0881456	0.712079	0	0.0864046	0.837344	0	+,0,0	Testis
Mhtx001362.g.t1	-1.22293	0.0584863	0	-1.80107	0.197439	0	0.267761	0.968921	0	0,0,0	Non-Specific
Mhtx001363.g.t1	-0.133842	0.827071	0	0.0849638	0.950862	0	0.17502	0.933744	0	0,0,0	Non-Specific
Mhtx001364.g.t1	0.0203973	0.935522	0	0.295067	0.171078	0	0.146519	0.742881	0	0,0,0	Non-Specific
Mhtx001365.g.t1	-0.430917	0.0517389	0	-0.620083	0.0376896	-	0.0650362	0.965444	0	0,-,0	Other
Mhtx001366.g.t1	-0.717542	0.603571	0	-0.691695	0.800376	0	1.40707	0.657067	0	0,0,0	Non-Specific
Mhtx001367.g.t1	-0.679344	3.3482e-14	-	-0.149739	0.347606	0	-0.0417269	0.934083	0	-,0,0	Other
Mhtx001369.g.t1	0.545256	0.783779	0	-0.286139	0.948905	0	0.346249	0.967607	0	0,0,0	Non-Specific
Mhtx001370.g.t1	-1.11417	0.0049254	-	0.00245694	1	0	-0.743693	0.495148	0	-,0,0	Other
Mhtx001371.g.t1	-0.252774	0.825896	0	-1.08753	0.455372	0	1.12747	0.610073	0	0,0,0	Non-Specific
Mhtx001372.g.t1	-0.242164	0.255441	0	-0.115353	0.777873	0	0.00169677	1	0	0,0,0	Non-Specific
Mhtx001373.g.t1	1.88482	0.492283	0	1.43057	0.750334	0	-0.939705	0.924742	0	0,0,0	Non-Specific
Mhtx001374.g.t1	2.45091	4.6013e-20	+	-0.10645	0.880475	0	-0.275074	0.741949	0	+,0,0	Testis
Mhtx001375.g.t1	1.38176	2.65247e-61	+	0.0110021	0.968836	0	-0.188429	0.227077	0	+,0,0	Testis
Mhtx001377.g.t1	-0.441643	0.643906	0	-0.218312	0.920168	0	-0.291704	0.946195	0	0,0,0	Non-Specific
Mhtx001378.g.t1	0.119488	0.419966	0	0.244131	0.152821	0	0.0884864	0.842239	0	0,0,0	Non-Specific
Mhtx001379.g.t10	-0.19597	0.910426	0	-0.396424	0.890594	0	0.757263	0.855231	0	0,0,0	Non-Specific
Mhtx001379.g.t3	-0.231736	0.213339	0	0.122833	0.717287	0	-0.206338	0.63406	0	0,0,0	Non-Specific
Mhtx001379.g.t4	-0.330025	0.0719993	0	0.16783	0.598344	0	-0.0603033	0.947193	0	0,0,0	Non-Specific
Mhtx001379.g.t5	-0.324275	0.152592	0	0.109621	0.816418	0	-0.1357	0.863355	0	0,0,0	Non-Specific
Mhtx001379.g.t6	-0.320887	0.0685858	0	0.258303	0.3148	0	-0.212599	0.616136	0	0,0,0	Non-Specific
Mhtx001379.g.t9	-0.43303	0.0340822	-	0.248035	0.451525	0	-0.0922088	0.917621	0	-,0,0	Other
Mhtx001380.g.t1	1.10763	1.42879e-16	+	-0.0974365	0.7365	0	-0.203747	0.543323	0	+,0,0	Testis
Mhtx001381.g.t1	0.627738	0.80236	0	-0.0502182	0.998009	0	-0.377782	0.97436	0	0,0,0	Non-Specific
Mhtx001382.g.t1	0.065842	0.852598	0	0.160261	0.750148	0	0.322421	0.582052	0	0,0,0	Non-Specific
Mhtx001382.g.t3	-0.0949688	0.645033	0	-0.000964541	1	0	0.19948	0.616523	0	0,0,0	Non-Specific
Mhtx001384.g.t1	0.246537	0.073081	0	0.368107	0.0167832	+	0.120162	0.758429	0	0,+,0	Ovary 1
Mhtx001385.g.t1	-0.305449	0.115208	0	-0.21978	0.500911	0	0.318551	0.441588	0	0,0,0	Non-Specific
Mhtx001385.g.t10	2.68954	0.014002	+	-1.52848	0.370768	0	0.73164	0.854576	0	+,0,0	Testis
Mhtx001385.g.t11	-0.656544	0.0848486	0	-0.403667	0.513234	0	0.229457	0.866348	0	0,0,0	Non-Specific
Mhtx001385.g.t12	-0.735575	0.172083	0	0.853721	0.22911	0	-0.28987	0.883412	0	0,0,0	Non-Specific
Mhtx001385.g.t13	-0.12619	0.617313	0	-0.376704	0.187165	0	0.319356	0.48234	0	0,0,0	Non-Specific
Mhtx001385.g.t14	0	1	0	36.4356	9.2525e-16	+	1.04597	0.970043	0	0,+,0	Ovary 1
Mhtx001385.g.t15	-0.669863	0.0320552	-	-0.798754	0.0317995	-	0.399442	0.593256	0	-,-,0	Other
Mhtx001385.g.t2	-0.105937	0.409786	0	0.119376	0.527762	0	-0.0243244	0.971206	0	0,0,0	Non-Specific
Mhtx001385.g.t3	-0.938995	0.500493	0	0.652857	0.792615	0	0.0879859	0.996108	0	0,0,0	Non-Specific
Mhtx001385.g.t5	-0.563768	0.0441578	-	0.0746013	0.925534	0	0.224971	0.810256	0	-,0,0	Other
Mhtx001385.g.t6	4.54143	0.284822	0	0.482908	0.967232	0	-4.76621	0.606847	0	0,0,0	Non-Specific
Mhtx001385.g.t8	-0.308184	0.0711428	0	0.130892	0.679021	0	-0.0836714	0.905495	0	0,0,0	Non-Specific
Mhtx001386.g.t1	1.34101	0.134773	0	0.695138	0.595187	0	-0.486119	0.854639	0	0,0,0	Non-Specific
Mhtx001387.g.t1	-1.39885	0.153624	0	-0.377965	0.890221	0	-0.347663	0.957977	0	0,0,0	Non-Specific
Mhtx001388.g.t1	-0.578203	2.94977e-11	-	-0.231411	0.0491327	-	0.0540993	0.888511	0	-,-,0	Other
Mhtx001388.g.t2	-0.383881	0.945425	0	0.231932	0.986404	0	0.382159	0.991963	0	0,0,0	Non-Specific
Mhtx001389.g.t2	-2.68888	0.654975	0	-5.33461	0.511521	0	5.91058	0.622899	0	0,0,0	Non-Specific
Mhtx001389.g.t3	1.67729	0.764284	0	-0.681651	0.9593	0	-0.351166	0.995019	0	0,0,0	Non-Specific
Mhtx001389.g.t4	-0.339815	0.00478316	-	-0.0431265	0.891803	0	0.164463	0.584357	0	-,0,0	Other
Mhtx001391.g.t1	-0.0956499	0.303814	0	0.0586891	0.725313	0	0.0393106	0.914554	0	0,0,0	Non-Specific
Mhtx001392.g.t1	0.448471	0.951838	0	0.253646	0.989581	0	-1.20684	0.96183	0	0,0,0	Non-Specific
Mhtx001392.g.t2	1.87213	NA	NA	0.00448575	NA	NA	0.0521848	NA	NA	NA,NA,NA	Other
Mhtx001392.g.t4	-0.0883209	0.979652	0	-0.421203	0.938051	0	1.17156	0.866428	0	0,0,0	Non-Specific
Mhtx001392.g.t5	-1.73866	0.64077	0	0.678987	0.935143	0	-0.923176	0.951796	0	0,0,0	Non-Specific
Mhtx001392.g.t7	-0.0800408	0.967287	0	0.364822	0.899466	0	-0.3708	0.948598	0	0,0,0	Non-Specific
Mhtx001393.g.t1	-0.201164	0.928708	0	0.818675	0.782271	0	-0.790898	0.890245	0	0,0,0	Non-Specific
Mhtx001395.g.t1	-0.708574	0.0358382	-	-1.17444	0.00751415	-	-0.0446895	0.992532	0	-,-,0	Other
Mhtx001396.g.t1	-0.803353	0.316396	0	0.372741	0.811194	0	0.0297145	1	0	0,0,0	Non-Specific
Mhtx001399.g.t1	1.3812	2.98255e-45	+	-0.25234	0.0396743	-	-0.110269	0.698424	0	+,-,0	Other
Mhtx001399.g.t2	1.47106	5.16579e-27	+	-0.122769	0.630026	0	-0.252862	0.381814	0	+,0,0	Testis
Mhtx001400.g.t1	-1.19502	0.621662	0	0.0153921	1	0	-1.83542	0.740869	0	0,0,0	Non-Specific
Mhtx001401.g.t1	0.619965	0.660598	0	0.375452	0.890368	0	-1.50424	0.568219	0	0,0,0	Non-Specific
Mhtx001402.g.t1	-0.800935	4.17755e-07	-	-0.102513	0.774689	0	1.19227	4.17533e-13	+	-,0,+	Other
Mhtx001404.g.t1	-0.29053	0.658502	0	-0.294651	0.794544	0	-0.328109	0.875576	0	0,0,0	Non-Specific
Mhtx001405.g.t1	1.98258	7.06029e-23	+	-0.0782379	0.881415	0	-0.343509	0.451693	0	+,0,0	Testis
Mhtx001408.g.t1	0.16644	0.46654	0	0.263348	0.376426	0	0.0593632	0.952322	0	0,0,0	Non-Specific
Mhtx001409.g.t1	-0.742658	0.0795429	0	-0.846258	0.186456	0	-0.24013	0.914067	0	0,0,0	Non-Specific
Mhtx001410.g.t1	-0.987232	0.166709	0	-0.595505	0.690955	0	-2.04593	0.390575	0	0,0,0	Non-Specific
Mhtx001412.g.t1	0.436164	0.00261431	+	0.189599	0.413558	0	0.0660473	0.917637	0	+,0,0	Testis
Mhtx001412.g.t2	0.170373	0.370374	0	0.262166	0.274341	0	0.216608	0.570329	0	0,0,0	Non-Specific
Mhtx001412.g.t3	0.542734	0.165966	0	0.1039	0.913016	0	0.532024	0.484801	0	0,0,0	Non-Specific
Mhtx001412.g.t4	0.426596	0.000912626	+	0.405064	0.00474469	+	-0.0372934	0.95623	0	+,+,0	Ovary 2
Mhtx001412.g.t6	0.464977	0.0157189	+	0.220903	0.473551	0	0.00458739	1	0	+,0,0	Testis
Mhtx001412.g.t8	5.83864	0.278591	0	0.427304	0.979431	0	-6.00788	0.612064	0	0,0,0	Non-Specific
Mhtx001412.g.t9	0.245502	0.175437	0	0.218764	0.406096	0	0.180659	0.680889	0	0,0,0	Non-Specific
Mhtx001413.g.t3	0.0938147	0.721453	0	0.0893942	0.845232	0	0.362623	0.350251	0	0,0,0	Non-Specific
Mhtx001413.g.t5	-0.112698	0.234569	0	0.275544	0.00433369	+	0.156421	0.355631	0	0,+,0	Ovary 1
Mhtx001413.g.t6	-2.43171	0.694777	0	-2.85232	0.781135	0	0	1	0	0,0,0	Non-Specific
Mhtx001414.g.t1	-0.423585	0.0478464	-	0.327851	0.305945	0	0.265265	0.600053	0	-,0,0	Other
Mhtx001415.g.t1	-0.502435	0.000284202	-	-0.0842593	0.785361	0	-0.00335203	1	0	-,0,0	Other
Mhtx001416.g.t1	0.294125	0.287036	0	0.205963	0.653803	0	0.0600298	0.965913	0	0,0,0	Non-Specific
Mhtx001417.g.t1	-0.802941	2.71662e-18	-	-0.207546	0.150527	0	0.265727	0.128961	0	-,0,0	Other
Mhtx001419.g.t1	-1.23476	0.0065633	-	0.564777	0.455476	0	0.178386	0.935699	0	-,0,0	Other
Mhtx001419.g.t2	-0.240749	0.956687	0	0.416009	0.961809	0	0.469624	0.979983	0	0,0,0	Non-Specific
Mhtx001419.g.t3	-1.01535	0.0502596	0	0.0880149	0.959674	0	0.0470275	0.994901	0	0,0,0	Non-Specific
Mhtx001420.g.t1	-0.976679	0.716919	0	-1.86119	0.666254	0	0.804694	0.948598	0	0,0,0	Non-Specific
Mhtx001421.g.t1	-0.803977	0.00337536	-	-0.635214	0.0843331	0	-0.858752	0.0535227	0	-,0,0	Other
Mhtx001422.g.t1	0.369656	0.0838432	0	0.450559	0.0795087	0	0.00556144	1	0	0,0,0	Non-Specific
Mhtx001424.g.t1	0.553198	0.608709	0	-0.401146	0.840223	0	-1.08408	0.682689	0	0,0,0	Non-Specific
Mhtx001425.g.t1	-0.994717	0.815784	0	0.203119	0.986697	0	-5.63536	0.396864	0	0,0,0	Non-Specific
Mhtx001425.g.t3	0.0103038	1	0	-23.1969	5.76618e-07	-	24.3276	3.73419e-07	+	0,-,+	Other
Mhtx001425.g.t4	-1.18053	3.59424e-05	-	-0.195232	0.754152	0	0.255266	0.787932	0	-,0,0	Other
Mhtx001425.g.t5	-0.546252	0.00143582	-	-0.0781105	0.849999	0	-0.17292	0.734059	0	-,0,0	Other
Mhtx001425.g.t6	-2.164	0.46608	0	-1.35664	0.807846	0	0.106096	1	0	0,0,0	Non-Specific
Mhtx001425.g.t7	-1.98235	0.688695	0	0.853625	0.937922	0	0.258468	0.997069	0	0,0,0	Non-Specific
Mhtx001425.g.t8	-0.651853	0.097802	0	-0.333092	0.62934	0	0.482649	0.595335	0	0,0,0	Non-Specific
Mhtx001426.g.t1	1.81817	7.63962e-18	+	-0.381277	0.173973	0	-0.184432	0.781468	0	+,0,0	Testis
Mhtx001427.g.t1	4.73885	0.296037	0	-1.67499	0.856475	0	-0.705583	0.980754	0	0,0,0	Non-Specific
Mhtx001429.g.t1	-0.302585	0.176725	0	-0.376132	0.222026	0	0.702263	0.0147647	+	0,0,+	Tail
Mhtx001430.g.t1	0.0136405	0.99095	0	0.303871	0.800237	0	-0.471303	0.789701	0	0,0,0	Non-Specific
Mhtx001430.g.t10	-0.488454	0.799016	0	-0.283402	0.946282	0	0.878956	0.864548	0	0,0,0	Non-Specific
Mhtx001430.g.t11	0.149773	0.403757	0	-0.137976	0.632315	0	-0.154566	0.74286	0	0,0,0	Non-Specific
Mhtx001430.g.t12	-4.90306	0.378303	0	0	1	0	5.22873	0.685424	0	0,0,0	Non-Specific
Mhtx001430.g.t3	0.620083	0.251794	0	0.599866	0.410285	0	0.0414224	0.994374	0	0,0,0	Non-Specific
Mhtx001430.g.t5	19.5541	1.69581e-05	+	0.994505	0.942933	0	-35.1115	3.38578e-14	-	+,0,-	Other
Mhtx001430.g.t6	0.48123	0.102291	0	0.247334	0.620574	0	-0.206658	0.82445	0	0,0,0	Non-Specific
Mhtx001430.g.t8	-1.063	0.68888	0	-6.09219	0.0294005	-	5.72068	0.13509	0	0,-,0	Other
Mhtx001430.g.t9	-0.214918	0.249285	0	0.0130421	0.984675	0	0.0689377	0.935647	0	0,0,0	Non-Specific
Mhtx001431.g.t1	0.365142	0.445299	0	-0.874101	0.14706	0	-0.0918297	0.979521	0	0,0,0	Non-Specific
Mhtx001432.g.t1	0.2989	0.841367	0	1.27952	0.416519	0	-1.31039	0.585954	0	0,0,0	Non-Specific
Mhtx001433.g.t1	-1.14318	0.000307282	-	-1.32411	0.00505553	-	-0.223409	0.916295	0	-,-,0	Other
Mhtx001434.g.t2	0.247673	0.30881	0	-0.169853	0.683212	0	0.262338	0.633435	0	0,0,0	Non-Specific
Mhtx001434.g.t3	0.18078	0.585888	0	0.130399	0.827822	0	-0.0685714	0.964873	0	0,0,0	Non-Specific
Mhtx001434.g.t5	0.0853321	0.671151	0	0.292896	0.161859	0	-0.055979	0.940255	0	0,0,0	Non-Specific
Mhtx001436.g.t1	-0.892594	1.96357e-11	-	-0.433759	0.0121424	-	-0.00109843	1	0	-,-,0	Other
Mhtx001437.g.t1	-1.32943	4.7468e-36	-	0.0627289	0.831253	0	0.351292	0.0683477	0	-,0,0	Other
Mhtx001438.g.t1	-1.14154	1.51927e-07	-	-0.581193	0.0518383	0	-0.223825	0.763325	0	-,0,0	Other
Mhtx001440.g.t1	2.77689	0.0562696	0	-0.340167	0.894054	0	-2.20152	0.477549	0	0,0,0	Non-Specific
Mhtx001441.g.t1	4.08042	7.74859e-57	+	-0.348485	0.446117	0	-0.479093	0.41417	0	+,0,0	Testis
Mhtx001442.g.t1	0.592995	2.04481e-06	+	0.129734	0.563269	0	-0.0734225	0.887909	0	+,0,0	Testis
Mhtx001443.g.t2	-0.957652	3.79028e-12	-	-0.196015	0.461611	0	0.0575008	0.945448	0	-,0,0	Other
Mhtx001447.g.t2	-1.0293	4.57121e-05	-	-0.876182	0.00561803	-	0.179598	0.86639	0	-,-,0	Other
Mhtx001448.g.t1	0.13113	0.958666	0	0.56417	0.878388	0	-0.0532856	1	0	0,0,0	Non-Specific
Mhtx001448.g.t2	0.0341879	0.925968	0	0.0599835	0.927578	0	0.248037	0.699725	0	0,0,0	Non-Specific
Mhtx001449.g.t1	0.511876	0.000449039	+	-0.052365	0.889526	0	0.0450733	0.95623	0	+,0,0	Testis
Mhtx001449.g.t2	0.67135	0.000937657	+	-0.241268	0.48022	0	0.333009	0.452776	0	+,0,0	Testis
Mhtx001450.g.t1	0.294995	0.292805	0	0.551343	0.0741451	0	0.138316	0.885612	0	0,0,0	Non-Specific
Mhtx001450.g.t2	0.461722	0.000189103	+	0.441105	0.00106444	+	-0.100333	0.798471	0	+,+,0	Ovary 2
Mhtx001450.g.t3	0.315549	0.00197062	+	0.446018	1.62389e-05	+	0.00490792	0.998669	0	+,+,0	Ovary 2
Mhtx001451.g.t1	0.509193	2.23745e-05	+	0.300015	0.0457047	+	0.0841043	0.844425	0	+,+,0	Ovary 2
Mhtx001452.g.t1	-0.931306	3.72033e-18	-	-0.243015	0.213221	0	0.264815	0.32967	0	-,0,0	Other
Mhtx001453.g.t1	0.349792	0.774047	0	0.567447	0.744147	0	-0.586403	0.851877	0	0,0,0	Non-Specific
Mhtx001454.g.t1	-0.398347	0.23992	0	0.0468176	0.964112	0	-0.631252	0.295224	0	0,0,0	Non-Specific
Mhtx001455.g.t1	0.974897	1.38149e-05	+	0.356279	0.281023	0	0.315858	0.529367	0	+,0,0	Testis
Mhtx001456.g.t1	-0.136792	0.713703	0	0.158923	0.793813	0	-0.00822768	1	0	0,0,0	Non-Specific
Mhtx001457.g.t1	0.234931	0.810413	0	0.71479	0.525025	0	-0.280883	0.923143	0	0,0,0	Non-Specific
Mhtx001458.g.t1	1.77753	2.7349e-22	+	0.529069	0.00893028	+	0.0710286	0.930343	0	+,+,0	Ovary 2
Mhtx001459.g.t1	-4.71143	0.400952	0	0	1	0	0	1	0	0,0,0	Non-Specific
Mhtx001461.g.t1	0.356664	0.00257804	+	0.414693	0.00137893	+	-0.0839712	0.837344	0	+,+,0	Ovary 2
Mhtx001462.g.t1	-0.0776562	0.975372	0	-1.9881	0.371306	0	-0.511235	0.944846	0	0,0,0	Non-Specific
Mhtx001462.g.t2	-0.734882	7.39443e-16	-	-0.258644	0.0446685	-	0.0707815	0.855851	0	-,-,0	Other
Mhtx001464.g.t2	-0.224589	0.955162	0	-0.361491	0.963649	0	0.188866	0.995585	0	0,0,0	Non-Specific
Mhtx001464.g.t3	-0.741002	0.0015108	-	0.127406	0.814992	0	0.0134385	0.998383	0	-,0,0	Other
Mhtx001464.g.t4	0.436825	0.00690991	+	0.364152	0.063388	0	0.0326082	0.972651	0	+,0,0	Testis
Mhtx001464.g.t5	0.822282	0.721	0	0.0812428	0.992346	0	0.238991	0.987783	0	0,0,0	Non-Specific
Mhtx001465.g.t1	1.00154	2.35779e-17	+	-0.0827107	0.735384	0	-0.0344642	0.960664	0	+,0,0	Testis
Mhtx001466.g.t1	-0.518587	0.174329	0	-0.374136	0.590675	0	0.169204	0.92732	0	0,0,0	Non-Specific
Mhtx001467.g.t1	-0.0345614	0.946243	0	-0.327101	0.554907	0	-0.164837	0.90463	0	0,0,0	Non-Specific
Mhtx001469.g.t1	0.0198817	0.997036	0	-0.5996	0.87695	0	-0.350876	0.972895	0	0,0,0	Non-Specific
Mhtx001470.g.t1	0.221053	0.736447	0	0.0664872	0.967	0	-0.103425	0.97342	0	0,0,0	Non-Specific
Mhtx001471.g.t1	-0.138484	0.917313	0	0.435286	0.821423	0	-1.14399	0.624406	0	0,0,0	Non-Specific
Mhtx001472.g.t1	-0.78059	0.644759	0	-0.168995	0.970873	0	-0.472141	0.949313	0	0,0,0	Non-Specific
Mhtx001474.g.t1	-0.797219	0.108821	0	-0.606966	0.419569	0	-0.214888	0.917492	0	0,0,0	Non-Specific
Mhtx001475.g.t1	0.0912121	0.420973	0	0.214525	0.0812327	0	0.111051	0.654351	0	0,0,0	Non-Specific
Mhtx001477.g.t1	-2.98165	0.143234	0	-0.865261	0.846875	0	-1.54887	0.81594	0	0,0,0	Non-Specific
Mhtx001477.g.t2	-2.27748	0.266851	0	-1.25062	0.743556	0	-0.295637	0.984508	0	0,0,0	Non-Specific
Mhtx001478.g.t1	0.571305	0.399088	0	-0.408703	0.729566	0	-0.198666	0.951147	0	0,0,0	Non-Specific
Mhtx001479.g.t1	2.87391	0.644281	0	-2.58905	0.808337	0	4.96875	0.709624	0	0,0,0	Non-Specific
Mhtx001479.g.t2	0.787504	5.23376e-05	+	-0.296042	0.343788	0	-0.0856346	0.928456	0	+,0,0	Testis
Mhtx001479.g.t3	18.924	NA	NA	0.934905	NA	NA	-33.1974	NA	NA	NA,NA,NA	Other
Mhtx001483.g.t1	-0.222112	0.0744619	0	0.174181	0.358071	0	-0.00351925	1	0	0,0,0	Non-Specific
Mhtx001484.g.t1	1.57354	2.77393e-05	+	-0.388231	0.565718	0	-0.268956	0.84874	0	+,0,0	Testis
Mhtx001485.g.t1	-0.330132	0.787422	0	0.31508	0.890129	0	-0.711601	0.821923	0	0,0,0	Non-Specific
Mhtx001486.g.t1	-0.877781	0.813173	0	-0.195785	0.985131	0	-0.247866	0.994662	0	0,0,0	Non-Specific
Mhtx001487.g.t10	-0.224081	0.546727	0	-0.204334	0.741325	0	0.406701	0.573179	0	0,0,0	Non-Specific
Mhtx001487.g.t3	-0.2431	0.381656	0	-0.0351576	0.965065	0	0.191989	0.805891	0	0,0,0	Non-Specific
Mhtx001487.g.t4	-0.374698	0.279209	0	-0.0440158	0.965975	0	0.414268	0.571009	0	0,0,0	Non-Specific
Mhtx001487.g.t6	-0.223789	0.525522	0	-0.126676	0.853072	0	0.258193	0.767483	0	0,0,0	Non-Specific
Mhtx001487.g.t7	-0.414267	0.204084	0	-0.135609	0.84583	0	0.356335	0.64128	0	0,0,0	Non-Specific
Mhtx001487.g.t9	-0.297556	0.457922	0	-0.0702118	0.946139	0	0.104839	0.954348	0	0,0,0	Non-Specific
Mhtx001488.g.t1	-1.0035	2.28382e-16	-	-0.241484	0.215514	0	0.0249471	0.979894	0	-,0,0	Other
Mhtx001489.g.t1	0.107238	0.589768	0	0.560474	0.00115716	+	0.0763049	0.910471	0	0,+,0	Ovary 1
Mhtx001489.g.t2	-0.186514	0.602622	0	-0.0801465	0.920355	0	0.395387	0.565912	0	0,0,0	Non-Specific
Mhtx001489.g.t4	-0.620897	1.40404e-06	-	0.119286	0.64114	0	0.194509	0.539894	0	-,0,0	Other
Mhtx001489.g.t5	-0.855488	1.53299e-15	-	-0.290335	0.0511987	0	0.438609	0.00327644	+	-,0,+	Other
Mhtx001490.g.t1	1.87243	0.27445	0	0.398404	0.895005	0	-0.221683	0.978947	0	0,0,0	Non-Specific
Mhtx001491.g.t1	0.15386	0.23744	0	-0.128031	0.530927	0	0.198244	0.432471	0	0,0,0	Non-Specific
Mhtx001492.g.t1	-0.24246	0.842599	0	-2.80119	0.0752771	0	0.714333	0.90463	0	0,0,0	Non-Specific
Mhtx001494.g.t1	3.28578	8.9035e-48	+	-0.77193	0.00475621	-	-0.68178	0.0649085	0	+,-,0	Other
Mhtx001495.g.t1	-0.456041	0.831235	0	0.620597	0.862405	0	-0.335042	0.970304	0	0,0,0	Non-Specific
Mhtx001497.g.t1	0.748189	0.168022	0	-0.0909279	0.952229	0	-0.00328216	1	0	0,0,0	Non-Specific
Mhtx001498.g.t1	-0.183768	0.915533	0	0.00305005	1	0	0.265652	0.967607	0	0,0,0	Non-Specific
Mhtx001498.g.t2	0.806813	NA	NA	0.830075	NA	NA	-5.37491	NA	NA	NA,NA,NA	Other
Mhtx001500.g.t1	1.60672	0.00497833	+	1.23037	0.0666322	0	-0.658326	0.615631	0	+,0,0	Testis
Mhtx001503.g.t1	0.0323809	0.790911	0	0.00948665	0.975958	0	0.0755081	0.795276	0	0,0,0	Non-Specific
Mhtx001504.g.t1	1.05857	0.0230568	+	0.168274	0.86662	0	-0.32691	0.82182	0	+,0,0	Testis
Mhtx001505.g.t1	-0.919429	0.600887	0	0.231087	0.964377	0	0.415015	0.959679	0	0,0,0	Non-Specific
Mhtx001506.g.t1	-0.142615	0.629273	0	0.701691	0.00803074	+	0.290916	0.604296	0	0,+,0	Ovary 1
Mhtx001508.g.t1	0.0605444	0.958034	0	0.0181206	0.99867	0	-0.284722	0.928871	0	0,0,0	Non-Specific
Mhtx001509.g.t1	-0.078449	0.881788	0	0.548925	0.289371	0	-0.0912256	0.962946	0	0,0,0	Non-Specific
Mhtx001510.g.t1	-0.478677	0.856226	0	-0.0717111	0.994665	0	-1.10979	0.897477	0	0,0,0	Non-Specific
Mhtx001511.g.t1	-1.09182	0.00690235	-	-0.579964	0.47819	0	-0.238819	0.923917	0	-,0,0	Other
Mhtx001512.g.t1	-1.18105	0.0100321	-	-1.0343	0.237665	0	-1.05709	0.598751	0	-,0,0	Other
Mhtx001513.g.t1	-0.620801	0.00303618	-	-0.056667	0.924928	0	0.0163331	0.99626	0	-,0,0	Other
Mhtx001513.g.t3	-0.105626	0.922816	0	0.7292	0.54337	0	-0.0366062	0.998383	0	0,0,0	Non-Specific
Mhtx001514.g.t1	0.451491	0.323575	0	0.788213	0.100291	0	0.548586	0.447173	0	0,0,0	Non-Specific
Mhtx001515.g.t1	-0.890016	0.208162	0	-1.43847	0.187853	0	-0.981779	0.734477	0	0,0,0	Non-Specific
Mhtx001516.g.t1	5.46048	0.000616677	+	-0.376541	0.907515	0	-0.313678	0.965066	0	+,0,0	Testis
Mhtx001517.g.t1	0.12382	0.966052	0	-0.315393	0.951902	0	0.854734	0.90463	0	0,0,0	Non-Specific
Mhtx001517.g.t2	-0.371212	0.208342	0	-0.215166	0.704119	0	-0.525551	0.426772	0	0,0,0	Non-Specific
Mhtx001517.g.t3	-0.134073	0.964519	0	-2.96615	0.350428	0	2.61166	0.610073	0	0,0,0	Non-Specific
Mhtx001518.g.t2	0.96994	3.08303e-14	+	0.141141	0.550492	0	0.0995744	0.831709	0	+,0,0	Testis
Mhtx001519.g.t1	-0.111747	0.601667	0	0.109175	0.757174	0	0.415099	0.137179	0	0,0,0	Non-Specific
Mhtx001519.g.t2	-0.347941	0.00363093	-	0.35614	0.0129245	+	0.0997355	0.79951	0	-,+,0	Other
Mhtx001519.g.t3	-0.151399	0.34803	0	0.13029	0.61756	0	0.319241	0.191049	0	0,0,0	Non-Specific
Mhtx001520.g.t2	-0.55427	0.00201783	-	-0.344596	0.190347	0	0.383379	0.277736	0	-,0,0	Other
Mhtx001520.g.t3	-0.703148	5.54745e-05	-	-0.127311	0.749944	0	0.237187	0.62964	0	-,0,0	Other
Mhtx001520.g.t4	-0.644719	0.0446351	-	0.146398	0.841733	0	-0.24578	0.81861	0	-,0,0	Other
Mhtx001520.g.t5	-0.803679	8.30183e-05	-	-0.00526742	0.99958	0	0.330152	0.502648	0	-,0,0	Other
Mhtx001522.g.t1	1.40172	0.55021	0	0.0567	0.997238	0	-0.426464	0.968203	0	0,0,0	Non-Specific
Mhtx001523.g.t1	-0.643988	0.780136	0	1.65065	0.578824	0	6.64833	9.7892e-08	+	0,0,+	Tail
Mhtx001524.g.t1	0.466852	0.752464	0	-0.301846	0.919757	0	-0.90887	0.819934	0	0,0,0	Non-Specific
Mhtx001525.g.t2	0.4891	0.0992825	0	-0.120004	0.85609	0	-0.143382	0.907522	0	0,0,0	Non-Specific
Mhtx001525.g.t4	0.050926	0.863259	0	0.035783	0.955681	0	0.254977	0.607845	0	0,0,0	Non-Specific
Mhtx001525.g.t5	0.239123	0.968577	0	0.099941	0.99794	0	-0.466469	0.988257	0	0,0,0	Non-Specific
Mhtx001527.g.t1	-1.14996	0.000117539	-	0.873485	0.0181916	+	0.158708	0.904022	0	-,+,0	Other
Mhtx001527.g.t2	0.925437	0.887029	0	-1.25839	0.914464	0	0.882727	0.975172	0	0,0,0	Non-Specific
Mhtx001527.g.t3	0.449562	0.434857	0	-0.189868	0.872845	0	-0.438438	0.765966	0	0,0,0	Non-Specific
Mhtx001528.g.t1	-0.143337	0.315558	0	-0.466695	0.00123796	-	0.126547	0.753493	0	0,-,0	Other
Mhtx001529.g.t1	3.13138	0.1071	0	-1.17874	0.72061	0	-0.131075	0.996684	0	0,0,0	Non-Specific
Mhtx001530.g.t1	-0.434451	0.519684	0	-0.431814	0.721362	0	-1.26066	0.41417	0	0,0,0	Non-Specific
Mhtx001531.g.t1	0.738349	1.01859e-07	+	0.0347428	0.934287	0	0.0682184	0.915923	0	+,0,0	Testis
Mhtx001532.g.t1	0.375958	0.0139795	+	-0.0962675	0.762746	0	0.128869	0.792231	0	+,0,0	Testis
Mhtx001532.g.t3	4.91113	0.377562	0	0.774856	0.959169	0	-5.42791	0.665317	0	0,0,0	Non-Specific
Mhtx001533.g.t1	-0.974618	2.74507e-07	-	-0.311882	0.37574	0	-0.438505	0.368613	0	-,0,0	Other
Mhtx001534.g.t1	0.922978	0.594256	0	-0.825909	0.777997	0	0.946272	0.850239	0	0,0,0	Non-Specific
Mhtx001535.g.t1	-1.07764	0.00162042	-	-0.976762	0.0711926	0	0.829637	0.326588	0	-,0,0	Other
Mhtx001536.g.t2	-0.604361	0.00224706	-	-0.313894	0.326734	0	0.179184	0.789752	0	-,0,0	Other
Mhtx001536.g.t3	-0.86807	5.95734e-07	-	-0.172819	0.639849	0	0.133647	0.855898	0	-,0,0	Other
Mhtx001536.g.t6	-0.61741	7.09805e-05	-	-0.429641	0.040236	-	0.0904543	0.903402	0	-,-,0	Other
Mhtx001536.g.t7	-0.786782	1.33267e-05	-	-0.153168	0.691261	0	0.299935	0.497992	0	-,0,0	Other
Mhtx001538.g.t1	0.132664	0.606595	0	0.0877226	0.85609	0	-0.16989	0.798569	0	0,0,0	Non-Specific
Mhtx001539.g.t1	3.92601	0.00389735	+	0.864775	0.55024	0	-1.46121	0.42267	0	+,0,0	Testis
Mhtx001541.g.t1	-0.390312	0.54551	0	-0.632782	0.539076	0	0.294511	0.914067	0	0,0,0	Non-Specific
Mhtx001542.g.t1	-0.619569	8.88544e-10	-	-0.0540994	0.833065	0	-0.054939	0.911429	0	-,0,0	Other
Mhtx001543.g.t1	0.455641	0.00726814	+	0.414762	0.0359237	+	-0.172904	0.695493	0	+,+,0	Ovary 2
Mhtx001543.g.t2	0.20627	0.589147	0	0.210983	0.728473	0	-0.531466	0.41836	0	0,0,0	Non-Specific
Mhtx001545.g.t1	3.29026	5.61873e-25	+	-0.404162	0.478585	0	-0.467246	0.565912	0	+,0,0	Testis
Mhtx001546.g.t1	0.831039	0.63204	0	1.21081	0.516039	0	-0.800874	0.822854	0	0,0,0	Non-Specific
Mhtx001547.g.t1	-0.0732888	0.619158	0	0.0377133	0.903344	0	-0.0579327	0.912257	0	0,0,0	Non-Specific
Mhtx001547.g.t2	2.31218	0.345295	0	-5.63533	0.0558303	0	3.19964	0.585954	0	0,0,0	Non-Specific
Mhtx001547.g.t3	0.998756	0.781407	0	-1.74687	0.744992	0	-1.40239	0.900375	0	0,0,0	Non-Specific
Mhtx001548.g.t1	0.0147623	0.98366	0	-0.342212	0.641943	0	0.215377	0.896937	0	0,0,0	Non-Specific
Mhtx001549.g.t1	-2.81624	0.0429049	-	0.145613	0.976195	0	-0.241206	0.981348	0	-,0,0	Other
Mhtx001549.g.t2	-0.318677	0.596547	0	-0.438712	0.634151	0	-0.258461	0.90788	0	0,0,0	Non-Specific
Mhtx001549.g.t3	0.503644	0.932763	0	-1.17072	0.906674	0	-0.611644	0.983808	0	0,0,0	Non-Specific
Mhtx001552.g.t1	-0.780705	0.646444	0	0.0990019	0.985404	0	-0.509169	0.942693	0	0,0,0	Non-Specific
Mhtx001553.g.t1	-0.782186	0.83723	0	1.159	0.852746	0	0.670418	0.964314	0	0,0,0	Non-Specific
Mhtx001554.g.t1	0.343689	0.789477	0	-0.230672	0.930532	0	-5.62454	0.00152851	-	0,0,-	Other
Mhtx001555.g.t1	0.309201	0.229099	0	0.284206	0.451127	0	0.035327	0.984695	0	0,0,0	Non-Specific
Mhtx001555.g.t4	2.48397	0.227996	0	-0.0595733	0.996973	0	1.00446	0.895785	0	0,0,0	Non-Specific
Mhtx001555.g.t5	-0.796289	0.434237	0	0.386597	0.847874	0	-1.19515	0.556484	0	0,0,0	Non-Specific
Mhtx001555.g.t6	0.270711	0.105686	0	0.0384027	0.931616	0	0.136593	0.778508	0	0,0,0	Non-Specific
Mhtx001556.g.t1	0.447215	0.00193172	+	0.0743524	0.820588	0	-0.0133031	0.994775	0	+,0,0	Testis
Mhtx001556.g.t2	0.604617	0.000202929	+	0.208918	0.413698	0	-0.109405	0.851877	0	+,0,0	Testis
Mhtx001557.g.t1	-0.427471	0.205534	0	-0.449719	0.348874	0	0.0796196	0.965066	0	0,0,0	Non-Specific
Mhtx001557.g.t2	-0.943185	4.20852e-09	-	-0.422063	0.0660652	0	0.00105507	1	0	-,0,0	Other
Mhtx001557.g.t3	-1.22724	8.29436e-11	-	-0.300164	0.354323	0	0.047487	0.970151	0	-,0,0	Other
Mhtx001558.g.t1	0.147887	0.892972	0	0.570905	0.678625	0	-1.27971	0.414967	0	0,0,0	Non-Specific
Mhtx001559.g.t1	-0.609627	0.399986	0	0.631693	0.572991	0	-0.764638	0.651967	0	0,0,0	Non-Specific
Mhtx001560.g.t1	-0.712522	1.16434e-08	-	-0.0980763	0.724239	0	0.151649	0.686141	0	-,0,0	Other
Mhtx001561.g.t1	-0.27276	0.669047	0	-0.404581	0.694026	0	-0.738887	0.623203	0	0,0,0	Non-Specific
Mhtx001562.g.t1	-0.474285	0.437426	0	-0.213462	0.870292	0	0.501071	0.755146	0	0,0,0	Non-Specific
Mhtx001563.g.t1	0.0535186	0.879932	0	0.200274	0.655894	0	-0.232848	0.73983	0	0,0,0	Non-Specific
Mhtx001563.g.t2	0.320823	0.424587	0	-0.0699839	0.946385	0	-0.00431575	1	0	0,0,0	Non-Specific
Mhtx001564.g.t1	2.65645	3.00504e-09	+	-0.243898	0.793177	0	-0.429818	0.736366	0	+,0,0	Testis
Mhtx001565.g.t1	0.0457593	0.951748	0	-0.988699	0.164669	0	0.126331	0.970712	0	0,0,0	Non-Specific
Mhtx001566.g.t1	1.07706	2.40481e-08	+	1.37493	1.89718e-16	+	0.111181	0.851877	0	+,+,0	Ovary 2
Mhtx001567.g.t1	-0.309246	0.142685	0	-0.753185	0.000561128	-	-0.300174	0.525713	0	0,-,0	Other
Mhtx001568.g.t1	-0.15048	0.498949	0	-0.137892	0.722509	0	0.0266289	0.988301	0	0,0,0	Non-Specific
Mhtx001569.g.t1	-1.68669	0.0038543	-	-0.162732	0.930083	0	-0.149379	0.971451	0	-,0,0	Other
Mhtx001570.g.t1	5.89519	0.00533159	+	-1.50504	0.671265	0	1.47583	0.809336	0	+,0,0	Testis
Mhtx001571.g.t1	-1.01503	0.75469	0	0.180373	0.984417	0	0.668111	0.960664	0	0,0,0	Non-Specific
Mhtx001571.g.t2	-0.726402	9.02911e-05	-	-0.43848	0.113081	0	0.824309	0.000851466	+	-,0,+	Other
Mhtx001571.g.t3	-0.360512	0.759356	0	0.0707719	0.98232	0	-0.0428429	0.998829	0	0,0,0	Non-Specific
Mhtx001572.g.t1	-0.409293	0.000611872	-	-0.0827366	0.751177	0	0.207349	0.439515	0	-,0,0	Other
Mhtx001572.g.t2	-2.19892	0.724445	0	1.93561	0.861682	0	-6.69006	0.548155	0	0,0,0	Non-Specific
Mhtx001573.g.t1	-0.630047	1.124e-06	-	-0.245288	0.254622	0	0.14584	0.740649	0	-,0,0	Other
Mhtx001574.g.t1	0.165827	0.820431	0	-0.818659	0.335301	0	-0.274565	0.91884	0	0,0,0	Non-Specific
Mhtx001575.g.t1	0.0703651	0.649172	0	0.194986	0.268902	0	-0.0216485	0.979779	0	0,0,0	Non-Specific
Mhtx001577.g.t2	-0.0466219	0.852615	0	0.0365327	0.944978	0	-0.111606	0.866938	0	0,0,0	Non-Specific
Mhtx001578.g.t1	-0.391011	0.241696	0	-0.428105	0.432763	0	0.415353	0.633435	0	0,0,0	Non-Specific
Mhtx001579.g.t1	3.95555	7.40861e-13	+	0.0121771	0.99764	0	-0.905024	0.235707	0	+,0,0	Testis
Mhtx001580.g.t1	1.66174	1.04227e-06	+	-0.351384	0.503973	0	-0.0221058	0.997363	0	+,0,0	Testis
Mhtx001581.g.t1	1.5699	0.10382	0	-0.205553	0.927844	0	-0.864159	0.744933	0	0,0,0	Non-Specific
Mhtx001582.g.t1	1.87807	0.186654	0	-0.233072	0.951078	0	-1.07072	0.796532	0	0,0,0	Non-Specific
Mhtx001583.g.t1	-0.836177	0.0874334	0	-0.875474	0.318247	0	0.443457	0.83523	0	0,0,0	Non-Specific
Mhtx001584.g.t1	-0.261288	0.911277	0	-1.17345	0.691351	0	1.08837	0.838595	0	0,0,0	Non-Specific
Mhtx001585.g.t1	0.000643985	1	0	-0.273416	0.416465	0	-0.365057	0.445604	0	0,0,0	Non-Specific
Mhtx001586.g.t1	3.03736	3.76189e-25	+	-0.295836	0.597247	0	-0.708128	0.19378	0	+,0,0	Testis
Mhtx001586.g.t2	0.599263	0.877209	0	-7.74744	0.0226673	-	7.29872	0.111302	0	0,-,0	Other
Mhtx001586.g.t3	-0.952442	9.85318e-07	-	-0.46322	0.131849	0	-0.202269	0.798695	0	-,0,0	Other
Mhtx001586.g.t5	-5.58118	NA	NA	5.4138	NA	NA	-0.775574	NA	NA	NA,NA,NA	Other
Mhtx001587.g.t1	-1.55139	0.535043	0	2.58911	0.41845	0	0.34295	0.975238	0	0,0,0	Non-Specific
Mhtx001588.g.t1	0.0837317	0.979395	0	3.30982	0.0547704	0	-1.39534	0.548819	0	0,0,0	Non-Specific
Mhtx001590.g.t2	3.28778	2.68912e-26	+	1.00818	0.00647907	+	-0.101605	0.952742	0	+,+,0	Ovary 2
Mhtx001591.g.t1	-0.0701749	0.692058	0	0.123549	0.618079	0	0.0547412	0.931726	0	0,0,0	Non-Specific
Mhtx001592.g.t1	-0.134176	0.846814	0	-0.664438	0.386152	0	0.22109	0.919267	0	0,0,0	Non-Specific
Mhtx001592.g.t2	0.301363	0.337906	0	0.0968616	0.888208	0	-0.342139	0.623386	0	0,0,0	Non-Specific
Mhtx001593.g.t1	-0.0934521	0.988565	0	-4.37283	0.420065	0	1.84718	0.900324	0	0,0,0	Non-Specific
Mhtx001593.g.t2	-0.882804	3.87873e-27	-	-0.24103	0.066631	0	-0.336104	0.0420572	-	-,0,-	Other
Mhtx001594.g.t1	-0.0760429	0.849002	0	0.0578037	0.94497	0	-0.191283	0.850239	0	0,0,0	Non-Specific
Mhtx001595.g.t2	3.78332	2.8943e-56	+	0.488929	0.0400179	+	0.193095	0.724076	0	+,+,0	Ovary 2
Mhtx001597.g.t1	0.418308	5.11692e-05	+	0.141874	0.395876	0	-0.0881646	0.797196	0	+,0,0	Testis
Mhtx001599.g.t2	0.362512	0.000151175	+	0.362374	0.000658855	+	0.119288	0.623386	0	+,+,0	Ovary 2
Mhtx001599.g.t3	0.487234	0.0169848	+	0.539855	0.0218816	+	0.246184	0.608926	0	+,+,0	Ovary 2
Mhtx001599.g.t5	0.410691	0.00926335	+	0.59538	0.000306749	+	0.32425	0.223762	0	+,+,0	Ovary 2
Mhtx001601.g.t1	3.52751	5.77656e-06	+	0.448876	0.800237	0	0.372203	0.917322	0	+,0,0	Testis
Mhtx001601.g.t2	3.10831	9.52721e-27	+	0.512636	0.251185	0	0.0304551	0.99386	0	+,0,0	Testis
Mhtx001601.g.t3	3.68161	5.49945e-43	+	-0.0979061	0.890668	0	0.808118	0.0498049	+	+,0,+	Other
Mhtx001601.g.t4	3.55477	0.288918	0	1.74185	0.781343	0	-1.77385	0.877515	0	0,0,0	Non-Specific
Mhtx001601.g.t5	3.55226	8.92657e-13	+	-0.124808	0.921908	0	0.619987	0.572392	0	+,0,0	Testis
Mhtx001602.g.t1	-0.692832	0.0924865	0	-1.2282	0.0199867	-	0.399342	0.786717	0	0,-,0	Other
Mhtx001603.g.t2	0.411361	0.00158492	+	-0.00592508	0.992925	0	-0.0110102	0.995572	0	+,0,0	Testis
Mhtx001604.g.t1	-0.502885	0.00320872	-	-0.227956	0.477377	0	0.100754	0.906085	0	-,0,0	Other
Mhtx001606.g.t1	-0.0236534	0.965372	0	-0.572841	0.231785	0	0.119916	0.945974	0	0,0,0	Non-Specific
Mhtx001607.g.t1	-0.194776	0.0931834	0	-0.103547	0.620324	0	0.292311	0.108246	0	0,0,0	Non-Specific
Mhtx001608.g.t1	-1.12819	1.99453e-24	-	0.146925	0.510234	0	0.0867424	0.856228	0	-,0,0	Other
Mhtx001608.g.t2	-0.625307	0.933623	0	-2.88747	0.77793	0	4.13997	0.780561	0	0,0,0	Non-Specific
Mhtx001609.g.t1	-0.732344	0.000902401	-	0.0599864	0.92572	0	-0.230177	0.731021	0	-,0,0	Other
Mhtx001610.g.t1	0.119468	0.822378	0	-0.681578	0.255041	0	0.147324	0.948222	0	0,0,0	Non-Specific
Mhtx001611.g.t1	-0.140798	0.361015	0	-0.0755726	0.80087	0	0.132054	0.745698	0	0,0,0	Non-Specific
Mhtx001612.g.t1	1.20129	0.784165	0	-0.56335	0.955638	0	1.08045	0.947265	0	0,0,0	Non-Specific
Mhtx001612.g.t2	1.83904	6.25943e-36	+	0.143739	0.555237	0	-0.211324	0.503351	0	+,0,0	Testis
Mhtx001612.g.t3	2.25531	9.3485e-09	+	0.279988	0.727785	0	0.0896723	0.970102	0	+,0,0	Testis
Mhtx001612.g.t6	1.86702	0.000298548	+	-0.115514	0.940252	0	0.231535	0.921915	0	+,0,0	Testis
Mhtx001612.g.t7	1.31403	0.620467	0	0.364737	0.956291	0	-0.945807	0.918303	0	0,0,0	Non-Specific
Mhtx001613.g.t1	0.146545	0.959344	0	-0.841339	0.841963	0	-1.30252	0.865943	0	0,0,0	Non-Specific
Mhtx001614.g.t1	0	1	0	5.00706	0.203794	0	-1.25759	0.912392	0	0,0,0	Non-Specific
Mhtx001615.g.t1	0.630329	3.82961e-06	+	0.098499	0.728951	0	0.0178076	0.989554	0	+,0,0	Testis
Mhtx001618.g.t1	-0.132303	0.936499	0	0.431949	0.859984	0	-0.258499	0.965066	0	0,0,0	Non-Specific
Mhtx001619.g.t1	0.497203	0.841029	0	-0.0562668	0.996664	0	0.0185714	1	0	0,0,0	Non-Specific
Mhtx001620.g.t1	-0.61294	0.80221	0	0.804983	0.842792	0	-3.60469	0.315069	0	0,0,0	Non-Specific
Mhtx001620.g.t2	-1.42619	0.0860432	0	0.549853	0.736807	0	0.621656	0.811132	0	0,0,0	Non-Specific
Mhtx001621.g.t1	0.0805179	0.963567	0	0.560571	0.795472	0	-1.26086	0.657659	0	0,0,0	Non-Specific
Mhtx001622.g.t1	0.286887	0.000389497	+	0.181265	0.0908689	0	0.0165745	0.975909	0	+,0,0	Testis
Mhtx001624.g.t1	-0.691855	5.45031e-06	-	-0.145371	0.651218	0	0.0987422	0.888181	0	-,0,0	Other
Mhtx001625.g.t1	-0.00592027	1	0	0.0962264	0.990397	0	-0.205009	0.991414	0	0,0,0	Non-Specific
Mhtx001625.g.t5	-0.188073	0.326242	0	0.116485	0.735405	0	-0.0891953	0.901554	0	0,0,0	Non-Specific
Mhtx001625.g.t6	-0.239579	0.92393	0	1.20361	0.682622	0	-2.73407	0.466421	0	0,0,0	Non-Specific
Mhtx001625.g.t7	-0.298208	0.237727	0	0.383496	0.250093	0	0.148891	0.856225	0	0,0,0	Non-Specific
Mhtx001626.g.t1	0.177348	0.918126	0	-0.0207696	1	0	0.29299	0.963616	0	0,0,0	Non-Specific
Mhtx001627.g.t1	-0.0681853	0.831302	0	-0.266665	0.503322	0	-0.0363168	0.985826	0	0,0,0	Non-Specific
Mhtx001628.g.t2	-1.22496	3.09859e-07	-	-0.784417	0.0228077	-	0.128508	0.927587	0	-,-,0	Other
Mhtx001628.g.t3	-0.0468429	0.997944	0	0.449432	0.974896	0	-1.78542	0.924783	0	0,0,0	Non-Specific
Mhtx001630.g.t1	-0.840783	9.29397e-07	-	-0.103773	0.799338	0	-0.168585	0.769783	0	-,0,0	Other
Mhtx001631.g.t1	-0.270824	0.943503	0	-1.76655	0.725728	0	2.31052	0.755298	0	0,0,0	Non-Specific
Mhtx001632.g.t1	0.263508	0.660941	0	-0.400862	0.65803	0	0.542002	0.667736	0	0,0,0	Non-Specific
Mhtx001633.g.t1	1.00132	0.195542	0	0.117824	0.955838	0	-1.00812	0.545338	0	0,0,0	Non-Specific
Mhtx001634.g.t1	4.90707	0.028258	+	0.971229	0.818741	0	1.41453	0.821899	0	+,0,0	Testis
Mhtx001634.g.t2	-1.1211	0.107726	0	-0.903927	0.410688	0	-0.220216	0.954303	0	0,0,0	Non-Specific
Mhtx001635.g.t1	0.120803	0.955591	0	-0.251684	0.949821	0	-0.373919	0.958634	0	0,0,0	Non-Specific
Mhtx001636.g.t1	0.786472	0.207501	0	1.20249	0.0777853	0	0.835477	0.443614	0	0,0,0	Non-Specific
Mhtx001637.g.t1	-0.545907	0.267191	0	-0.216793	0.846349	0	-0.205618	0.932361	0	0,0,0	Non-Specific
Mhtx001638.g.t1	-0.96933	0.175888	0	-0.100388	0.964461	0	-0.382016	0.89199	0	0,0,0	Non-Specific
Mhtx001640.g.t1	-0.0502322	0.905994	0	-0.0650663	0.937434	0	0.318606	0.67018	0	0,0,0	Non-Specific
Mhtx001641.g.t1	-1.01962	0.428842	0	-0.186231	0.961895	0	-0.323069	0.964112	0	0,0,0	Non-Specific
Mhtx001642.g.t1	1.49618	0.528548	0	-0.206436	0.975062	0	-1.11639	0.887909	0	0,0,0	Non-Specific
Mhtx001643.g.t1	0.250364	0.77229	0	-0.365263	0.793962	0	-0.256944	0.937399	0	0,0,0	Non-Specific
Mhtx001644.g.t1	3.22184	0.536764	0	0.379524	0.979433	0	0.709252	0.981348	0	0,0,0	Non-Specific
Mhtx001644.g.t4	-0.483094	0.945458	0	0.502911	0.972449	0	-2.68004	0.869092	0	0,0,0	Non-Specific
Mhtx001644.g.t7	3.33439	2.48051e-22	+	-0.526951	0.371264	0	-0.454323	0.63406	0	+,0,0	Testis
Mhtx001645.g.t1	3.53456	1.12922e-26	+	-0.300136	0.664413	0	-0.683324	0.336479	0	+,0,0	Testis
Mhtx001646.g.t1	-0.334462	0.316538	0	-0.12173	0.865484	0	-0.378597	0.623386	0	0,0,0	Non-Specific
Mhtx001648.g.t1	0.000553718	1	0	0.109192	0.537085	0	0.125642	0.624655	0	0,0,0	Non-Specific
Mhtx001649.g.t1	-1.55738	0.131063	0	0.91368	0.609045	0	-1.11866	0.67339	0	0,0,0	Non-Specific
Mhtx001652.g.t1	-0.121726	0.0830917	0	0.0519431	0.698215	0	0.147595	0.227842	0	0,0,0	Non-Specific
Mhtx001653.g.t1	-0.390478	0.800915	0	-0.391172	0.890337	0	-0.556804	0.909237	0	0,0,0	Non-Specific
Mhtx001654.g.t1	-0.543275	0.0276686	-	-0.221187	0.622703	0	-0.00145615	1	0	-,0,0	Other
Mhtx001654.g.t2	-0.56611	0.00610397	-	-0.223335	0.540038	0	0.0183657	0.994901	0	-,0,0	Other
Mhtx001656.g.t2	-0.330986	0.223705	0	-0.0718475	0.913956	0	0.122305	0.909053	0	0,0,0	Non-Specific
Mhtx001657.g.t1	-0.215954	0.526762	0	-0.412834	0.34135	0	0.33746	0.64007	0	0,0,0	Non-Specific
Mhtx001657.g.t3	-0.255966	0.0992825	0	0.114329	0.688835	0	0.0790303	0.897477	0	0,0,0	Non-Specific
Mhtx001657.g.t4	-0.323053	0.0720942	0	-0.241758	0.374523	0	0.153965	0.770848	0	0,0,0	Non-Specific
Mhtx001657.g.t5	-1.39307	0.198944	0	-1.03855	0.546662	0	1.06681	0.693191	0	0,0,0	Non-Specific
Mhtx001657.g.t6	0.376338	0.385456	0	0.0366459	0.977881	0	-0.443411	0.642818	0	0,0,0	Non-Specific
Mhtx001658.g.t1	2.22613	0.506557	0	1.95678	0.690571	0	1.23782	0.907868	0	0,0,0	Non-Specific
Mhtx001658.g.t5	3.24391	1.948e-81	+	0.606944	3.77625e-06	+	0.142398	0.662463	0	+,+,0	Ovary 2
Mhtx001659.g.t1	-0.236795	0.168059	0	0.187379	0.489224	0	-0.0702403	0.925151	0	0,0,0	Non-Specific
Mhtx001660.g.t1	-0.272346	0.733741	0	-0.198391	0.907502	0	-0.0953012	0.987408	0	0,0,0	Non-Specific
Mhtx001661.g.t1	-1.29857	0.00308978	-	-0.821596	0.33365	0	-0.918776	0.586117	0	-,0,0	Other
Mhtx001662.g.t1	0.468719	0.823174	0	-4.63797	0.0379226	-	0	1	0	0,-,0	Other
Mhtx001663.g.t1	0.213267	0.739676	0	0.0456524	0.978562	0	0.296242	0.866873	0	0,0,0	Non-Specific
Mhtx001664.g.t1	-1.65369	0.0227257	-	-1.30435	0.387898	0	-1.04415	0.802802	0	-,0,0	Other
Mhtx001665.g.t1	0.136755	0.532801	0	0.135436	0.699259	0	-0.023475	0.988763	0	0,0,0	Non-Specific
Mhtx001666.g.t1	-0.0499215	0.831235	0	-0.049753	0.910184	0	-0.410622	0.141329	0	0,0,0	Non-Specific
Mhtx001666.g.t2	0.180358	0.784988	0	0.553372	0.477947	0	-0.193371	0.929658	0	0,0,0	Non-Specific
Mhtx001666.g.t4	-0.094528	0.980942	0	-0.378557	0.956776	0	-0.374539	0.982383	0	0,0,0	Non-Specific
Mhtx001667.g.t1	-4.50346	0.42586	0	2.98219	0.770165	0	-2.80136	0.88506	0	0,0,0	Non-Specific
Mhtx001667.g.t3	0.693979	1.89494e-15	+	-0.091706	0.583215	0	0.121076	0.599973	0	+,0,0	Testis
Mhtx001667.g.t4	0.0419218	0.837311	0	0.136391	0.59781	0	0.101853	0.838763	0	0,0,0	Non-Specific
Mhtx001668.g.t1	-4.61552	0.412622	0	0	1	0	0	1	0	0,0,0	Non-Specific
Mhtx001669.g.t1	0.109698	0.431068	0	-0.0176987	0.96508	0	0.104136	0.783731	0	0,0,0	Non-Specific
Mhtx001670.g.t1	-0.303803	0.561314	0	-0.104532	0.932482	0	0.152496	0.944329	0	0,0,0	Non-Specific
Mhtx001671.g.t1	-0.657343	6.86627e-06	-	0.135712	0.664101	0	-0.0510353	0.954303	0	-,0,0	Other
Mhtx001671.g.t2	-0.48444	4.43186e-06	-	-0.0724354	0.777192	0	0.267213	0.208706	0	-,0,0	Other
Mhtx001671.g.t5	1.76817	0.277628	0	-0.793665	0.799371	0	0.625701	0.923848	0	0,0,0	Non-Specific
Mhtx001672.g.t1	3.21274	1.77717e-21	+	-0.431201	0.458538	0	-0.622128	0.398529	0	+,0,0	Testis
Mhtx001673.g.t1	-1.06396	0.164149	0	0.0962648	0.968411	0	0.0825634	0.992167	0	0,0,0	Non-Specific
Mhtx001674.g.t1	-0.821769	0.246118	0	6.94349	1.89369e-43	+	0.686617	0.276406	0	0,+,0	Ovary 1
Mhtx001675.g.t1	-0.355419	0.792397	0	-0.166038	0.95961	0	-0.804763	0.829009	0	0,0,0	Non-Specific
Mhtx001676.g.t1	0.0603866	0.775374	0	-0.0535573	0.894617	0	0.125792	0.810148	0	0,0,0	Non-Specific
Mhtx001678.g.t1	0.0313118	0.974032	0	-1.14124	0.135219	0	0.754594	0.595135	0	0,0,0	Non-Specific
Mhtx001679.g.t1	-0.534717	0.133668	0	-0.573914	0.318367	0	-0.208971	0.90747	0	0,0,0	Non-Specific
Mhtx001681.g.t3	2.03003	3.08989e-56	+	-0.210066	0.312023	0	-0.303551	0.218148	0	+,0,0	Testis
Mhtx001686.g.t1	2.57577	6.13351e-13	+	0.283972	0.53656	0	0.162748	0.868495	0	+,0,0	Testis
Mhtx001687.g.t1	0.0846627	0.754467	0	0.0500625	0.930139	0	0.0848302	0.928512	0	0,0,0	Non-Specific
Mhtx001688.g.t1	0.219472	0.0800273	0	-0.292843	0.051585	0	0.0941765	0.819381	0	0,0,0	Non-Specific
Mhtx001689.g.t1	-1.76336	0.672193	0	1.71626	0.808059	0	-1.13036	0.943406	0	0,0,0	Non-Specific
Mhtx001690.g.t2	-0.275338	0.265279	0	0.108991	0.834771	0	-0.0522219	0.969341	0	0,0,0	Non-Specific
Mhtx001690.g.t3	-0.0788199	0.800715	0	-0.116066	0.8259	0	0.374468	0.448507	0	0,0,0	Non-Specific
Mhtx001691.g.t1	-0.662499	0.647043	0	-2.07599	0.198575	0	1.06631	0.759392	0	0,0,0	Non-Specific
Mhtx001691.g.t2	0	1	0	6.30985	0.408376	0	-1.22681	0.963645	0	0,0,0	Non-Specific
Mhtx001693.g.t1	1.09251	0.824356	0	-0.641017	0.952275	0	-0.082638	1	0	0,0,0	Non-Specific
Mhtx001694.g.t4	-0.114451	0.421851	0	0.248765	0.119946	0	0.0442081	0.940907	0	0,0,0	Non-Specific
Mhtx001695.g.t1	4.92889	4.6059e-05	+	0.429841	0.702498	0	-1.46344	0.202655	0	+,0,0	Testis
Mhtx001697.g.t2	0.539173	0.000236627	+	0.160765	0.531748	0	0.0210314	0.987408	0	+,0,0	Testis
Mhtx001698.g.t1	0.0549803	0.859365	0	0.139538	0.752219	0	0.0659177	0.954084	0	0,0,0	Non-Specific
Mhtx001699.g.t1	9.46615	9.15603e-05	+	-0.242797	0.975293	0	-0.207206	0.994487	0	+,0,0	Testis
Mhtx001699.g.t2	1.2317	2.52185e-13	+	-0.258416	0.356985	0	-0.531056	0.049025	-	+,0,-	Other
Mhtx001700.g.t1	0.596694	0.757039	0	-1.14482	0.674066	0	0.195747	0.988231	0	0,0,0	Non-Specific
Mhtx001700.g.t2	-0.971298	2.47609e-10	-	-0.323107	0.154851	0	-0.0863286	0.90361	0	-,0,0	Other
Mhtx001701.g.t1	0.285548	0.0412604	+	0.165689	0.450296	0	0.0886635	0.855955	0	+,0,0	Testis
Mhtx001702.g.t1	-0.237624	0.693838	0	0.123983	0.924899	0	0.117842	0.965066	0	0,0,0	Non-Specific
Mhtx001703.g.t1	-1.0831	0.122888	0	0.0389653	0.99033	0	-0.0766893	0.992564	0	0,0,0	Non-Specific
Mhtx001704.g.t1	-0.45727	0.142879	0	0.0054149	1	0	0.0980124	0.953095	0	0,0,0	Non-Specific
Mhtx001705.g.t1	-0.0207948	0.931953	0	-0.0220108	0.966124	0	-0.126398	0.807681	0	0,0,0	Non-Specific
Mhtx001706.g.t1	-0.821367	1.826e-05	-	-0.194504	0.61959	0	0.182456	0.787932	0	-,0,0	Other
Mhtx001707.g.t1	1.20046	2.53261e-31	+	-0.116941	0.554877	0	-0.0488094	0.925319	0	+,0,0	Testis
Mhtx001707.g.t2	-3.5937	0.543591	0	0	1	0	3.20435	0.855851	0	0,0,0	Non-Specific
Mhtx001708.g.t1	-0.584993	1.96578e-06	-	-0.46484	0.0019819	-	0.467492	0.00794705	+	-,-,+	Other
Mhtx001709.g.t1	1.66609	0.460547	0	-2.02146	0.569361	0	1.80655	0.769065	0	0,0,0	Non-Specific
Mhtx001710.g.t1	0.811307	5.87074e-09	+	0.331783	0.0644649	0	-0.179269	0.612635	0	+,0,0	Testis
Mhtx001711.g.t1	0.676716	1.51476e-07	+	-0.0836254	0.772752	0	-0.0618439	0.919507	0	+,0,0	Testis
Mhtx001712.g.t1	-3.08191	0.0600181	0	3.49442	0.0831974	0	-1.94308	0.501179	0	0,0,0	Non-Specific
Mhtx001713.g.t1	2.46202	0.062707	0	-1.6376	0.38077	0	0.873921	0.841167	0	0,0,0	Non-Specific
Mhtx001715.g.t1	-0.431975	0.375269	0	-0.666526	0.344437	0	-0.91113	0.407274	0	0,0,0	Non-Specific
Mhtx001716.g.t1	-0.214248	0.0392664	-	0.212457	0.112976	0	0.104945	0.710829	0	-,0,0	Other
Mhtx001718.g.t1	-0.13706	0.542495	0	-0.334973	0.212001	0	-0.0348429	0.979983	0	0,0,0	Non-Specific
Mhtx001719.g.t1	0.0579053	0.891363	0	-0.272037	0.61226	0	-0.656329	0.285178	0	0,0,0	Non-Specific
Mhtx001720.g.t1	-0.413425	0.0881987	0	-0.241931	0.594803	0	-0.0846748	0.951796	0	0,0,0	Non-Specific
Mhtx001720.g.t2	-0.743109	0.320241	0	0.26646	0.866474	0	0.404635	0.870515	0	0,0,0	Non-Specific
Mhtx001720.g.t3	-2.75878	0.270743	0	1.54481	0.737001	0	-0.134266	0.997943	0	0,0,0	Non-Specific
Mhtx001720.g.t4	-0.592578	0.862738	0	-1.40304	0.777997	0	-0.354105	0.985539	0	0,0,0	Non-Specific
Mhtx001721.g.t1	-0.173065	0.923546	0	1.33104	0.434731	0	-0.0794273	0.994901	0	0,0,0	Non-Specific
Mhtx001724.g.t1	0.845353	0.353699	0	-0.174578	0.940017	0	0.138246	0.981106	0	0,0,0	Non-Specific
Mhtx001724.g.t2	-0.340447	0.467997	0	0.0285853	0.985396	0	-0.0401769	0.993318	0	0,0,0	Non-Specific
Mhtx001724.g.t3	-0.320927	0.335241	0	-0.211626	0.721361	0	0.454294	0.484765	0	0,0,0	Non-Specific
Mhtx001724.g.t4	0.0417823	0.946341	0	0.418629	0.507921	0	-0.26326	0.842239	0	0,0,0	Non-Specific
Mhtx001727.g.t1	0.945986	0.62269	0	0.17933	0.969159	0	-1.84519	0.681173	0	0,0,0	Non-Specific
Mhtx001728.g.t1	0.146527	0.196876	0	0.280784	0.0207701	+	0.0939408	0.754717	0	0,+,0	Ovary 1
Mhtx001729.g.t1	-0.658864	0.00011881	-	0.0517701	0.918762	0	-0.224051	0.644167	0	-,0,0	Other
Mhtx001730.g.t1	0.890429	0.59902	0	0.0116273	1	0	-0.628133	0.916295	0	0,0,0	Non-Specific
Mhtx001731.g.t1	3.37791	0.573372	0	0.529738	0.973991	0	-3.64954	0.822044	0	0,0,0	Non-Specific
Mhtx001732.g.t1	-0.639063	0.688764	0	-0.674119	0.826137	0	1.39722	0.699374	0	0,0,0	Non-Specific
Mhtx001733.g.t1	0.082379	0.847022	0	0.337081	0.489816	0	0.335635	0.643303	0	0,0,0	Non-Specific
Mhtx001734.g.t1	0.594856	4.34153e-08	+	-0.139006	0.457863	0	-0.0314849	0.962946	0	+,0,0	Testis
Mhtx001735.g.t1	0	1	0	4.97907	0.551599	0	-4.79823	0.724435	0	0,0,0	Non-Specific
Mhtx001736.g.t1	3.45184	5.40498e-08	+	-0.744616	0.407132	0	-0.452324	0.818495	0	+,0,0	Testis
Mhtx001738.g.t1	0.300954	0.798211	0	-0.886273	0.553699	0	-0.839728	0.749638	0	0,0,0	Non-Specific
Mhtx001739.g.t1	1.34933	0.222455	0	-1.8099	0.251245	0	0.0700743	0.998294	0	0,0,0	Non-Specific
Mhtx001740.g.t1	-0.866558	0.171421	0	0.131711	0.945077	0	-0.0279667	0.999652	0	0,0,0	Non-Specific
Mhtx001740.g.t2	0.380584	0.613306	0	-1.06907	0.265819	0	0.976919	0.517617	0	0,0,0	Non-Specific
Mhtx001741.g.t1	1.23183	0.00515481	+	0.228023	0.780455	0	0.223313	0.880102	0	+,0,0	Testis
Mhtx001744.g.t1	-0.0410481	0.759093	0	0.411989	5.99852e-05	+	-0.127522	0.582265	0	0,+,0	Ovary 1
Mhtx001745.g.t1	-0.101256	0.954829	0	1.08598	0.525165	0	-1.01548	0.723737	0	0,0,0	Non-Specific
Mhtx001746.g.t1	0.0186603	0.986916	0	0.0990964	0.958941	0	0.741048	0.583234	0	0,0,0	Non-Specific
Mhtx001747.g.t1	-0.765671	0.00386979	-	-1.14479	0.00433747	-	0.897023	0.13977	0	-,-,0	Other
Mhtx001748.g.t3	0.187876	0.143624	0	0.142746	0.467647	0	-0.000495894	1	0	0,0,0	Non-Specific
Mhtx001749.g.t1	0.657161	1.34322e-14	+	0.143511	0.269704	0	-0.0189003	0.972637	0	+,0,0	Testis
Mhtx001750.g.t1	1.45574	6.12762e-05	+	-0.138893	0.881312	0	-0.278643	0.829619	0	+,0,0	Testis
Mhtx001750.g.t2	1.2201	2.49834e-08	+	-0.337143	0.346	0	-0.293477	0.613633	0	+,0,0	Testis
Mhtx001750.g.t3	1.15635	7.11632e-06	+	-0.406102	0.322725	0	-0.10891	0.93304	0	+,0,0	Testis
Mhtx001750.g.t6	1.99715	2.43984e-08	+	-0.289205	0.691794	0	-0.413528	0.685335	0	+,0,0	Testis
Mhtx001750.g.t8	-0.217536	0.823696	0	-0.110524	0.96134	0	0.429782	0.868632	0	0,0,0	Non-Specific
Mhtx001751.g.t1	0.303263	0.897629	0	-0.376079	0.932748	0	-3.37639	0.377113	0	0,0,0	Non-Specific
Mhtx001752.g.t1	-1.33757	0.442297	0	-1.31225	0.635847	0	-1.0578	0.850239	0	0,0,0	Non-Specific
Mhtx001752.g.t2	-0.796949	0.0719827	0	0.3222	0.705329	0	-0.649644	0.515907	0	0,0,0	Non-Specific
Mhtx001752.g.t3	-0.947572	0.389079	0	0.292174	0.907664	0	0.479523	0.905178	0	0,0,0	Non-Specific
Mhtx001752.g.t4	-1.17112	0.467545	0	-2.33851	0.239058	0	0.400135	0.959283	0	0,0,0	Non-Specific
Mhtx001753.g.t1	3.866	0.0103959	+	0.666153	0.765741	0	-1.49953	0.60732	0	+,0,0	Testis
Mhtx001754.g.t1	-0.698363	0.86092	0	-0.448567	0.960768	0	0.244084	0.994901	0	0,0,0	Non-Specific
Mhtx001755.g.t1	0.30962	0.0159727	+	0.189099	0.320516	0	-0.0865486	0.850239	0	+,0,0	Testis
Mhtx001757.g.t2	0.316768	0.000122753	+	0.455642	6.05615e-08	+	0.162733	0.298885	0	+,+,0	Ovary 2
Mhtx001758.g.t1	0.0673698	0.909374	0	0.0373905	0.978288	0	-0.551257	0.56594	0	0,0,0	Non-Specific
Mhtx001759.g.t1	0.129375	0.607255	0	-0.062069	0.907502	0	-0.31067	0.508742	0	0,0,0	Non-Specific
Mhtx001760.g.t1	-0.457631	0.0546798	0	-0.469701	0.124296	0	-0.347268	0.498884	0	0,0,0	Non-Specific
Mhtx001761.g.t1	-0.701699	1.2234e-05	-	0.0703254	0.864356	0	-0.150158	0.777861	0	-,0,0	Other
Mhtx001762.g.t1	0.427789	0.00669506	+	-0.18871	0.475005	0	-0.0482148	0.956561	0	+,0,0	Testis
Mhtx001762.g.t2	-0.74175	0.777762	0	0.185899	0.978199	0	0.0310364	1	0	0,0,0	Non-Specific
Mhtx001764.g.t1	-0.403226	0.0183594	-	-0.0443805	0.928549	0	0.0978678	0.893409	0	-,0,0	Other
Mhtx001766.g.t1	-0.624169	4.66916e-09	-	-0.242763	0.1243	0	0.143798	0.638642	0	-,0,0	Other
Mhtx001767.g.t1	-0.632449	1.00142e-07	-	-0.388746	0.0083152	-	0.405681	0.0211939	+	-,-,+	Other
Mhtx001768.g.t1	3.52049	8.79912e-33	+	-0.249724	0.686888	0	-0.706411	0.214448	0	+,0,0	Testis
Mhtx001769.g.t1	0.0489422	0.854604	0	0.32692	0.202323	0	0.13499	0.824113	0	0,0,0	Non-Specific
Mhtx001770.g.t1	0.100153	0.821393	0	-0.341161	0.549284	0	-0.0543795	0.983967	0	0,0,0	Non-Specific
Mhtx001771.g.t1	-1.01107	0.266677	0	-0.266318	0.913956	0	-0.76624	0.831709	0	0,0,0	Non-Specific
Mhtx001772.g.t1	4.4274	0.140632	0	-3.1407	0.48274	0	0.476704	0.981348	0	0,0,0	Non-Specific
Mhtx001773.g.t2	-0.457846	5.26298e-08	-	-0.178598	0.178534	0	0.195298	0.282754	0	-,0,0	Other
Mhtx001778.g.t1	0.178799	0.0386779	+	0.291856	0.00171857	+	0.0275386	0.950236	0	+,+,0	Ovary 2
Mhtx001780.g.t1	-0.378501	0.265158	0	0.492696	0.277492	0	0.0290119	0.993916	0	0,0,0	Non-Specific
Mhtx001782.g.t1	-1.16744	0.0646231	0	-0.801642	0.535101	0	-1.21062	0.630516	0	0,0,0	Non-Specific
Mhtx001783.g.t1	-1.93588	0.406467	0	1.24607	0.77618	0	-0.680341	0.947265	0	0,0,0	Non-Specific
Mhtx001784.g.t2	-0.470456	0.328419	0	-0.787758	0.235837	0	1.25492	0.0725629	0	0,0,0	Non-Specific
Mhtx001784.g.t3	-0.825971	0.0599429	0	-0.583803	0.431571	0	0.827548	0.367478	0	0,0,0	Non-Specific
Mhtx001784.g.t4	-1.66127	0.487653	0	-1.57772	0.697269	0	-3.19801	0.565176	0	0,0,0	Non-Specific
Mhtx001784.g.t5	0.189947	0.932299	0	-4.64578	0.0309756	-	2.31301	0.640556	0	0,-,0	Other
Mhtx001785.g.t1	-0.666588	0.84191	0	1.55036	0.737139	0	-1.75729	0.823213	0	0,0,0	Non-Specific
Mhtx001786.g.t1	-0.832835	0.0221121	-	-0.976975	0.0831974	0	0.691998	0.492055	0	-,0,0	Other
Mhtx001787.g.t1	-1.05443	0.0268102	-	-0.795954	0.314608	0	0.7865	0.505953	0	-,0,0	Other
Mhtx001788.g.t1	0.113226	0.906773	0	-0.584196	0.636688	0	-0.00388303	1	0	0,0,0	Non-Specific
Mhtx001789.g.t1	0.360085	0.437578	0	-0.453737	0.49971	0	-0.11617	0.960264	0	0,0,0	Non-Specific
Mhtx001790.g.t1	-0.00755013	1	0	-8.78513	0.0143468	-	8.59838	0.0622319	0	0,-,0	Other
Mhtx001791.g.t1	-0.79539	0.57505	0	-2.09743	0.391353	0	-0.0267629	1	0	0,0,0	Non-Specific
Mhtx001792.g.t1	-1.63142	0.0532857	0	0.0359376	0.994594	0	-1.23421	0.690178	0	0,0,0	Non-Specific
Mhtx001793.g.t1	-0.63757	6.28734e-06	-	-0.580074	0.00222772	-	0.168162	0.753487	0	-,-,0	Other
Mhtx001794.g.t1	2.46287	0.129649	0	0.140841	0.974179	0	-0.773168	0.881502	0	0,0,0	Non-Specific
Mhtx001795.g.t1	0.510056	0.790911	0	-1.15027	0.677962	0	1.35245	0.753383	0	0,0,0	Non-Specific
Mhtx001796.g.t1	2.11091	0.334102	0	-1.17993	0.749904	0	0.481504	0.964873	0	0,0,0	Non-Specific
Mhtx001797.g.t1	0.851515	1.44604e-16	+	0.130173	0.482155	0	0.0624796	0.890236	0	+,0,0	Testis
Mhtx001798.g.t1	-1.26217	2.89412e-08	-	-0.702326	0.0281264	-	-0.0855953	0.954348	0	-,-,0	Other
Mhtx001800.g.t1	3.34221	1.8865e-20	+	-0.348501	0.631796	0	-0.613624	0.474666	0	+,0,0	Testis
Mhtx001801.g.t1	0.0168564	0.973546	0	-0.437252	0.330601	0	0.145989	0.91297	0	0,0,0	Non-Specific
Mhtx001802.g.t1	-0.183863	0.153498	0	0.0298512	0.932237	0	-0.170625	0.569253	0	0,0,0	Non-Specific
Mhtx001803.g.t1	-0.293569	0.00512105	-	0.41211	0.000349836	+	-0.0568171	0.89748	0	-,+,0	Other
Mhtx001803.g.t2	-0.291345	0.773941	0	-1.2467	0.248863	0	1.5535	0.255507	0	0,0,0	Non-Specific
Mhtx001805.g.t1	0.429423	0.302257	0	0.457433	0.412784	0	0.271789	0.804013	0	0,0,0	Non-Specific
Mhtx001806.g.t1	0.384247	0.00289483	+	0.25423	0.140652	0	0.0823685	0.861159	0	+,0,0	Testis
Mhtx001807.g.t1	-0.264289	0.395685	0	-0.0536419	0.949635	0	-0.639998	0.208152	0	0,0,0	Non-Specific
Mhtx001808.g.t1	-1.89669	0.764527	0	-5.43398	0.500122	0	4.87611	0.717333	0	0,0,0	Non-Specific
Mhtx001808.g.t11	-3.11776	0.513195	0	-1.19297	0.913284	0	2.61074	0.858546	0	0,0,0	Non-Specific
Mhtx001808.g.t2	-1.31976	0.0383121	-	-1.65152	0.0269307	-	0.548384	0.772028	0	-,-,0	Other
Mhtx001808.g.t5	-0.356258	0.891705	0	-0.162337	0.979221	0	-0.264752	0.984898	0	0,0,0	Non-Specific
Mhtx001810.g.t1	0.416938	0.00178471	+	-0.118231	0.642039	0	0.0254714	0.979196	0	+,0,0	Testis
Mhtx001810.g.t2	-0.218116	0.892407	0	0.194498	0.953763	0	-1.12995	0.703896	0	0,0,0	Non-Specific
Mhtx001810.g.t3	0.473931	0.270844	0	0.168417	0.851607	0	-0.00885286	1	0	0,0,0	Non-Specific
Mhtx001810.g.t4	0.517169	1.14066e-05	+	-0.107434	0.640003	0	0.113851	0.760373	0	+,0,0	Testis
Mhtx001811.g.t1	0.015064	0.94199	0	0.0544193	0.857637	0	0.033298	0.964584	0	0,0,0	Non-Specific
Mhtx001812.g.t1	2.54371	0.0130555	+	-1.11825	0.422724	0	0.110368	0.99052	0	+,0,0	Testis
Mhtx001813.g.t1	3.32651	9.81661e-21	+	-0.138303	0.883148	0	-1.07721	0.0568459	0	+,0,0	Testis
Mhtx001814.g.t1	-0.547723	0.616323	0	0.93709	0.520203	0	-1.19924	0.576327	0	0,0,0	Non-Specific
Mhtx001816.g.t1	-1.31456	0.0862209	0	0.800402	0.557708	0	-0.361615	0.912257	0	0,0,0	Non-Specific
Mhtx001817.g.t1	-0.500846	0.00845155	-	-0.22099	0.496389	0	-0.0907739	0.915419	0	-,0,0	Other
Mhtx001817.g.t2	-1.95206	0.2997	0	-2.7853	0.374421	0	3.54263	0.366385	0	0,0,0	Non-Specific
Mhtx001818.g.t1	1.63439	4.36319e-15	+	0.515417	0.0477742	+	0.231607	0.675296	0	+,+,0	Ovary 2
Mhtx001820.g.t1	2.70829	8.01618e-54	+	0.515003	0.0142282	+	0.205814	0.657659	0	+,+,0	Ovary 2
Mhtx001820.g.t4	2.45021	8.72505e-16	+	0.499911	0.142329	0	0.331107	0.569241	0	+,0,0	Testis
Mhtx001820.g.t5	-2.94491	0.633973	0	4.87814	0.563169	0	-0.588632	0.989554	0	0,0,0	Non-Specific
Mhtx001821.g.t1	-2.13036	0.0539965	0	-1.124	0.711655	0	0.575394	0.944291	0	0,0,0	Non-Specific
Mhtx001822.g.t1	-0.273388	0.868902	0	-0.590996	0.840957	0	-0.0889993	0.997656	0	0,0,0	Non-Specific
Mhtx001823.g.t1	-2.81184	0.5127	0	1.42779	0.866282	0	0.678015	0.977738	0	0,0,0	Non-Specific
Mhtx001824.g.t1	2.36932	0.0376584	+	-2.50173	0.101048	0	1.80025	0.501747	0	+,0,0	Testis
[truncated: 23,430 more rows]

## Sheet: Maclig
Transcript	H_v_T_lFC	H_v_T_padj	H_v_T_expr	T_v_O_lFC	T_v_O_padj	T_v_O_expr	O_v_W_lFC	O_v_W_padj	O_v_W_expr	pat	annotation
Mlig000001.g1	-0.100592	0.8558	0	0.0276357	1	0	-0.305858	0.60312	0	0,0,0	Non-Specific
Mlig000001.g4	-0.379929	0.280606	0	-0.0247456	1	0	-0.286891	0.760868	0	0,0,0	Non-Specific
Mlig000001.g5	-0.160636	0.87522	0	-0.0745324	1	0	-0.136697	0.979335	0	0,0,0	Non-Specific
Mlig000001.g6	-0.341831	0.321817	0	-0.409379	0.511359	0	0.0464717	0.995167	0	0,0,0	Non-Specific
Mlig000001.g7	-0.326217	0.733685	0	-0.353991	0.960872	0	-0.423914	0.884427	0	0,0,0	Non-Specific
Mlig000001.g8	-0.963594	0.588437	0	-0.0885627	1	0	-0.337041	0.982408	0	0,0,0	Non-Specific
Mlig000002.g1	0.658979	0.0530936	0	0.40962	0.681639	0	0.126719	0.967567	0	0,0,0	Non-Specific
Mlig000002.g5	0.541783	0.591934	0	-0.226597	1	0	0.183386	0.982934	0	0,0,0	Non-Specific
Mlig000002.g6	-2.00068	0.581453	0	3.83789	0.339519	0	0.00145257	1	0	0,0,0	Non-Specific
Mlig000002.g7	-0.475459	0.967274	0	1.34908	1	0	0.0302933	1	0	0,0,0	Non-Specific
Mlig000002.g8	-0.113447	0.994246	0	-0.325277	1	0	0.324334	0.996828	0	0,0,0	Non-Specific
Mlig000003.g2	0.0674245	0.99134	0	-0.493925	0.999559	0	-0.706963	0.921155	0	0,0,0	Non-Specific
Mlig000004.g1	1.00172	0.104939	0	-0.121542	1	0	0.0166085	1	0	0,0,0	Non-Specific
Mlig000004.g5	0.0777701	0.940424	0	0.760881	0.0996183	0	-0.0488747	0.995695	0	0,0,0	Non-Specific
Mlig000004.g6	0.775582	0.258141	0	-0.256603	0.99131	0	0.841619	0.29534	0	0,0,0	Non-Specific
Mlig000005.g2	-0.1827	0.653797	0	0.0529006	1	0	-0.134779	0.937808	0	0,0,0	Non-Specific
Mlig000006.g1	-0.289071	0.494373	0	0.0561138	1	0	-0.11918	0.962984	0	0,0,0	Non-Specific
Mlig000006.g2	-0.159354	0.838976	0	0.136757	1	0	-0.109789	0.981209	0	0,0,0	Non-Specific
Mlig000006.g3	-0.436552	0.251738	0	0.436076	0.578427	0	0.0558386	0.994375	0	0,0,0	Non-Specific
Mlig000006.g6	0.194055	0.734191	0	-0.0263673	1	0	0.270786	0.812044	0	0,0,0	Non-Specific
Mlig000006.g7	-0.405658	0.139633	0	0.0175512	1	0	-0.32507	0.531413	0	0,0,0	Non-Specific
Mlig000007.g1	-0.178929	0.909729	0	-0.550446	0.874018	0	-0.0154545	1	0	0,0,0	Non-Specific
Mlig000008.g1	0.484995	0.959816	0	-0.774365	1	0	-0.594418	0.992795	0	0,0,0	Non-Specific
Mlig000008.g3	-0.274303	0.857154	0	0.190598	1	0	0.49007	0.879127	0	0,0,0	Non-Specific
Mlig000008.g5	-0.533439	0.705439	0	0.232506	1	0	0.0367632	1	0	0,0,0	Non-Specific
Mlig000008.g7	-0.143324	0.973444	0	-0.805859	0.965274	0	0.392526	0.982296	0	0,0,0	Non-Specific
Mlig000009.g1	-0.0013055	1	0	0.18313	0.98534	0	0.200756	0.929328	0	0,0,0	Non-Specific
Mlig000010.g2	0.119574	0.902829	0	-0.168188	0.998349	0	0.207993	0.939328	0	0,0,0	Non-Specific
Mlig000010.g4	-0.584814	0.198001	0	0.337858	0.891887	0	-0.097883	0.987735	0	0,0,0	Non-Specific
Mlig000011.g1	-0.248983	0.6822	0	0.110312	1	0	0.169954	0.949561	0	0,0,0	Non-Specific
Mlig000011.g5	-0.62129	0.504767	0	-0.587353	0.896918	0	0.0404654	0.999506	0	0,0,0	Non-Specific
Mlig000012.g1	-0.98615	0.401271	0	1.13478	0.640876	0	-0.0485794	0.99949	0	0,0,0	Non-Specific
Mlig000012.g13	-0.114297	0.950468	0	-0.0852669	1	0	-0.494012	0.853264	0	0,0,0	Non-Specific
Mlig000012.g2	0.0372137	0.992708	0	0.337956	0.993208	0	0.478753	0.90382	0	0,0,0	Non-Specific
Mlig000013.g4	0.550874	0.00802413	+	-0.395407	0.276036	0	-0.180761	0.855776	0	+,0,0	Testis
Mlig000014.g15	0.0692333	0.882685	0	0.00397534	1	0	0.152334	0.860646	0	0,0,0	Non-Specific
Mlig000014.g2	0	1	0	0	1	0	4.86416	0.856257	0	0,0,0	Non-Specific
Mlig000014.g3	0.38919	0.237396	0	0.638465	0.0372321	+	0.0135344	0.999565	0	0,+,0	Ovary 1
Mlig000014.g5	0.217478	0.860784	0	0.628567	0.722461	0	-0.300138	0.929376	0	0,0,0	Non-Specific
Mlig000015.g2	-0.22502	0.544308	0	-0.159619	0.957949	0	-0.0800362	0.977283	0	0,0,0	Non-Specific
Mlig000016.g1	0.512935	0.969258	0	-1.09086	1	0	1.53583	0.965644	0	0,0,0	Non-Specific
Mlig000016.g3	-0.25764	0.583871	0	0.301369	0.829105	0	-0.0235944	0.998835	0	0,0,0	Non-Specific
Mlig000017.g1	3.60149	0.742898	0	-3.29576	0.977374	0	7.02049	0.600507	0	0,0,0	Non-Specific
Mlig000018.g3	-0.217428	0.716543	0	0.0222958	1	0	-0.0224783	0.999121	0	0,0,0	Non-Specific
Mlig000019.g2	0.152673	0.774112	0	0.109089	1	0	0.0570155	0.991931	0	0,0,0	Non-Specific
Mlig000019.g3	0.0418589	0.973408	0	0.238812	0.953515	0	0.168267	0.949941	0	0,0,0	Non-Specific
Mlig000019.g4	-0.209347	0.433525	0	-0.0282535	1	0	0.0533213	0.985464	0	0,0,0	Non-Specific
Mlig000020.g1	1.28227	0.817403	0	-0.0994603	1	0	0.655882	0.988216	0	0,0,0	Non-Specific
Mlig000020.g3	-0.0110915	0.999383	0	-0.0574829	1	0	0.143154	0.977308	0	0,0,0	Non-Specific
Mlig000020.g4	-0.423434	0.890955	0	-0.203439	1	0	1.35298	0.692756	0	0,0,0	Non-Specific
Mlig000020.g5	-0.86267	0.900712	0	0.0882575	1	0	-0.744771	0.985191	0	0,0,0	Non-Specific
Mlig000021.g7	-0.0629054	0.843103	0	0.23556	0.392765	0	-0.0698896	0.949561	0	0,0,0	Non-Specific
Mlig000022.g2	-0.232494	0.669692	0	-0.0149566	1	0	-0.00476754	1	0	0,0,0	Non-Specific
Mlig000023.g4	2.39148	0.000205845	+	-0.515935	0.917616	0	0.230356	0.972617	0	+,0,0	Testis
Mlig000023.g9	-0.528443	0.0257485	-	-0.394017	0.392471	0	-0.224819	0.790345	0	-,0,0	Other
Mlig000024.g1	0.221191	0.600782	0	0.180686	0.950517	0	0.0677271	0.987274	0	0,0,0	Non-Specific
Mlig000024.g3	0.132394	0.987922	0	-0.0833093	1	0	0.657519	0.971581	0	0,0,0	Non-Specific
Mlig000025.g11	-0.0968516	0.886959	0	-0.278501	0.836816	0	0.244988	0.819861	0	0,0,0	Non-Specific
Mlig000025.g21	0.109558	0.909914	0	0.0762528	1	0	-0.0110965	1	0	0,0,0	Non-Specific
Mlig000026.g5	-0.239305	0.623172	0	-0.107513	1	0	-0.122041	0.965321	0	0,0,0	Non-Specific
Mlig000027.g2	0.252332	0.862097	0	0.124849	1	0	-0.163296	0.987454	0	0,0,0	Non-Specific
Mlig000027.g3	0.278796	0.822955	0	-0.697594	0.721782	0	0.366527	0.916513	0	0,0,0	Non-Specific
Mlig000027.g4	-0.34379	0.786689	0	0.874597	0.587889	0	-0.025762	1	0	0,0,0	Non-Specific
Mlig000027.g7	-0.209068	0.752399	0	-0.338328	0.856381	0	0.171206	0.951341	0	0,0,0	Non-Specific
Mlig000027.g8	-0.307937	0.365163	0	0.495768	0.19984	0	0.155648	0.912305	0	0,0,0	Non-Specific
Mlig000028.g1	-0.281049	0.27857	0	0.0587242	1	0	0.20161	0.772188	0	0,0,0	Non-Specific
Mlig000028.g3	-0.0818971	0.862407	0	-0.159666	0.935221	0	0.378169	0.162187	0	0,0,0	Non-Specific
Mlig000029.g2	0.19741	0.773392	0	0.00845582	1	0	0.14926	0.960626	0	0,0,0	Non-Specific
Mlig000030.g2	-0.372855	0.246793	0	-0.0943857	1	0	0.0962538	0.970624	0	0,0,0	Non-Specific
Mlig000031.g2	-0.126719	0.838684	0	-0.268528	0.874968	0	0.230729	0.860201	0	0,0,0	Non-Specific
Mlig000031.g5	0.0697689	0.844438	0	-0.15469	0.857222	0	-0.0147365	0.998527	0	0,0,0	Non-Specific
Mlig000032.g1	-0.310025	0.294539	0	0.144896	0.968375	0	0.228888	0.760969	0	0,0,0	Non-Specific
Mlig000033.g1	0.846913	0.908786	0	-0.846794	1	0	-0.398122	0.996278	0	0,0,0	Non-Specific
Mlig000033.g2	0.323766	0.935498	0	-1.06702	0.947779	0	-0.0901635	0.999615	0	0,0,0	Non-Specific
Mlig000033.g3	-0.338929	0.89701	0	0.736402	0.944336	0	0.571079	0.93489	0	0,0,0	Non-Specific
Mlig000034.g2	-0.0640244	0.944276	0	0.0517543	1	0	-0.0591754	0.99348	0	0,0,0	Non-Specific
Mlig000035.g1	0.916068	0.00695218	+	-0.329673	0.870354	0	0.290396	0.845881	0	+,0,0	Testis
Mlig000035.g5	1.5048	0.286155	0	-0.267256	1	0	0.0461307	1	0	0,0,0	Non-Specific
Mlig000036.g1	0	1	0	7.80152	0.673275	0	-7.76858	0.555556	0	0,0,0	Non-Specific
Mlig000036.g2	-6.17673	NA	NA	0	NA	0	5.85987	NA	NA	NA,0,NA	Other
Mlig000036.g3	-0.093917	0.883347	0	-0.159662	0.972774	0	-0.28191	0.731669	0	0,0,0	Non-Specific
Mlig000037.g3	-0.311543	0.389143	0	-0.274585	0.82914	0	0.144724	0.941145	0	0,0,0	Non-Specific
Mlig000038.g1	-0.0656689	0.937962	0	-0.491953	0.406897	0	0.474963	0.329826	0	0,0,0	Non-Specific
Mlig000040.g2	2.67657	9.07793e-07	+	-0.433239	0.956116	0	-0.359105	0.935292	0	+,0,0	Testis
Mlig000040.g3	2.61729	1.36675e-06	+	-0.749893	0.735258	0	0.10942	0.99461	0	+,0,0	Testis
Mlig000040.g7	-2.3389	0.277399	0	2.40941	0.605542	0	-1.07817	0.882324	0	0,0,0	Non-Specific
Mlig000040.g9	2.3171	5.9701e-06	+	-0.722354	0.712298	0	-0.18943	0.979335	0	+,0,0	Testis
Mlig000041.g1	3.04698	1.59582e-09	+	-0.0149593	1	0	-0.436914	0.886528	0	+,0,0	Testis
Mlig000041.g2	2.05371	2.73474e-08	+	0.0673461	1	0	-0.255513	0.92409	0	+,0,0	Testis
Mlig000041.g4	3.06532	1.42575e-11	+	0.0456888	1	0	-0.437441	0.856501	0	+,0,0	Testis
Mlig000042.g11	0.0575727	0.970733	0	0.254352	0.977283	0	0.134208	0.981188	0	0,0,0	Non-Specific
Mlig000042.g2	0.560083	0.321817	0	0.0068087	1	0	0.210373	0.94852	0	0,0,0	Non-Specific
Mlig000042.g3	0.87358	0.572168	0	-0.647221	0.95811	0	0.963399	0.760959	0	0,0,0	Non-Specific
Mlig000042.g4	-0.275106	0.84352	0	0.841838	0.617623	0	-0.406761	0.899337	0	0,0,0	Non-Specific
Mlig000042.g6	0.118892	0.858906	0	0.216626	0.937265	0	-0.0741226	0.987735	0	0,0,0	Non-Specific
Mlig000043.g5	0.382942	0.7185	0	-0.255678	0.997246	0	-0.346189	0.928337	0	0,0,0	Non-Specific
Mlig000044.g1	0.0332568	0.96304	0	0.0960489	0.998001	0	0.275054	0.558213	0	0,0,0	Non-Specific
Mlig000044.g4	-0.0198489	0.991043	0	0.406737	0.697416	0	-0.0480209	0.995509	0	0,0,0	Non-Specific
Mlig000045.g1	-0.513674	0.898887	0	0.160225	1	0	0.447859	0.983942	0	0,0,0	Non-Specific
Mlig000046.g3	1.93498	0.000192733	+	0.296636	0.984698	0	-0.358193	0.912628	0	+,0,0	Testis
Mlig000047.g2	0.725405	0.618151	0	-0.597691	0.956116	0	-0.0985172	0.997256	0	0,0,0	Non-Specific
Mlig000047.g4	0.450087	0.000763554	+	0.0629717	0.999644	0	0.124261	0.833124	0	+,0,0	Testis
Mlig000048.g10	-0.385299	0.445051	0	0.243376	0.956416	0	0.0752577	0.991931	0	0,0,0	Non-Specific
Mlig000048.g13	0.108676	0.911772	0	-0.164442	0.99684	0	-0.059561	0.995406	0	0,0,0	Non-Specific
Mlig000048.g3	-1.52928	0.577086	0	0.534878	1	0	-1.20555	0.902828	0	0,0,0	Non-Specific
Mlig000048.g9	-0.306644	0.544633	0	-0.274529	0.925876	0	0.0817373	0.991009	0	0,0,0	Non-Specific
Mlig000049.g1	0.0801557	0.923902	0	-0.695377	0.0755564	0	0.0912166	0.982541	0	0,0,0	Non-Specific
Mlig000049.g2	-0.429449	0.00186195	-	0.103417	0.956598	0	-0.161266	0.729038	0	-,0,0	Other
Mlig000049.g3	-0.26555	0.815052	0	-0.16167	1	0	0.0182466	1	0	0,0,0	Non-Specific
Mlig000050.g15	-1.17603	0.921582	0	-0.7901	1	0	-0.305588	0.999121	0	0,0,0	Non-Specific
Mlig000050.g16	0.218555	0.944657	0	-0.457652	1	0	0.310624	0.984218	0	0,0,0	Non-Specific
Mlig000050.g3	-0.0524545	0.982157	0	0.417909	0.944709	0	-0.513629	0.819861	0	0,0,0	Non-Specific
Mlig000051.g3	0.366209	0.423825	0	-0.0704751	1	0	0.223647	0.896909	0	0,0,0	Non-Specific
Mlig000051.g5	0.307821	0.72561	0	-0.0842341	1	0	0.256687	0.938515	0	0,0,0	Non-Specific
Mlig000051.g6	0.304749	0.424407	0	0.181349	0.956598	0	-0.312279	0.654108	0	0,0,0	Non-Specific
Mlig000052.g2	-0.140322	0.973295	0	-0.266316	1	0	-0.123133	0.997454	0	0,0,0	Non-Specific
Mlig000052.g3	-0.395564	0.733434	0	0.125535	1	0	-0.147267	0.991009	0	0,0,0	Non-Specific
Mlig000052.g4	-0.986558	0.591194	0	0.520266	0.995293	0	-0.293072	0.987735	0	0,0,0	Non-Specific
Mlig000052.g5	-0.0484383	0.994844	0	-0.522524	0.996402	0	-0.139555	0.996919	0	0,0,0	Non-Specific
Mlig000052.g6	-0.505912	0.44809	0	-0.373133	0.929982	0	0.0620133	0.996768	0	0,0,0	Non-Specific
Mlig000053.g1	1.83558	0.214134	0	0.914964	0.917616	0	1.20086	0.687268	0	0,0,0	Non-Specific
Mlig000053.g2	-0.574819	0.541852	0	-0.388262	0.96846	0	-0.69988	0.714409	0	0,0,0	Non-Specific
Mlig000053.g3	-0.148342	0.969999	0	1.54348	0.583908	0	1.42683	0.503508	0	0,0,0	Non-Specific
Mlig000053.g4	-0.148084	0.910611	0	-0.00836966	1	0	0.129181	0.987735	0	0,0,0	Non-Specific
Mlig000054.g1	0.148717	0.924878	0	-0.0303415	1	0	0.221325	0.967788	0	0,0,0	Non-Specific
Mlig000054.g3	-0.118171	0.910165	0	0.310971	0.928315	0	0.402828	0.705393	0	0,0,0	Non-Specific
Mlig000055.g1	-1.13653	0.236289	0	0.557324	0.9532	0	0.190231	0.989165	0	0,0,0	Non-Specific
Mlig000056.g2	-0.368526	0.449856	0	0.358819	0.811473	0	-0.140933	0.962814	0	0,0,0	Non-Specific
Mlig000056.g3	0.0477514	0.973484	0	-0.171924	0.999644	0	0.206185	0.944004	0	0,0,0	Non-Specific
Mlig000056.g6	-0.251865	0.776497	0	0.736186	0.386078	0	-0.0217214	1	0	0,0,0	Non-Specific
Mlig000056.g8	-0.621463	0.649964	0	-0.677987	0.925876	0	0.31013	0.974425	0	0,0,0	Non-Specific
Mlig000057.g1	0.18348	0.703925	0	0.349415	0.650526	0	-0.206765	0.866388	0	0,0,0	Non-Specific
Mlig000057.g14	-0.477983	0.24414	0	0.169447	0.989436	0	-0.261805	0.871933	0	0,0,0	Non-Specific
Mlig000057.g2	0.281998	0.684061	0	0.276228	0.945676	0	0.164582	0.960836	0	0,0,0	Non-Specific
Mlig000057.g4	-1.4729	0.54198	0	1.01079	0.967262	0	-0.73396	0.955125	0	0,0,0	Non-Specific
Mlig000057.g5	0.889107	0.839289	0	-1.76096	0.911225	0	1.08494	0.948876	0	0,0,0	Non-Specific
Mlig000057.g6	0.305638	0.519342	0	0.102	1	0	-0.0787757	0.988234	0	0,0,0	Non-Specific
Mlig000057.g7	-0.112716	0.911944	0	0.214123	0.979597	0	-0.218276	0.930973	0	0,0,0	Non-Specific
Mlig000058.g12	-0.558959	0.0953139	0	0.127668	1	0	-0.5192	0.27435	0	0,0,0	Non-Specific
Mlig000058.g3	-0.799153	0.104601	0	0.292317	0.962559	0	-0.141512	0.980212	0	0,0,0	Non-Specific
Mlig000058.g8	-0.186756	0.701035	0	-0.0306457	1	0	-0.0602457	0.991009	0	0,0,0	Non-Specific
Mlig000059.g14	-0.613054	0.73118	0	-0.196375	1	0	-0.419367	0.961085	0	0,0,0	Non-Specific
Mlig000059.g22	-0.827986	0.000354962	-	-0.161771	0.97628	0	-0.0210578	0.998888	0	-,0,0	Other
Mlig000059.g5	-0.623533	0.0454862	-	-0.246867	0.929982	0	0.0146178	1	0	-,0,0	Other
Mlig000060.g1	0.106662	0.928924	0	0.00109519	1	0	0.264962	0.916623	0	0,0,0	Non-Specific
Mlig000060.g2	-0.633267	0.841298	0	1.22462	0.899755	0	-0.550058	0.968832	0	0,0,0	Non-Specific
Mlig000060.g4	0.245845	0.838215	0	-0.0186727	1	0	0.1838	0.976409	0	0,0,0	Non-Specific
Mlig000060.g5	0.344592	0.965565	0	-1.72819	0.956416	0	-0.0485065	1	0	0,0,0	Non-Specific
Mlig000061.g3	-0.191276	0.550301	0	-0.318698	0.497916	0	0.152227	0.889218	0	0,0,0	Non-Specific
Mlig000061.g9	2.48448	0.477767	0	1.10229	0.977283	0	-0.911063	0.95125	0	0,0,0	Non-Specific
Mlig000062.g2	-0.884308	0.000659836	-	-0.315083	0.794979	0	-0.612716	0.0706181	0	-,0,0	Other
Mlig000063.g5	0.018288	0.991043	0	0.118461	1	0	-0.10714	0.974927	0	0,0,0	Non-Specific
Mlig000064.g4	-0.213928	0.932086	0	-0.932567	0.817111	0	0.758618	0.838811	0	0,0,0	Non-Specific
Mlig000065.g1	0.207119	0.658449	0	0.390801	0.54777	0	0.182665	0.896127	0	0,0,0	Non-Specific
Mlig000065.g5	-0.150687	0.581089	0	-0.0289178	1	0	0.118739	0.899185	0	0,0,0	Non-Specific
Mlig000066.g1	-0.330074	0.777075	0	-0.0384607	1	0	0.0232138	1	0	0,0,0	Non-Specific
Mlig000066.g11	0.969236	0.87934	0	-1.62363	0.97638	0	2.14975	0.869265	0	0,0,0	Non-Specific
Mlig000066.g4	2.63768	0.405229	0	-2.75191	0.733618	0	2.42728	0.751295	0	0,0,0	Non-Specific
Mlig000067.g1	0.110374	0.931757	0	-0.415091	0.883558	0	0.447907	0.768468	0	0,0,0	Non-Specific
Mlig000067.g2	-0.062991	0.963305	0	0.0268345	1	0	-0.0163148	1	0	0,0,0	Non-Specific
Mlig000068.g2	-0.461971	0.0230457	-	0.0272745	1	0	-0.243006	0.639252	0	-,0,0	Other
Mlig000068.g8	-0.45371	0.000647305	-	-0.194213	0.671977	0	-0.097648	0.913499	0	-,0,0	Other
Mlig000069.g1	-0.304492	0.166873	0	-0.0739624	1	0	-0.0459064	0.991009	0	0,0,0	Non-Specific
Mlig000069.g3	-0.305245	0.232482	0	-0.0490095	1	0	0.0341948	0.995406	0	0,0,0	Non-Specific
Mlig000069.g4	0.0242299	0.997625	0	-0.226665	1	0	-0.497705	0.912628	0	0,0,0	Non-Specific
Mlig000070.g1	-0.643117	0.73118	0	0.00713615	1	0	-0.513863	0.950354	0	0,0,0	Non-Specific
Mlig000070.g2	-1.20033	0.764842	0	-0.768347	1	0	1.3842	0.913656	0	0,0,0	Non-Specific
Mlig000070.g5	0.77834	0.852802	0	-0.302785	1	0	-0.990705	0.941988	0	0,0,0	Non-Specific
Mlig000070.g7	-0.603521	0.945262	0	-0.131928	1	0	1.49366	0.944933	0	0,0,0	Non-Specific
Mlig000071.g5	-0.730276	0.61661	0	0.45477	0.98737	0	0.339833	0.968854	0	0,0,0	Non-Specific
Mlig000071.g6	0.306957	0.533746	0	0.539525	0.357573	0	0.152555	0.950205	0	0,0,0	Non-Specific
Mlig000072.g1	9.21449	0.14027	0	-0.249589	1	0	-0.149636	1	0	0,0,0	Non-Specific
Mlig000072.g11	-18.8968	NA	NA	19.5276	NA	NA	2.94881	NA	NA	NA,NA,NA	Other
Mlig000072.g2	-0.366557	0.986683	0	-0.302469	1	0	-0.794591	0.995309	0	0,0,0	Non-Specific
Mlig000072.g3	-0.300787	0.58524	0	0.241463	0.951096	0	-0.0914494	0.986882	0	0,0,0	Non-Specific
Mlig000072.g4	-0.242682	0.361666	0	0.218843	0.790345	0	0.0155941	0.998835	0	0,0,0	Non-Specific
Mlig000072.g5	-0.0293069	0.97812	0	0.209844	0.939863	0	0.204923	0.880988	0	0,0,0	Non-Specific
Mlig000072.g7	-0.819335	0.956766	0	0.61619	1	0	0.818585	0.994598	0	0,0,0	Non-Specific
Mlig000072.g8	-1.61897	0.876708	0	0.566283	1	0	-0.178384	1	0	0,0,0	Non-Specific
Mlig000073.g5	-0.668248	0.00055045	-	-0.288486	0.663294	0	-0.296405	0.546014	0	-,0,0	Other
Mlig000073.g7	-0.788017	0.150129	0	-0.290748	0.974235	0	0.0543049	0.997454	0	0,0,0	Non-Specific
Mlig000075.g1	-0.234491	0.885851	0	-0.189418	1	0	-0.0996755	0.996415	0	0,0,0	Non-Specific
Mlig000075.g108	-4.77484	0.434632	0	5.26569	0.714368	0	-1.36904	0.97662	0	0,0,0	Non-Specific
Mlig000075.g116	-0.0486444	0.981392	0	-0.624807	0.759172	0	0.47746	0.83127	0	0,0,0	Non-Specific
Mlig000075.g117	1.54614	0.837061	0	-0.948203	1	0	-0.122087	1	0	0,0,0	Non-Specific
Mlig000075.g125	-0.494019	0.914583	0	1.19549	0.947653	0	-1.13751	0.901018	0	0,0,0	Non-Specific
Mlig000075.g132	0.521985	0.921155	0	0.454923	1	0	0.956499	0.941988	0	0,0,0	Non-Specific
Mlig000075.g134	-1.45152	0.424683	0	1.42084	0.797641	0	-1.86513	0.503508	0	0,0,0	Non-Specific
Mlig000075.g135	-0.773952	0.922102	0	2.14997	0.934841	0	-2.48903	0.823549	0	0,0,0	Non-Specific
Mlig000075.g14	-0.796658	0.401034	0	0.65973	0.870354	0	-0.90702	0.570051	0	0,0,0	Non-Specific
Mlig000075.g154	-0.216194	0.917644	0	0.196751	1	0	-1.42153	0.205111	0	0,0,0	Non-Specific
Mlig000075.g160	0.859275	0.167096	0	-0.0605377	1	0	-0.625725	0.643065	0	0,0,0	Non-Specific
Mlig000075.g161	-0.318026	0.96469	0	0.580591	1	0	-1.08687	0.94852	0	0,0,0	Non-Specific
Mlig000075.g162	-6.19409	0.490349	0	0	1	0	0	1	0	0,0,0	Non-Specific
Mlig000075.g163	-0.326312	0.977917	0	-2.15052	0.962559	0	1.91916	0.935292	0	0,0,0	Non-Specific
Mlig000075.g164	-0.343238	0.852434	0	0.456954	0.981089	0	-0.286961	0.974458	0	0,0,0	Non-Specific
Mlig000075.g165	0.173201	0.957938	0	-0.484776	0.993584	0	-0.256298	0.990848	0	0,0,0	Non-Specific
Mlig000075.g168	-2.45593	0.390348	0	1.78727	0.913721	0	-0.0619259	1	0	0,0,0	Non-Specific
Mlig000075.g170	-0.977152	0.439394	0	0.261359	1	0	-0.392117	0.961923	0	0,0,0	Non-Specific
Mlig000075.g172	0.988009	0.811868	0	0.456047	1	0	-1.33332	0.898931	0	0,0,0	Non-Specific
Mlig000075.g174	3.32144	0.748894	0	0.320407	1	0	-2.10616	0.968064	0	0,0,0	Non-Specific
Mlig000075.g175	0.781429	0.824107	0	-0.2972	1	0	0.155936	0.99825	0	0,0,0	Non-Specific
Mlig000075.g179	-0.740553	0.0806496	0	-0.135739	1	0	-0.0125772	1	0	0,0,0	Non-Specific
Mlig000075.g196	-0.0776478	0.961347	0	0.488758	0.835458	0	0.132705	0.985164	0	0,0,0	Non-Specific
Mlig000075.g198	-0.530147	0.382019	0	0.134369	1	0	0.18852	0.962201	0	0,0,0	Non-Specific
Mlig000075.g199	-0.324239	0.726524	0	-0.0793762	1	0	-0.951033	0.251967	0	0,0,0	Non-Specific
Mlig000075.g202	-0.449734	0.91629	0	0.31289	1	0	0.0390713	1	0	0,0,0	Non-Specific
Mlig000075.g204	1.40128	0.015868	+	-0.627911	0.788145	0	-0.331276	0.936398	0	+,0,0	Testis
Mlig000075.g21	-4.17856	0.622412	0	3.86964	0.936703	0	-2.30081	0.957134	0	0,0,0	Non-Specific
Mlig000075.g210	-0.585203	0.935352	0	0.43194	1	0	-0.863888	0.977928	0	0,0,0	Non-Specific
Mlig000075.g214	-0.452352	0.93852	0	0.678029	1	0	0.361907	0.99348	0	0,0,0	Non-Specific
Mlig000075.g216	-5.05238	0.61358	0	2.45556	1	0	-2.42263	0.967588	0	0,0,0	Non-Specific
Mlig000075.g220	-3.82449	0.23184	0	1.32749	0.989436	0	1.66015	0.905597	0	0,0,0	Non-Specific
Mlig000075.g224	-2.48953	0.680386	0	2.67458	0.931481	0	-0.067744	1	0	0,0,0	Non-Specific
Mlig000075.g23	-0.410221	0.966258	0	-0.365649	1	0	0.00774099	1	0	0,0,0	Non-Specific
Mlig000075.g37	-0.499523	0.952616	0	-1.65862	0.977283	0	-0.942846	0.982868	0	0,0,0	Non-Specific
Mlig000075.g4	-4.30619	0.273064	0	3.24123	0.833522	0	-1.01781	0.97662	0	0,0,0	Non-Specific
Mlig000075.g50	0.157577	0.976017	0	0.171017	1	0	0.546462	0.968641	0	0,0,0	Non-Specific
Mlig000075.g56	5.37057	0.169241	0	-1.7122	0.979748	0	-3.43638	0.751295	0	0,0,0	Non-Specific
Mlig000075.g63	2.08961	0.768561	0	-0.648591	1	0	-2.29867	0.918901	0	0,0,0	Non-Specific
Mlig000075.g70	-1.7507	0.87431	0	0.0441585	1	0	-4.00869	0.845881	0	0,0,0	Non-Specific
Mlig000075.g77	-1.08801	0.822097	0	0.349192	1	0	-3.7616	0.453519	0	0,0,0	Non-Specific
Mlig000075.g78	-2.8892	0.184692	0	1.11769	0.977374	0	0.849519	0.950303	0	0,0,0	Non-Specific
Mlig000075.g96	-0.0824514	0.998429	0	1.58108	0.979532	0	-0.574685	0.991931	0	0,0,0	Non-Specific
Mlig000076.g2	-0.209536	0.702064	0	-0.075399	1	0	0.140319	0.956721	0	0,0,0	Non-Specific
Mlig000077.g5	0.0703878	0.937811	0	-0.274064	0.897129	0	0.140047	0.958582	0	0,0,0	Non-Specific
Mlig000078.g1	-0.759532	0.0773416	0	-0.00108738	1	0	-0.424855	0.763951	0	0,0,0	Non-Specific
Mlig000079.g1	-0.230586	0.855978	0	0.0723068	1	0	-0.84583	0.409556	0	0,0,0	Non-Specific
Mlig000079.g3	-0.154767	0.835543	0	-0.265248	0.935323	0	0.105753	0.981879	0	0,0,0	Non-Specific
Mlig000079.g6	-0.0518435	0.943308	0	-0.32203	0.686402	0	0.1601	0.91951	0	0,0,0	Non-Specific
Mlig000080.g1	0.0791258	0.861759	0	0.0221743	1	0	-0.216732	0.69529	0	0,0,0	Non-Specific
Mlig000081.g1	-1.68762	0.45548	0	1.15907	0.939863	0	0.391121	0.988635	0	0,0,0	Non-Specific
Mlig000081.g10	0.0809715	0.96536	0	0.713505	0.657411	0	0.0825025	0.995406	0	0,0,0	Non-Specific
Mlig000081.g11	-0.885139	0.880154	0	0.611009	1	0	-0.920984	0.96938	0	0,0,0	Non-Specific
Mlig000081.g12	1.08781	0.245741	0	0.062012	1	0	-0.0877308	0.996769	0	0,0,0	Non-Specific
Mlig000081.g14	0.398331	0.883684	0	-0.592831	0.984556	0	0.766203	0.897154	0	0,0,0	Non-Specific
Mlig000081.g15	0.715105	0.767269	0	-0.226527	1	0	0.637326	0.942192	0	0,0,0	Non-Specific
Mlig000081.g18	0.18552	0.635994	0	-0.0365178	1	0	0.210863	0.805156	0	0,0,0	Non-Specific
Mlig000081.g2	1.06112	0.612138	0	-2.66777	0.157264	0	2.41324	0.158886	0	0,0,0	Non-Specific
Mlig000081.g5	0.572317	0.623427	0	0.166364	1	0	0.940513	0.481512	0	0,0,0	Non-Specific
Mlig000081.g7	-0.115294	0.942921	0	0.423722	0.929982	0	0.0683187	0.996768	0	0,0,0	Non-Specific
Mlig000082.g1	-0.443943	0.00403578	-	-0.0228259	1	0	0.0794622	0.953611	0	-,0,0	Other
Mlig000082.g5	-0.477299	0.0436891	-	-0.00272755	1	0	-0.0432359	0.994366	0	-,0,0	Other
Mlig000082.g6	-0.602459	3.33505e-08	-	0.0305814	1	0	-0.0113095	0.998835	0	-,0,0	Other
Mlig000084.g6	-0.866907	0.0238545	-	0.61708	0.443696	0	-0.552359	0.438483	0	-,0,0	Other
Mlig000085.g2	0.347255	0.458054	0	-0.165916	0.988785	0	0.584668	0.161883	0	0,0,0	Non-Specific
Mlig000085.g3	0.0319647	0.96753	0	0.0100655	1	0	0.221953	0.770153	0	0,0,0	Non-Specific
Mlig000086.g3	0.252834	0.930258	0	0.304664	1	0	-0.107653	0.997454	0	0,0,0	Non-Specific
Mlig000086.g4	-0.271416	0.74787	0	0.118844	1	0	-0.0646886	0.996047	0	0,0,0	Non-Specific
Mlig000086.g6	-0.0742787	0.988588	0	-0.590117	0.981846	0	0.815827	0.873592	0	0,0,0	Non-Specific
Mlig000086.g7	-0.498094	0.388295	0	-0.138366	1	0	0.488401	0.671173	0	0,0,0	Non-Specific
Mlig000086.g8	-0.307367	0.735726	0	-0.09375	1	0	0.107788	0.991931	0	0,0,0	Non-Specific
Mlig000087.g10	-0.231615	0.826765	0	0.793214	0.408106	0	-0.0755132	0.995406	0	0,0,0	Non-Specific
Mlig000087.g2	0.0622436	0.899465	0	-0.174026	0.887358	0	0.00763989	1	0	0,0,0	Non-Specific
Mlig000088.g1	0.928286	0.782626	0	0.545252	1	0	-0.484282	0.981879	0	0,0,0	Non-Specific
Mlig000088.g4	-0.139072	0.856948	0	-0.194004	0.979865	0	0.0361221	0.997558	0	0,0,0	Non-Specific
Mlig000089.g1	-0.18667	0.638227	0	-0.157112	0.959799	0	0.0840541	0.974868	0	0,0,0	Non-Specific
Mlig000090.g6	-0.0248675	0.982137	0	-0.366166	0.650746	0	0.142859	0.944782	0	0,0,0	Non-Specific
Mlig000091.g1	0.0212827	0.992706	0	-0.0362699	1	0	-0.142261	0.975596	0	0,0,0	Non-Specific
Mlig000091.g3	0.30699	0.648546	0	-0.28033	0.947441	0	0.321707	0.852304	0	0,0,0	Non-Specific
Mlig000093.g2	2.60403	5.30386e-06	+	-0.46921	0.947556	0	-0.102376	0.995406	0	+,0,0	Testis
Mlig000093.g5	2.4124	5.76661e-06	+	-0.442108	0.942935	0	-0.127769	0.991931	0	+,0,0	Testis
Mlig000093.g7	2.72988	5.23504e-08	+	-0.646346	0.792735	0	-0.127294	0.991931	0	+,0,0	Testis
Mlig000094.g10	-0.345047	0.576044	0	-0.459748	0.739864	0	0.328697	0.841252	0	0,0,0	Non-Specific
Mlig000095.g1	-0.342663	0.671969	0	1.17763	0.0222786	+	-0.124975	0.9823	0	0,+,0	Ovary 1
Mlig000095.g2	-0.731987	0.389039	0	0.677316	0.79505	0	-0.0502184	0.998835	0	0,0,0	Non-Specific
Mlig000097.g1	-0.119094	0.766092	0	0.266229	0.663103	0	-0.0124241	0.999431	0	0,0,0	Non-Specific
Mlig000098.g1	-0.120712	0.908484	0	-0.230874	0.977283	0	-0.0806055	0.992795	0	0,0,0	Non-Specific
Mlig000098.g12	-0.48522	0.931414	0	0.177691	1	0	-0.516087	0.988679	0	0,0,0	Non-Specific
Mlig000098.g13	-0.582559	0.322922	0	-0.497182	0.80544	0	0.231371	0.950458	0	0,0,0	Non-Specific
Mlig000098.g14	-0.331501	0.714744	0	-0.149311	1	0	-0.111543	0.991838	0	0,0,0	Non-Specific
Mlig000098.g9	-0.627209	0.210769	0	-0.466147	0.792545	0	0.322949	0.878348	0	0,0,0	Non-Specific
Mlig000099.g1	0.104019	0.85059	0	-0.153086	0.967821	0	0.0965065	0.968621	0	0,0,0	Non-Specific
Mlig000099.g7	-3.58783	0.247179	0	3.09856	0.711942	0	-0.0615495	1	0	0,0,0	Non-Specific
Mlig000100.g2	-1.40986	0.85745	0	1.02463	1	0	-0.130939	1	0	0,0,0	Non-Specific
Mlig000100.g3	-0.0150204	1	0	-0.817192	1	0	-6.39603	0.697755	0	0,0,0	Non-Specific
Mlig000102.g6	2.99926	3.9828e-12	+	-0.256602	0.990044	0	-0.247203	0.954368	0	+,0,0	Testis
Mlig000103.g3	0.685099	0.243844	0	-0.190667	1	0	0.278555	0.926531	0	0,0,0	Non-Specific
Mlig000104.g2	-0.0824268	0.919008	0	0.0781328	1	0	0.0586773	0.993172	0	0,0,0	Non-Specific
Mlig000105.g4	0.064952	0.951486	0	-0.0167781	1	0	-0.0477049	0.996415	0	0,0,0	Non-Specific
Mlig000105.g6	-0.0506105	0.993151	0	-0.389118	1	0	0.436087	0.961085	0	0,0,0	Non-Specific
Mlig000106.g1	-5.14573	0.564656	0	0	1	0	2.03906	0.974458	0	0,0,0	Non-Specific
Mlig000107.g2	1.33692	0.459867	0	0.660632	0.984556	0	-0.255393	0.992226	0	0,0,0	Non-Specific
Mlig000108.g1	-0.0174291	0.989668	0	0.0567235	1	0	-0.0275595	0.997494	0	0,0,0	Non-Specific
Mlig000108.g2	-0.248089	0.264298	0	-0.182855	0.829608	0	-0.0383491	0.991931	0	0,0,0	Non-Specific
Mlig000108.g4	-0.284072	0.649682	0	0.0560452	1	0	-0.00749375	1	0	0,0,0	Non-Specific
[truncated: 36,115 more rows]
