# Supplementary material for: Genome assemblies of the simultaneously hermaphroditic flatworms Macrostomum cliftonense and Macrostomum hystrix
Source: G3 (Bethesda). 2023 Jul 3;13(9):jkad149. doi: 10.1093/g3journal/jkad149 (PMC10468722; doi:10.1093/g3journal/jkad149)
Supplement: jkad149_Supplementary_Data [file jkad149_supplementary_data.zip › Table_S8_G3-2023-404251.xlsx]

## Sheet: legend
Table S6. Comparison of bioinformatic annotations to ISH experiment results
SourceID	Original transcript ID
SourceName	The name of the source gene/transcript
SourceL	The length of the source transcript
PrimerID	The name of the primer set
ProbeL	The estimate length of the probe produced by the primer set
FW_primer	The forward primer sequence
RV_primer	The reverse primer sequence
complete_probeinfo	Complete probe information is present (1) or not (empty)
reference	The reference for this probe and primer set
expression	The detailed description of the expression patterns inferred from ISH experiment
ann_ISH	A simplified description of the expression pattern from the ISH experiment which is comparable to the bioinformatic annotation categories. N.B. only those ISH probes that produced an expression pattern comparable to “Tail-region” bioinformatic annotations are shown.
ann_Arbore2015	Annotation assigned bioinformatically in Arbore et al. 2015
Mlig_3_7_v3_transcript	The best matching transcript from the most recent M. lignano transcriptome assembly
ann_Brand2020	Annotation assigned bioinformatically in Brand et al. 2020
ann_Wiberg	Annotation assigned bioinformatically in this study

## Sheet: primer_sets_full
SourceID	SourceName	SourceL	PrimerID	ProbeL	FW_primer	RV_primer	complete_probeinfo	reference	expression	ann_ISH	ann_Arbore2015	Mlig_3_7_v3_transcript	ann_Brand2020	ann_Wiberg
RNA815_1011.1		3589	RNA815_1011.1	NA	TTCTACAGAACTGTGAGCGAGTCC	CTCAACCAACTGTTTCAACTCTGG	NA	Lengerer et al. 2018	cement glands	Tail	Tail	Mlig008915.g6	Other	Other
RNA815_1011.2		952	RNA815_1011.2	407	AGATGTCCTAAATGCCCAGTCG	CAGCGATCTTCAGTCTCAAAGC	1	Lengerer et al. 2018	cement glands	Tail	Tail	Mlig008915.g6	Other	Other
RNA815_11450		1334	RNA815_11450	518	ACAGGAGTCGTCATTCAAATCG	GTCGAGACTGTTCGTGATAGAAGC	1	Lengerer et al. 2018	adhesive organs	Tail	Tail	Mlig010523.g1	Non-Specific	Tail
RNA815_13021		1226	RNA815_13021	741	GAGACGTGCACTAAGCGTCTGT	AGTTTCTTTGCGCCCATAACAT	1	Lengerer et al. 2018	cement glands	Tail	Tail	Mlig008915.g6	Other	Other
RNA815_13121.1		1220	RNA815_13121.1	NA	ACAAGTGGCTCCACCAACA	CTCGAGCGGTTCGTTTCTCT	NA	Lengerer et al. 2018	adhesive organs	Tail	Tail	Mlig005876.g1	Other	Tail
RNA815_13121.2		1164	RNA815_13121.2	738	GAGTCACAGTGGCCTCAAGC	ACATGCGACTGTCCTTTTGC	1	Lengerer et al. 2018	adhesive organs	Tail	Tail	Mlig000182.g4	Tail	Tail
RNA815_13121.3		577	RNA815_13121.3	NA	TTTCCTAGGCTTGTCAATGTGC	TCAGCTAGGCCTTGACATCG	NA	Lengerer et al. 2018	adhesive organs	Tail	Tail	Mlig020368.g3	Tail	Tail
RNA815_14112		1160	RNA815_14112	521	TACAAGAATTCGGAGCAATTCG	GGCAAAGGTTTTCCGTAAGC	1	Lengerer et al. 2018	male copulatory apparatus	Tail	Tail	Mlig002920.g2	Other	Other
RNA815_14213		1153	RNA815_14213	NA	CGAACAACCTCGTCTTTAAGGTG	AGTCTGCTGTTGAGCAGGTCGT	NA	Lengerer et al. 2018	cement glands	Tail	Tail	Mlig008915.g5	Tail	Other
RNA815_15323.2		291	RNA815_15323.2	212	CCAAGGCTCTTGAGAAAATACG	CAGGTGGGAGGTCTATCTGTCC	1	Lengerer et al. 2018	antrum	Tail	Tail	Mlig023502.g1	Non-Specific	Tail
RNA815_16059		1060	RNA815_16059	661	TAATTCAAAAACAAAAGCCGAAGC	TCAGACTTAAGATCGCTGCATACC	1	Lengerer et al. 2018	adhesive organs	Tail	Tail	Mlig015609.g2	NA	Tail
RNA815_16409		1044	RNA815_16409	561	TGCTACGTTTATAAAGGAGACTATCG	GGAAGCGTCTGTACGTGAAAGG	1	Lengerer et al. 2018	male colpulatory apparatus	Tail	Tail	Mlig042944.g5	Tail	Tail
RNA815_16880		1023	RNA815_16880	NA	TCAGGCGAATACAATTTTGTGG	TTTAAGCTGGCGACTTCTTTGG	NA	Lengerer et al. 2018	antrum	Tail	Tail	Mlig005967.g1	NA	Tail
RNA815_17946		977	RNA815_17946	NA	TTAAGCGCACCATCGGAGAC	CCGGCACATCTCCTTCATCT	NA	Lengerer et al. 2018	antrum	Tail	Tail	Mlig014098.g4	Other	Non-Specific
RNA815_18680		948	RNA815_18680	NA	CCAGGTAGTCAGAAGCGAACC	AACGCATGTCGCAGATCAC	NA	Lengerer et al. 2018	male colpulatory apparatus	Tail	Tail	Mlig025564.g4	Tail	Other
RNA815_1900.1		2891	RNA815_1900.1	900	CTGCTCAACGTGACCTATAAAACG	AGGTACCAATCCGTAGATGAGTCC	1	Lengerer et al. 2018	antrum	Tail	Tail	Mlig018792.g1	Non-Specific	Tail
RNA815_1900.2		2798	RNA815_1900.2	855	CAGCAAGGGACGAGTTTTTACC	GGAATACTCCAGGTCAGGTTGG	1	Lengerer et al. 2018	antrum	Tail	Tail	Mlig022521.g2	Other	Tail
RNA815_19868.2		422	RNA815_19868.2	293	AACATGTCTCTGGCTCGACTGG	TCATAGGCCTGTACTGTAGACTTCG	1	Lengerer et al. 2018	male colpulatory apparatus	Tail	Tail	Mlig017934.g3	Tail	Tail
RNA815_20630		883	RNA815_20630	655	CACTCAGTCCTGCTGACGTTCC	CTCATCCGAGTAGCAGTAGTGACG	1	Lengerer et al. 2018	adhesive organs	Tail	Tail	Mlig058268.g1	Non-Specific	Tail
RNA815_21439		857	RNA815_21439	NA	AGAAGGTCGAGCACACGATACC	GCTAACTTTCTGATGCAATTGTGC	NA	Lengerer et al. 2018	cement glands	Tail	Tail	Mlig008915.g5	Tail	Other
RNA815_21583		852	RNA815_21583	NA	GCGCGTAATAGTTCAAGTTTTGG	ATTCTGGCAGTTGAACTTCTTGC	NA	Lengerer et al. 2018	adhesive organs	Tail	Tail	Mlig021174.g1	Tail	Tail
RNA815_23142		807	RNA815_23142	611	ACCCAGCTGAAACATCAGATTGAG	CTTGTTGTTTAATCGTCGCACTTG	1	Lengerer et al. 2018	adhesive organs	Tail	Tail	Mlig027369.g1	Tail	Tail
RNA815_2356		2706	RNA815_2356	753	GGACAAATTTGAACAGGATTTCG	TCACACACTCGTGTTCATCACC	1	Lengerer et al. 2018	antrum	Tail	Tail	Mlig022826.g2	Tail	Tail
RNA815_23926		786	RNA815_23926	NA	GAATCGATCAACTGGAACAATCTG	TCTTGGTATTTGTAGCTTCCAGCA	NA	Lengerer et al. 2018	male colpulatory apparatus	Tail	Tail	Mlig000334.g5	Tail	Tail
RNA815_24656.1		767	RNA815_24656.1	569	AATTCGTATCAGCGAATTGACAAG	TTTTGTCACGGATTGTACTTCTGG	1	Lengerer et al. 2018	antrum	Tail	Tail	Mlig024660.g1	Other	Tail
RNA815_24656.2		627	RNA815_24656.2	569	AATTCGTATCAGCGAATTGACAAG	TTTTGTCACGGATTGTACTTCTGG	1	Lengerer et al. 2018	antrum	Tail	Tail	Mlig024660.g1	Other	Tail
RNA815_24656.3		313	RNA815_24656.3	238	TCGTATCAGCGAATTGACAAGC	GCGTAGTCTTGCCGTATTGC	1	Lengerer et al. 2018	antrum	Tail	Tail	Mlig012201.g13	Other	Other
RNA815_25433		749	RNA815_25433	551	AACACACCTGACTGGAAGATGC	AAACAGGCCGTTCATATGGATT	1	Lengerer et al. 2018	antrum	Tail	Tail	Mlig024660.g1	Other	Tail
RNA815_27695.1		700	RNA815_27695.1	NA	AGCGAGGAAGAGTGGACTGAAG	CTATCATGCGCATTTTGGGTAT	NA	Lengerer et al. 2018	adhesive organs	Tail	Tail	Mlig000182.g4	Tail	Tail
RNA815_27695.2		668	RNA815_27695.2	253	AGTGGATTGACGAAGGAGAAGC	AAGTTGAGACGGGGCAGTAGC	1	Lengerer et al. 2018	adhesive organs	Tail	Tail	Mlig005876.g1	Other	Tail
RNA815_27715		700	RNA815_27715	503	AGCCGTACACTCGCTACCAGAC	CTTCTGAGCAGCAAATCAAAGAAG	1	Lengerer et al. 2018	cement glands	Tail	Tail	Mlig016906.g4	NA	Non-Specific
RNA815_29245		670	RNA815_29245	454	GTGGACAGATCCAAAGATATCAGG	CCAAATCAGGCCATATAAATAACG	1	Lengerer et al. 2018	adhesive organs	Tail	Tail	Mlig046756.g1	Tail	Non-Specific
RNA815_31710		624	RNA815_31710	498	GCACGGCCACTAGAAAAGACC	ACGCAAAGTTACACCAAGATCG	1	Lengerer et al. 2018	adhesive organs	Tail	Tail	Mlig004948.g1	Non-Specific	Tail
RNA815_324.2		5051	RNA815_324.2	866	ACGAGTTGAAAGCAGGACAACC	TCCGAACGTGTAGAAAGACAGG	1	Lengerer et al. 2018	male copulatory apparatus	Tail	Tail	Mlig029702.g3	Tail	Tail
RNA815_3251.1		2417	RNA815_3251.1	555	AAGGAGACTGAGCGAGTGAAGC	CATGACGTCCATCTTGTTGTCG	1	Lengerer et al. 2018	adhesive organs	Tail	Tail	Mlig010052.g1	Other	Tail
RNA815_33370.2		377	RNA815_33370.2	375	CTTAGTTTTCGCAGCTCAACAAGG	ACAGCAATATCGATGACAATGACG	1	Lengerer et al. 2018	male colpulatory apparatus	Tail	Tail	Mlig009773.g5	Non-Specific	Non-Specific
RNA815_3477		2358	RNA815_3477	NA	ACTGAAACTAGAGGCTCACCAAGC	CCATATGATTTGACAATGGTGTCG	NA	Lengerer et al. 2018	cells enriched in posterior region	Tail	Tail	Mlig012544.g2	Tail	Tail
RNA815_3548		2338	RNA815_3548	939	TGTTGTCGCTGTGAAGTCAAGA	TGGGTGTCAGGTAGAACTCCAA	1	Lengerer et al. 2018	antrum	Tail	Tail	Mlig026618.g1	Other	Non-Specific
RNA815_35747		560	RNA815_35747	NA	GACGAATCAGTTAGCCACAAAGC	GCAACGTCAACTCATATTGAAAGC	NA	Lengerer et al. 2018	cement glands	Tail	Tail	Mlig008915.g6	Other	Other
RNA815_35748		560	RNA815_35748	NA	AAAGAACTGTTGATAACGATGTGAGC	TTTGTAGAATAAAATCTGCTTTCACG	NA	Lengerer et al. 2018	adhesive organs	Tail	Tail	Mlig020767.g1	Tail	Tail
RNA815_35951		557	RNA815_35951	NA	GAGTCGCAACCTTAAAATGAACTG	TGAGATACAGTTCCAGCTTTCACC	NA	Lengerer et al. 2018	antrum	Tail	Tail	Mlig019320.g1	Tail	Tail
RNA815_38760		520	RNA815_38760	800	AGCTGGAGTTCTGCACTTACACC	GCTAGAAATTAGTACACCTGCGAGTC	1	Lengerer et al. 2018	adhesive organs	Tail	Tail	Mlig022756.g2	Non-Specific	Non-Specific
RNA815_39201		515	RNA815_39201	NA	TTTCGTCCGTTTTACTGCTGAG	TGATGTCTCGCCATCAAACTTC	NA	Lengerer et al. 2018	cement glands	Tail	Tail	Mlig004948.g1	Non-Specific	Tail
RNA815_41486.1		490	RNA815_41486.1	NA	GTACTCGCAAACCTAGGAGTAGCC	ACATCCTGTTCGTGTCACAATCC	NA	Lengerer et al. 2018	antrum	Tail	Tail	Mlig026411.g1	Tail	Tail
RNA815_43720.2		430	RNA815_43720.2	NA	TGCAGACAATCTAGCTGTCAAATG	CAGGCCAGACAGAGAAAATAATTG	NA	Lengerer et al. 2018	antrum	Tail	Tail	Mlig030788.g1	NA	Other
RNA815_4414		2145	RNA815_4414	783	CGTACTACGACTTTATTCGCATGG	ACATTGAGATTGCTTGTCATACCG	NA	Lengerer et al. 2018	male colpulatory apparatus	Tail	Tail	Mlig036383.g2	Other	Other
RNA815_44523		462	RNA815_44523	376	AAAGTGTGGAGTTTGGAGAGTGTG	TGAAGCCAAAGCTTCATCAGTAAC	1	Lengerer et al. 2018	male colpulatory apparatus	Tail	Tail	Mlig001594.g1	Other	Tail
RNA815_44951		459	RNA815_44951	428	ATTACCGATTTCGCCGAAGAAG	TTAATCAATTCACAGCCAAAATCC	1	Lengerer et al. 2018	cells enriched in posterior region	Tail	Tail	NA	NA	NA
RNA815_471.2		1179	RNA815_471.2	NA	TGACACAAATTACATGTGCAACAA	CATCCCAGTACGAGCCTTGG	NA	Lengerer et al. 2018	male colpulatory apparatus	Tail	Tail	Mlig002920.g2	Other	Other
RNA815_471.4		306	RNA815_471.4	231	GGCAAACTGGATTCAGATATAGGG	TTTTGGATTTTTGTACCGAAGTTG	1	Lengerer et al. 2018	male colpulatory apparatus	Tail	Tail	Mlig029438.g2	Tail	Other
RNA815_48402		427	RNA815_48402	280	CAAGAACTATGATTCTTTTGGAAACC	CCTTGAACAGGTCGAAGTCAGG	1	Lengerer et al. 2018	adhesive organs	Tail	Tail	Mlig008298.g2	Non-Specific	Non-Specific
RNA815_50383		406	RNA815_50383	391	TTTGACAGAAATGTCCTGCTATCAC	TTGGAGACAGCCTCAGCTAAATC	1	Lengerer et al. 2018	adhesive organs	Tail	Tail	Mlig007063.g2	Tail	Tail
RNA815_5110.1		2020	RNA815_5110.1	NA	TCCGGATGGATATGTGTACTCG	CCAACTCTGGGTATTTCACTCTGC	NA	Lengerer et al. 2018	antrum	Tail	Tail	Mlig025567.g1	Other	Tail
RNA815_5114		2020	RNA815_5114	NA	CACTATTGCTGCGTCTACAACTGC	GCCTTTATTAGCCATTTTGTTTGC	NA	Lengerer et al. 2018	antrum	Tail	Tail	Mlig055830.g1	Tail	Tail
RNA815_51359		395	RNA815_51359	315	CGTATCCGCCAAAGATGTCC	TTCTTGCTCTCTCTGGCTTGG	1	Lengerer et al. 2018	cement glands	Tail	Tail	Mlig008915.g6	Other	Other
RNA815_51776		390	RNA815_51776	348	TTAACCACAGGTCCTTCAACACC	TTAGCACGCCACTTGTTTGAGC	1	Lengerer et al. 2018	adhesive organs	Tail	Tail	Mlig028498.g2	Tail	Tail
RNA815_52032		387	RNA815_52032	410	CTCAAGCCGCTAAGAAAATGAGC	AGCCTTCGTTGCACGTATCTCC	1	Lengerer et al. 2018	cells enriched in posterior region	Tail	Tail	Mlig027849.g1	NA	Non-Specific
RNA815_5415		1969	RNA815_5415	NA	CAAGCACGTGGTATTGTTTATTGG	CAGAGCTTTAGTGGTCATCTCTGC	NA	Lengerer et al. 2018	antrum	Tail	Tail	Mlig021345.g2	Other	Other
RNA815_6015.1		1876	RNA815_6015.1	581	GAAAAATTCCGGTTTCGATTACG	CCACCCAGACCTCATTCACC	1	Lengerer et al. 2018	cells enriched in posterior region	Tail	Tail	Mlig018545.g4	Tail	Tail
RNA815_6165.2		443	RNA815_6165.2	240	CCTGATGAGCAAAGGGAAAAGC	CAAAAGGTCAACGTTGGAAAGG	1	Lengerer et al. 2018	adhesive organs	Tail	Tail	Mlig016285.g2	NA	Non-Specific
RNA815_6906.2		465	RNA815_6906.2	300	ACCTTCCTGTCGGTAGTTCTGG	GAGGTTCTTGCTTGCTAACGAAA	1	Lengerer et al. 2018	antrum	Tail	Tail	Mlig034179.g1	Other	Other
RNA815_6993		1749	RNA815_6993	800	CGAGCCAAATTTGAGGATAAAAAT	AAGTTTGGCCTGGAGTAAAACAAC	1	Lengerer et al. 2018	cement glands	Tail	Tail	Mlig031974.g1	Other	Tail
RNA815_7928		1640	RNA815_7928	NA	GCCTTACTTGCCTAGAAATCAGC	CCACTAACGTAGGGCTTCTTGC	NA	Lengerer et al. 2018	male colpulatory apparatus	Tail	Tail	Mlig024285.g1	Other	Tail
RNA815_8030		1628	RNA815_8030	NA	CAACATGGCTCTTTTGGAGTGG	AGACCAACAAGTAGGCAAACTGC	NA	Lengerer et al. 2018	male colpulatory apparatus	Tail	Tail	Mlig003651.g1	Tail	Tail
RNA815_8153		1615	RNA815_8153	684	TACTGCAGAAATCCCAACAATAGC	CAGTAGGGAACGTTGCAGTAATCC	1	Lengerer et al. 2018	adhesive organs	Tail	Tail	Mlig018513.g1	Tail	Tail
RNA815_8713.2		578	RNA815_8713.2	NA	ATCGTTGACGGTCCTTGTTC	TCATGCAGCGATTCCTGTAG	NA	Lengerer et al. 2018	cement glands	Tail	Tail	Mlig031364.g1	Other	Non-Specific
RNA815_8735.1		1556	RNA815_8735.1	867	GGCTAAAAGGATCTGTACCTTTGG	ATTGCATACACAAAAGCGTAATGG	1	Lengerer et al. 2018	antrum	Tail	Tail	Mlig013938.g4	NA	NA
RNA815_90		7909	RNA815_90	NA	GAAGAGAAGTTTTACCGGAAGTGC	AAATGAACCTTTTCTTTGCTTTGC	NA	Lengerer et al. 2018	cement glands	Tail	Tail	Mlig008915.g6	Other	Other
RNA815_967.2		457	RNA815_967.2	368	CAGATATTTTCTGTTCGTTCTCTGC	TTAATAGTGACTTGACTGCCATCC	1	Lengerer et al. 2018	cement glands	Tail	Tail	Mlig027553.g1	NA	NA
RNA815_9811		1457	RNA815_9811	NA	GTCGAGCCTACTCCTTGTGTTCC	AATGATCACAAGAAACACCAAACC	NA	Lengerer et al. 2018	cement glands	Tail	Tail	Mlig002213.g4	Non-Specific	Tail
RNA815_9868		1453	RNA815_9868	NA	TCGATACAAACCCAAGTTGTGC	TCTGTGTGGATGTTCCATTTCC	NA	Lengerer et al. 2018	cement glands	Tail	Tail	Mlig008915.g6	Other	Other
RNA815_10124.2		1368	RNA815_10124.2	454	CACTCGACTGGTCCATGAGG	TGGTCGAATGCGAAGTAGTAGC	1	Weber et al. 2018	adhesive organs	Tail	Tail	Mlig011944.g2	Tail	Tail
RNA815_10687		1391	RNA815_10687	614	CCCCTGTTCTCCAAGAATCGAC	TGCTGGCATAGTACCAGAAATCC	1	Weber et al. 2018	stylet	Tail	Tail	Mlig007063.g2	Tail	Tail
RNA815_10703.1	Mlig-Pro57	1389	RNA815_10703.1	694	GGTGTCCCCTTCAAGTTTTTCC	AATATGACGGCCATTGATTTCC	1	Weber et al. 2018	prostate gland	Tail	Tail	Mlig000543.g1	Non-Specific	Non-Specific
RNA815_11100.1	Mlig-Pro21	1358	RNA815_11100.1	864	GCGTTGTTTGCTGTCATTAACTTC	GAAGCTCATGTCGTATTGGTTTTG	1	Weber et al. 2018	prostate gland	Tail	Tail	Mlig001594.g5	Other	Other
RNA815_11100.2	Mlig-Pro32	1183	RNA815_11100.2	NA			NA	Weber et al. 2018	prostate gland	Tail	Tail	Mlig001594.g5	Other	Other
RNA815_11128.1	Mlig-Pro13	1356	RNA815_11128.1	589	GAACAAATTAACTTGAACCCCG	TGTAGCATGCGTCTTTATTTGG	1	Weber et al. 2018	prostate gland	Tail	Tail	Mlig011609.g7	NA	Non-Specific
RNA815_11627		1321	RNA815_11627	NA			NA	Weber et al. 2018	antrum	Tail	Tail	Mlig013672.g2	NA	Non-Specific
RNA815_12565	Mlig-Pro18	1255	RNA815_12565	502	TGCGCTAACACACTCAAAAAGG	TCCACCTAAGACACGCTTTTCC	1	Weber et al. 2018	prostate gland	Tail	Tail	Mlig016293.g2	Tail	Tail
RNA815_14220	Mlig-Pro25	1152	RNA815_14220	370	ATTACTGGATGGGTCGTGAAGC	AGTACTCGCGGCAGTCAGC	1	Weber et al. 2018	prostate gland	Tail	Tail	Mlig019538.g2	NA	NA
RNA815_14437.1	Mlig-Pro24	1140	RNA815_14437.1	522	CCGCAACATTACCGATATTAAGC	AATTTCTCGCACTTTTCCATGC	1	Weber et al. 2018	prostate gland	Tail	Tail	Mlig020308.g1	Tail	Tail
RNA815_14437.2	Mlig-Pro23	1044	RNA815_14437.2	364	CTGATCTGATGAACTCAGTCTCG	AACAGCTTTTGACGTCTCATCC	1	Weber et al. 2018	prostate gland	Tail	Tail	Mlig017920.g2	NA	Tail
RNA815_14562	Mlig-Pro42	1133	RNA815_14562	476	TCTGGGACCTTTGCTAAACC	GTGTCACAATGCGTCATTCC	1	Weber et al. 2018	prostate gland	Tail	Tail	Mlig005822.g1	Tail	Tail
RNA815_15018.1	Mlig-Pro4	1111	RNA815_15018.1	332	AAAATCGACCGTTTCATGTCG	CGAGAGTTCTCCAGCTGATTCG	1	Weber et al. 2018	prostate gland	Tail	Tail	Mlig027242.g1	Other	Other
RNA815_15432.1	Mlig-Pro19	1089	RNA815_15432.1	408	CAGATCAAATCTGATGGGTGATTT	AACTCGAATATTTCCATTGCGATT	1	Weber et al. 2018	prostate gland	Tail	Tail	Mlig001771.g8	NA	Tail
RNA815_15432.2	Mlig-Pro11	981	RNA815_15432.2	290	CAAAATCTTGTGGTGGCAAAC	TTGGGCATTGCAATATTTCTTC	1	Weber et al. 2018	prostate gland	Tail	Tail	Mlig001771.g3	NA	Tail
RNA815_15432.3	Mlig-Pro40	706	RNA815_15432.3	455	AGGGTTGTTATTTCCATTCTAAGC	ATTCTATTGCCACAGAAGCATAGG	1	Weber et al. 2018	prostate gland	Tail	Tail	Mlig001771.g8	NA	Tail
RNA815_16008.1	Mlig-Pro37	1062	RNA815_16008.1	619	CTGCGGTGATTCAAAAATTGC	GCAATGCGTTCCACTTATTACTCC	1	Weber et al. 2018	prostate gland	Tail	Tail	Mlig021499.g3	Tail	Other
RNA815_16008.2	Mlig-Pro46	555	RNA815_16008.2	347	CTGCACGGTTGTTACCTTCG	TCATCTTCATAATTGCGGTGAAAG	1	Weber et al. 2018	prostate gland	Tail	Tail	Mlig021499.g3	Tail	Other
RNA815_16008.3	Mlig-Pro70	264	RNA815_16008.3	228	TTGCACCGAATAGCTGTGTATG	AATTAAATCACCGCAGTAGCAATG	1	Weber et al. 2018	prostate gland	Tail	Tail	Mlig031887.g1	Other	Other
RNA815_16384		1045	RNA815_16384	750	ATCCATAGACGATGGGTTTACGC	GACTGCCTACAGGACTATTGAGAGG	1	Weber et al. 2018	stylet	Tail	Tail	Mlig009359.g2	Tail	Tail
RNA815_16605		1035	RNA815_16605	524	CTGTGCTGACTACAACCACCAAG	CGATGTCGTAGTACTCTGCGTTG	1	Weber et al. 2018	adhesive organs	Tail	Tail	Mlig013356.g2	Other	Non-Specific
RNA815_17071.1	Mlig-Pro16	1014	RNA815_17071.1	NA			NA	Weber et al. 2018	prostate gland	Tail	Tail	Mlig001653.g1	NA	Tail
RNA815_17071.2	Mlig-Pro26	693	RNA815_17071.2	396	GTTCCAGGTGTCTTTGGAGTGC	GTTGCTTTTCGCTGTTCAGTCC	1	Weber et al. 2018	prostate gland	Tail	Tail	Mlig031406.g1	NA	Tail
RNA815_17183	Mlig-Pro9	1009	RNA815_17183	NA			NA	Weber et al. 2018	prostate gland	Tail	Tail	Mlig033396.g2	Tail	Tail
RNA815_18269	Mlig-Pro10	965	RNA815_18269	587	TCTTATTTTTGCCCTGGTTTCC	AATTGCCTGGTCTGCTTTTAGC	1	Weber et al. 2018	prostate gland	Tail	Tail	Mlig025972.g6	Non-Specific	Tail
RNA815_18395	Mlig-Pro44	960	RNA815_18395	NA			NA	Weber et al. 2018	prostate gland	Tail	Tail	Mlig005822.g1	Tail	Tail
RNA815_18589.1	Mlig-Pro52	951	RNA815_18589.1	NA			NA	Weber et al. 2018	prostate gland	Tail	Tail	Mlig026601.g2	NA	Tail
RNA815_18589.2	Mlig-Pro65	616	RNA815_18589.2	491	TGACATGGAAATGTGTCACG	ACGCTCAAAACACCGTTACC	1	Weber et al. 2018	prostate gland	Tail	Tail	Mlig026601.g2	NA	Tail
RNA815_19192	Mlig-Pro6	929	RNA815_19192	370	AATCTGTGCTCAAGCAGACTGG	CGGTCGCTCAAGTCGGTATC	1	Weber et al. 2018	prostate gland	Tail	Tail	Mlig016455.g3	NA	Tail
RNA815_19312	Mlig-Pro33	925	RNA815_19312	441	TCGGTTGCATTATCGTTTTGG	CGCAAAATGAGTAGACAGACTGC	1	Weber et al. 2018	prostate gland	Tail	Tail	Mlig005364.g2	Non-Specific	Tail
RNA815_19361	Mlig-Pro28	923	RNA815_19361	364	ATGCCAACTTCCATCCAAGC	AGCACGCCTTCAGTAGGAGACC	1	Weber et al. 2018	prostate gland	Tail	Tail	Mlig020972.g2	NA	Tail
RNA815_19868.1	Mlig-Pro34	906	RNA815_19868.1	246	AACATGTCTCTGGCTCGACTGG	TCATAGGCCTGTACTGTAGACTTCG	1	Weber et al. 2018	prostate gland	Tail	Tail	Mlig017934.g3	Tail	Tail
RNA815_20163.1	Mlig-Pro3	897	RNA815_20163.1	394	ACCAAGGCACCAATGCTCTACT	GAGTATATCCCCTTTGCCATGC	1	Weber et al. 2018	prostate gland	Tail	Tail	Mlig012890.g2	NA	Tail
RNA815_21027	Mlig-Pro22	869	RNA815_21027	234	GTTTTCCGACAACGGTAAGG	ATTCATCGTTGTTCCCAGAGC	1	Weber et al. 2018	prostate gland	Tail	Tail	Mlig002718.g3	NA	NA
RNA815_21837		844	RNA815_21837	682	GTTTTTACTTCCACGGCCAAAC	GGTATCCCGCCACCAAATATAA	1	Weber et al. 2018	cement glands	Tail	Tail	Mlig033837.g3	Other	Other
RNA815_21876		843	RNA815_21876	561	CATTAACATCAAGCTGAGCAACG	ATCGCGTCCAGTAATCTCTTCG	1	Weber et al. 2018	cement glands	Tail	Tail	Mlig005977.g3	NA	Non-Specific
RNA815_22046	Mlig-Pro27	838	RNA815_22046	612	TCAACCAGAGAAGCATGACG	CCTTGTTCTCCTTGGCGTAG	1	Weber et al. 2018	prostate gland	Tail	Tail	Mlig005059.g1	Tail	Tail
RNA815_22209	Mlig-Pro2	833	RNA815_22209	555	GCAACCATGCAATTCTCAAC	TGCACTTCTTGATCGTCTCG	1	Weber et al. 2018	prostate gland	Tail	Tail	Mlig017403.g2	NA	Tail
RNA815_22212		833	RNA815_22212	431	GCTCCGGTGTTAATGTTTCTCC	CATCAACCCTGAATCTGTCTGG	1	Weber et al. 2018	gonads	Tail	Tail	Mlig024555.g1	Tail	Tail
RNA815_24264		777	RNA815_24264	NA			NA	Weber et al. 2018	antrum	Tail	Tail	Mlig018473.g1	Tail	Tail
RNA815_2520.1	Mlig-Pro20	2649	RNA815_2520.1	415	CAGATGCAATCAAAGATGTAGTGC	AACCCAATTACGAGCTAACTCTACC	1	Weber et al. 2018	prostate gland	Tail	Tail	Mlig008266.g1	NA	Tail
RNA815_2520.2	Mlig-Pro72	452	RNA815_2520.2	NA			NA	Weber et al. 2018	prostate gland	Tail	Tail	Mlig008266.g1	NA	Tail
RNA815_26553	Mlig-Pro51	724	RNA815_26553	614	AGAACACATTGTTCGTCGCTTG	TTCAGTGACGGAGATGGCTAAG	1	Weber et al. 2018	prostate gland	Tail	Tail	Mlig001594.g5	Other	Other
RNA815_29683.1	Mlig-Pro38	661	RNA815_29683.1	661	CGTGCTACATACAGAAATGATGG	TTCGTCCATACAGATAATTCTTGC	1	Weber et al. 2018	prostate gland	Tail	Tail	Mlig011204.g1	NA	Tail
RNA815_29684.1	Mlig-Pro54	661	RNA815_29684.1	373	TTGGAGTACCATTGCATTGTGG	TTCTTTGTATTTGCGGAATTAACG	1	Weber et al. 2018	prostate gland	Tail	Tail	Mlig054523.g1	NA	NA
RNA815_29684.2	Mlig-Pro48	486	RNA815_29684.2	333	GTCTCAGGGTCTGTGATCATGC	ATTTCCCGCCAGTTAATGACC	1	Weber et al. 2018	prostate gland	Tail	Tail	Mlig023297.g1	Tail	Tail
RNA815_2976	Mlig-Pro17	2494	RNA815_2976	408	GCGACAAAGATAAAACACTGTGC	GAGAGGCGAAGCTACCAGAGG	1	Weber et al. 2018	prostate gland	Tail	Tail	Mlig000890.g30	Tail	Tail
RNA815_30276	Mlig-Pro30	650	RNA815_30276	260	AGTCTGACGCATCGAAACTGG	AAACACAAGCATTGTTTTCAAGC	1	Weber et al. 2018	prostate gland	Tail	Tail	Mlig001137.g6	Other	Tail
RNA815_317.1		5189	RNA815_317.1	86	AAGGCCAATTGTATCAACAAACG	AAATTTCTTATTGGCGCACTCG	1	Weber et al. 2018	adhesive organs	Tail	Tail	Mlig000182.g4	Tail	Tail
RNA815_32122		617	RNA815_32122	430	AGGAGTGAGGAAAAAGCAGAAGC	GTTTGCCACCAACACAAAGC	1	Weber et al. 2018	antrum; cement glands	Tail	Tail	Mlig015065.g7	NA	NA
RNA815_324.1	Mlig-Pro14	5161	RNA815_324.1	701	GTACAGGCTTTTTGGGTTTTGG	TAAAAACGGGGATTTCTTGAGC	1	Weber et al. 2018	prostate gland	Tail	Tail	Mlig029702.g3	Tail	Tail
RNA815_32421	Mlig-Pro53	611	RNA815_32421	382	GGCTTCTTCTGTTCGTTTCG	GGCTGCTCATCAGAGACTCC	1	Weber et al. 2018	prostate gland	Tail	Tail	Mlig031887.g1	Other	Other
RNA815_3346.1		2395	RNA815_3346.1	610	CAGTATTTCAATGTGGCTCTTGC	CTGAACAAGGCTGCTATTCAGTGC	1	Weber et al. 2018	antrum	Tail	Tail	Mlig010958.g1	Tail	Tail
RNA815_34081	Mlig-Pro68	585	RNA815_34081	NA			NA	Weber et al. 2018	prostate gland	Tail	Tail	Mlig012085.g1	NA	Tail
RNA815_345.1		5053	RNA815_345.1	702	AGTTCAAACTTCATGTTCGTGTCC	AGTTATCAGCGTGCCATTATTTCC	1	Weber et al. 2018	antrum	Tail	Tail	Mlig011010.g3	Tail	Tail
RNA815_35075	Mlig-Pro45	570	RNA815_35075	NA			NA	Weber et al. 2018	prostate gland	Tail	Tail	Mlig005372.g1	NA	Tail
RNA815_37400.2	Mlig-Pro56	417	RNA815_37400.2	301	ATACACGAAAGCAATTTCTAGTCC	ACCACGTTAACGAATCGTGTCC	1	Weber et al. 2018	prostate gland	Tail	Tail	Mlig025707.g2	NA	Tail
RNA815_37649	Mlig-Pro67	534	RNA815_37649	NA			NA	Weber et al. 2018	prostate gland	Tail	Tail	Mlig004961.g1	Tail	Tail
RNA815_38600.1	Mlig-Pro49	522	RNA815_38600.1	255	TGCAAGGTTGCTACTTACATTCC	ACACTACCATCGAGTCAAAACC	1	Weber et al. 2018	prostate gland	Tail	Tail	Mlig021499.g3	Tail	Other
RNA815_38600.2	Mlig-Pro59	486	RNA815_38600.2	NA			NA	Weber et al. 2018	prostate gland	Tail	Tail	Mlig031887.g1	Other	Other
RNA815_39357	Mlig-Pro63	513	RNA815_39357	NA			NA	Weber et al. 2018	prostate gland	Tail	Tail	Mlig021499.g3	Tail	Other
RNA815_39625	Mlig-Pro60	510	RNA815_39625	275	CAAGATGACCGAGAACATGC	CACATTGCGACACTGAAAGC	1	Weber et al. 2018	prostate gland	Tail	Tail	Mlig005822.g1	Tail	Tail
RNA815_41274	Mlig-Pro35	492	RNA815_41274	253	ACCATTGGCATGTAAATTCG	GTTGAGCTCGGCATAAGAGG	1	Weber et al. 2018	prostate gland	Tail	Tail	Mlig016293.g3	Tail	Tail
RNA815_41882	Mlig-Pro66	486	RNA815_41882	247	CATTACCATGGCTGAGAGTTTCC	GCATTTTCATTGCACTTTCTCG	1	Weber et al. 2018	prostate gland	Tail	Tail	Mlig025972.g6	Non-Specific	Tail
RNA815_42719	Mlig-Pro58	478	RNA815_42719	280	AACTAATTCAAGAAGCGCCAAAAC	TCTTCGTTCAGCAAGTCCTTTAGA	1	Weber et al. 2018	prostate gland	Tail	Tail	Mlig005822.g1	Tail	Tail
RNA815_43041	Mlig-Pro55	475	RNA815_43041	NA			NA	Weber et al. 2018	prostate gland	Tail	Tail	Mlig025564.g2	Tail	Tail
RNA815_43684	Mlig-Pro76	469	RNA815_43684	222	GAGGTGGAGAAATCTCGTCAGG	CCAGCAAGTTGCTTCAGATTGA	1	Weber et al. 2018	prostate gland	Tail	Tail	Mlig027274.g1	Tail	Tail
RNA815_45459	Mlig-Pro15	454	RNA815_45459	390	TGCCCATCAGAAATTCTACTTCC	CGCACCGTATTTGTTTTTATTGG	1	Weber et al. 2018	prostate gland	Tail	Tail	Mlig030498.g1	NA	Tail
RNA815_4584.1		2113	RNA815_4584.1	533	CCGCTACGACTACCTCAACTGG	CGCTTTGAGACCTTCGAATAGC	1	Weber et al. 2018	prostate gland; antrum	Tail	Tail	Mlig031029.g1	Other	Other
RNA815_4584.2		1354	RNA815_4584.2	567	CAGGACTACTGGTTCAACTACAGC	ACTTACTGGCTTCGTATCCTTGC	1	Weber et al. 2018	prostate gland; antrum	Tail	Tail	Mlig016527.g1	Tail	Other
RNA815_50917	Mlig-Pro64	400	RNA815_50917	NA			NA	Weber et al. 2018	prostate gland	Tail	Tail	Mlig014133.g2	Other	Tail
RNA815_5110.2		1863	RNA815_5110.2	628	AATATGGCACCAGCTACGAAGG	GAGTTGCCGATGTCATAGTTGC	1	Weber et al. 2018	antrum	Tail	Tail	Mlig025567.g1	Other	Tail
RNA815_5404.1	Mlig-Pro43	1970	RNA815_5404.1	395	AGGATTGGCCTATTCACGTAGC	ATAATTTGCCAGGACTGGATGG	1	Weber et al. 2018	prostate gland	Tail	Tail	Mlig018088.g7	Tail	Tail
RNA815_55723	Mlig-Pro47	331	RNA815_55723	294	GCAATTTAGTAACTCCTCGCAACC	TCCGACGTGTGCTCTTCC	1	Weber et al. 2018	prostate gland	Tail	Tail	Mlig020547.g2	Tail	Tail
RNA815_57177	Mlig-Pro74	307	RNA815_57177	263	CAGCGATTCAAATCCTGAGATATAC	GAAGTCCGAGTCTTCACTTAGCTG	1	Weber et al. 2018	prostate gland	Tail	Tail	Mlig043518.g1	Tail	Tail
RNA815_57778	Mlig-Pro75	297	RNA815_57778	472	TGCGACATCAAGTTTTGTTTTT	TTTGACACTTCACTGCTGGTCT	1	Weber et al. 2018	prostate gland	Tail	Tail	Mlig004961.g1	Tail	Tail
RNA815_62474		231	RNA815_62474	179	TCAACCAGATTGGGAAACTTCAG	GTGAAAGACCAGTCTTGGGATG	1	Weber et al. 2018	cement glands	Tail	Tail	Mlig019034.g1	Other	Tail
RNA815_64228	Mlig-Pro69	210	RNA815_64228	NA	CTGGTCGAGTAACGCAGGAT		NA	Weber et al. 2018	prostate gland	Tail	Tail	Mlig005822.g1	Tail	Tail
RNA815_7102.1	Mlig-Pro36	1736	RNA815_7102.1	NA			NA	Weber et al. 2018	prostate gland	Tail	Tail	Mlig011934.g5	NA	Tail
RNA815_7102.2	Mlig-Pro1	936	RNA815_7102.2	602	TTTGCAACTCTTGCTCTGTTCC	CATTTTCCATGCCTTTCTTGC	1	Weber et al. 2018	prostate gland	Tail	Tail	Mlig011934.g15	NA	Tail
RNA815_7102.3	Mlig-Pro29	861	RNA815_7102.3	264	GCATTTGTGCGCTACTTCAGC	TACCGAGTCACAACACATCTGC	1	Weber et al. 2018	prostate gland	Tail	Tail	Mlig011934.g5	NA	Tail
RNA815_7258.5	Mlig-Pro71	486	RNA815_7258.5	NA			NA	Weber et al. 2018	prostate gland	Tail	Tail	Mlig018396.g3	NA	Testis
RNA815_7654.2	Mlig-Pro50	399	RNA815_7654.2	205	GATCATTCGTCGACAAGACTGG	AAGCTACCCGGTGGACACTTAG	1	Weber et al. 2018	prostate gland	Tail	Tail	Mlig000334.g5	Tail	Tail
RNA815_7654.3	Mlig-Pro62	354	RNA815_7654.3	243	CCTGGAACAATCTCAACTGTCG	ACTCGGTGTACACTTGCTAGATCC	1	Weber et al. 2018	prostate gland	Tail	Tail	Mlig000334.g4	Tail	Tail
RNA815_80.4	Mlig-Pro5	969	RNA815_80.4.a	447	CAAATCAAACATTATGCAGGTTGC	GTTTGCTAGACCAAATAACTTTGC	1	Weber et al. 2018	prostate gland	Tail	Tail	Mlig005381.g5	NA	Tail
RNA815_8447	Mlig-Pro31	1583	RNA815_8447	NA			NA	Weber et al. 2018	prostate gland	Tail	Tail	Mlig015608.g1	Tail	Tail
RNA815_9213	Mlig-Pro61	1512	RNA815_9213	NA			NA	Weber et al. 2018	prostate gland	Tail	Tail	Mlig022476.g6	Tail	Tail
RNA815_9549.1	Mlig-Pro8	1480	RNA815_9549.1	970	GAATGCAAAACCAGGACTTCG	TCGAATAGTTCAAGGCTGTTGC	1	Weber et al. 2018	prostate gland	Tail	Tail	Mlig014133.g2	Other	Tail
RNA815_9549.2	Mlig-Pro12	1248	RNA815_9549.2	559	ACTTGTCTTCGTGTGCAGAACC	CCAGCATTATTTCCTTCATCC	1	Weber et al. 2018	prostate gland	Tail	Tail	Mlig005727.g2	NA	Tail
RNA815_9549.3	Mlig-Pro7	1199	RNA815_9549.3	621	ACTTGTCTTCGTGTGCAGAACC	AAACTCGGAGAAGTGGTGATCC	1	Weber et al. 2018	prostate gland	Tail	Tail	Mlig005727.g3	Tail	Tail
RNA815_9549.4	Mlig-Pro39	828	RNA815_9549.4.a	474	ACCTGGACAACAGCCTCTCG	AAGTGTCTTTGTTGTTTAGATCAGC	1	Weber et al. 2018	prostate gland	Tail	Tail	Mlig005727.g3	Tail	Tail
RNA815_9549.5	Mlig-Pro41	563	RNA815_9549.5	549	TGGTCTTCGTGTGCAGAACC	CATTATTTCCTTCATCCTTTGTGC	1	Weber et al. 2018	prostate gland	Tail	Tail	Mlig014133.g1	Tail	Other
RNA815_9549.6	Mlig-Pro73	469	RNA815_9549.6	NA			NA	Weber et al. 2018	prostate gland	Tail	Tail	Mlig011955.g1	Tail	Tail
RNA815_97.1		7737	RNA815_97.1	NA			NA	Weber et al. 2018	adhesive organs	Tail	Tail	Mlig029572.g1	Tail	Tail
RNA815_11891		1300	RNA815_11891	NA	CAGGTGCATCTGTCCGTTAGC	GTCTCAAGCTTCTTTCGCTTCG	NA	Lengerer et al. 2018	posterior end and other tissues		Tail	Mlig019320.g1	Tail	Tail
RNA815_12951		1230	RNA815_12951	NA	CGGTTTAGACAGTTTTGTCAGTCC	AGTGAAGAAGCACATGGTCAAGG	NA	Lengerer et al. 2018	posterior end and other tissues		Tail	Mlig015185.g5	NA	NA
RNA815_15711		1077	RNA815_15711	NA	AAGTCAACTCACAAAACGCAGAAC	ACAGACCCACGGTGCTGTTATTC	NA	Lengerer et al. 2018	posterior end and other tissues		Tail	Mlig057044.g2	Other	Other
RNA815_23531		797	RNA815_23531	387	TACGCGTATCTGAGACCCAGAGG	ATGCTGAATATGTAAGCCAAAAGG	1	Lengerer et al. 2018	posterior end and other tissues		Tail	Mlig007507.g8	Ovaries 1	Tail
RNA815_28780		679	RNA815_28780	554	AATAAATGCTTTGCTCGATGTGC	GCAATGATATTTCCCTGTGTATGC	1	Lengerer et al. 2018	posterior end and other tissues		Tail	Mlig025202.g3	Tail	Non-Specific
RNA815_300		5289	RNA815_300	962	AAGACTACGGACGATTCACAAGC	CGAAGAACTCTCCGCACTTCC	1	Lengerer et al. 2018	posterior end and other tissues		Tail	Mlig021174.g1	Tail	Tail
RNA815_30269		651	RNA815_30269	510	CTGGGCTACTACGAATCTGTGAGC	TTCTAAAAATTTGGACCGTTCTGC	1	Lengerer et al. 2018	posterior end and other tissues		Tail	Mlig008298.g2	Non-Specific	Non-Specific
RNA815_30591		644	RNA815_30591	NA	GTCTACTGGGTGCTGCTGTCC	AAAGGCCTTAATAGCAGCTTGG	NA	Lengerer et al. 2018	posterior end and other tissues		Tail	Mlig008829.g5	NA	Other
RNA815_54557		351	RNA815_54557	208	AAGAGGCTTCTCGACGCTTTTC	GAGAATAGCTCCATCGCTTGTG	1	Lengerer et al. 2018	posterior end and other tissues		Tail	Mlig022958.g2	NA	NA
RNA815_5461.2		670	RNA815_5461.2	NA	GGAAGTGGCCAAAAATCTACATGC	GACATTGCGGTCAGTTTAGGG	NA	Lengerer et al. 2018	posterior end and other tissues		Tail	Mlig005073.g1	NA	Tail
RNA815_5487		1959	RNA815_5487	NA	GTCAGTAGACGGTTCCAACTGC	TTGGCTGACTGTAGAACTCTTCG	NA	Lengerer et al. 2018	posterior end and other tissues		Tail	Mlig021344.g2	Tail	Tail
RNA815_8819.4		445	RNA815_8819.4	441	GAGCTGATCAGGGCTTACTAAAGG	AGTCGGTGAAGTAGAACGTGTTGC	1	Lengerer et al. 2018	posterior end and other tissues		Tail	Mlig024878.g1	Non-Specific	Testis
RNA815_8881		1543	RNA815_8881	NA	CAACAAGACTCCGGATATTTTCAG	AGTCCTGGCTGTCGATGATTTG	NA	Lengerer et al. 2018	posterior end and other tissues		Tail	Mlig033590.g1	Tail	Tail
RNA815_14818		1121	RNA815_14818	874	CAAAAGAAAAGATTCAGAGTTCAGC	TCGGCTCAGATATGTGTAGTAAGC	1	Weber et al. 2018	unspecific in middle section		Tail	Mlig011934.g5	NA	Tail
RNA815_716.3		713	RNA815_716.3	474	CGACAACTACGACACCATTAACTACG	CATTAGGTCTGACTTGCAGTTCG	1	Weber et al. 2018	unspecific		Tail	Mlig000138.g1	Tail	Non-Specific
RNA815_8185		1611	RNA815_8185	644	TGGGACACAAACTTGGAGATGC	CTGCCAAGCATAGTTGGACTGC	1	Weber et al. 2018	cement glands; ovaries		Tail	Mlig000644.g7	NA	Non-Specific
RNA815_17241		1007	RNA815_17241	485	TATCTTGTTCAACTCCCATCAAGG	TGACATTATGAAGTTTTTGCAGACC	1	Weber et al. 2018	unknown		Tail	Mlig012238.g3	Tail	Non-Specific
RNA815_24223		778	RNA815_24223	575	ACACATGCCAATTGAAGAGATAGG	AAGAAGACCCAGGCAGTAGACG	1	Weber et al. 2018	unknown		Tail	Mlig005737.g1	Non-Specific	Tail
RNA815_32626.1		608	RNA815_32626.1	NA			NA	Weber et al. 2018	unknown		Tail	Mlig007172.g1	Non-Specific	Non-Specific
RNA815_34551		578	RNA815_34551	339	CGCATCCCTATGAGTAGCATTAGC	AATCATTCTTGCAGTTTCCAAGG	1	Weber et al. 2018	unknown		Tail	Mlig028162.g1	Non-Specific	Non-Specific
RNA815_39099		516	RNA815_39099	724	ACAGAGCAGCTTCGACTTGACC	AAATCGATAAACCCAAAACAAACC	1	Weber et al. 2018	unknown		Tail	Mlig014438.g2	Tail	Non-Specific
RNA815_56215		323	RNA815_56215	322	CAGATCCCAAGTCGGTGAAATATAA	GCAGTTGTTGTAGACGACGGAGT	1	Weber et al. 2018	unknown		Tail	Mlig000138.g1	Tail	Non-Specific
RNA815_63864		214	RNA815_63864	NA	ATGGCCTACAGCTACACATACG	AGTCAGGTAGGTCCTCTTCTGC	NA	Weber et al. 2018	unknown		Tail	Mlig000897.g6	Non-Specific	Non-Specific
RNA815_104.4		427	RNA815_104.4	356	GTTTAAATTGGCAAGTTGAGACG	GACTGGATGGTTGCTGAATAAT	1	Lengerer et al. 2018	other pattern		Tail	Mlig059923.g2	Other	NA
RNA815_10665		1392	RNA815_10665	NA	CGGAATTATCAGCATCTTGAGC	TGGCAGGGTGTACAGATTACCC	NA	Lengerer et al. 2018	no pattern		Tail	Mlig019296.g2	NA	Non-Specific
RNA815_11128.2		479	RNA815_11128.2	352	CAACTATTTAAGCGGTACCTTTGAGG	CGAACATGCAAGTTGAAAAATCC	1	Lengerer et al. 2018	no pattern		Tail	Mlig019353.g2	NA	Tail
RNA815_11451.2		577	RNA815_11451.2	298	GTTCCAGCGCTTGGAGAATATC	CCAGCTCCTTGAATAGGATCAGC	1	Lengerer et al. 2018	no pattern		Tail	Mlig009773.g5	Non-Specific	Non-Specific
RNA815_11451.3		425	RNA815_11451.3	226	CCGTCACTGCTGACTCTGTATTTC	AGGTTGAAGCGAGCCAAGTTAATG	1	Lengerer et al. 2018	other pattern		Tail	Mlig009773.g14	Other	Tail
RNA815_12018.2		213	RNA815_12018.2	390	ATGCAAACAAAAGATTTCAACTCG	TAAACGAAGAGTGCAAAACAGACG	1	Lengerer et al. 2018	no pattern		Tail	Mlig018757.g3	NA	Other
RNA815_12215.2		573	RNA815_12215.2	NA	GTGCTGCTACTAATTGTCCTCTCG	ACCACATTCTCACTGCAGCTTCT	NA	Lengerer et al. 2018	other pattern		Tail	Mlig025406.g3	NA	Tail
RNA815_13213.1		1215	RNA815_13213.1	NA	TTTCCTAGGCTTGTCAATGTGC	TCAGCTAGGCCTTGACATCG	NA	Lengerer et al. 2018	no pattern		Tail	Mlig026618.g1	Other	Non-Specific
RNA815_14842		1120	RNA815_14842	523	AACGGTTCTAGGTGTGATTTTTGG	TGAAGTTAAAAATAGCGAACTAACG	1	Lengerer et al. 2018	no pattern		Tail	Mlig037812.g2	Tail	Tail
RNA815_15018.2		258	RNA815_15018.2	189	AGAAAATACGACCGTTTCATGTCG	GGAGTTTGGCTATTTTATCTGACG	1	Lengerer et al. 2018	no pattern		Tail	Mlig027242.g1	Other	Other
RNA815_15323.1		1095	RNA815_15323.1	683	CAGCTAGTGTTTCTTGAGTCTCTTCG	GCTCTTGAGAAAATACGAATCAGC	1	Lengerer et al. 2018	no pattern		Tail	Mlig023502.g1	Non-Specific	Tail
RNA815_17295		1004	RNA815_17295	NA			NA	Lengerer et al. 2018	no PCR product		Tail	Mlig027369.g1	Tail	Tail
RNA815_17340		1002	RNA815_17340	588	TAGTCCTGGTCGTGATAATCATTG	TTGCAATAATCCGTGTTCTTTACTC	1	Lengerer et al. 2018	no pattern		Tail	Mlig025084.g1	Tail	Tail
RNA815_17676		989	RNA815_17676	336	ACCGACTACTGCGTGAACAACC	CTGGAGTTGGAGAAGAACACTTCC	1	Lengerer et al. 2018	other pattern		Tail	Mlig002341.g3	Tail	Tail
RNA815_17881.1		979	RNA815_17881.1	NA	TGTCGCTCTAGGTTGCTGGG	TGTGCTTGCGGATCTGTGTTT	NA	Lengerer et al. 2018	other pattern		Tail	Mlig029132.g1	NA	Tail
RNA815_18855		942	RNA815_18855	NA	ATGGTGAACGCCTTCAACTACC	CTGCAGTAGTCCAGCGAGTGCT	NA	Lengerer et al. 2018	other pattern		Tail	Mlig009018.g1	NA	Tail
RNA815_19026		935	RNA815_19026	NA	GCAAAAACTTGCTGTTCTACATGC	TGCTTCTCAATCAAAGACACAACC	NA	Lengerer et al. 2018	cells enriched in posterior region		Tail	Mlig005485.g1	Tail	Tail
RNA815_19510.1		918	RNA815_19510.1	NA	GTTTACAGACTTGTGTTTGCTTTGC	CATCAGCCCTGAATGTAGTAATCG	NA	Lengerer et al. 2018	other pattern		Tail	Mlig022742.g1	Tail	Non-Specific
RNA815_19510.2		620	RNA815_19510.2	509	GAAAATGTTTCTCGTGTTTTCTGC	TAAAGCTGTGATATTTTGCCATCC	1	Lengerer et al. 2018	no pattern		Tail	Mlig002307.g1	Tail	Non-Specific
RNA815_20267		894	RNA815_20267	410	GAGTTCAGAAGCCTCGACTTTGC	GTTGTTGTCACTCTGTATGCTCTTGC	1	Lengerer et al. 2018	other pattern		Tail	Mlig035375.g2	Tail	Tail
RNA815_20332		892	RNA815_20332	784	AGAACGGAATAGCGATAAAACTGC	TTTCATTAGTCGTCCTGAAAGTCC	1	Lengerer et al. 2018	other pattern		Tail	Mlig022805.g3	NA	Non-Specific
RNA815_20495		887	RNA815_20495	642	CTCGAGGACCTTCGGTACATCC	AATATGCGGAACTGTCTATCAACG	1	Lengerer et al. 2018	other pattern		Tail	Mlig021760.g2	NA	Other
RNA815_20825		876	RNA815_20825	318	CTACATGGCTCAGCAGTACTCAGG	GAAGAGGACGAAGAAGACATCG	1	Lengerer et al. 2018	other pattern		Tail	Mlig003980.g1	Tail	Tail
RNA815_22987.1		811	RNA815_22987.1	619	GTCAAACTTTCCTGCTGTTCTGC	GTGCAGAGCGCAACCTTATAGC	1	Lengerer et al. 2018	other pattern		Tail	Mlig002959.g1	Other	Other
RNA815_22987.2		557	RNA815_22987.2	531	GATAGAGAGCTGCTCCGTTTGC	GCAAACAGGTTTTATTAAGTTAGGG	1	Lengerer et al. 2018	other pattern		Tail	Mlig021166.g1	Other	Other
RNA815_23192.2		422	RNA815_23192.2	422	ACTAAACAAGCGATGCAGATGTCC	GCATTGTTTTCGTTAGGTAAGTTCG	1	Lengerer et al. 2018	no PCR product		Tail	Mlig030891.g4	NA	NA
RNA815_23829		788	RNA815_23829	360	CAACTCATATCGGTGCTACAATGG	TTGATTACATTCTACAGTCGGTTACG	1	Lengerer et al. 2018	other pattern		Tail	Mlig008010.g4	NA	NA
RNA815_24790		764	RNA815_24790	384	GCACTGTATTTTGATTAACCTCTTGC	CGGGTAGTAGTACAGGCACTGTGG	1	Lengerer et al. 2018	other pattern		Tail	Mlig031095.g3	NA	Other
RNA815_25159		756	RNA815_25159	747	AAAATTTAATAGGTTGAAGGTTCTCC	GAGTTATAATCGTTCGCTCACACC	1	Lengerer et al. 2018	no pattern		Tail	Mlig001314.g10	Non-Specific	Non-Specific
RNA815_27093		713	RNA815_27093	722	CTAAACAACTACAGCCAGCTCACG	CGACGTTGTAATTGTATCTGTTCACC	1	Lengerer et al. 2018	other pattern		Tail	Mlig019296.g2	NA	Non-Specific
RNA815_27158		712	RNA815_27158	578	CAACTAAGCAAAAGTGAGGGAACC	AACATTTGCAAAGAAATAGAGTCG	1	Lengerer et al. 2018	no pattern		Tail	Mlig012201.g13	Other	Other
RNA815_31227		632	RNA815_31227	520	ATTAAGCAGCAAACCGAGCTACC	ATAGCAGCAGGGTTAGATAAGTCC	1	Lengerer et al. 2018	no pattern		Tail	Mlig016906.g2	Non-Specific	Tail
RNA815_31376		630	RNA815_31376	429	GGTTTCGTACCCTTTATTGTCTGG	TCACTTAGCTTCTGACCACTTTGC	1	Lengerer et al. 2018	no pattern		Tail	Mlig015609.g2	NA	Tail
RNA815_317.2		326	RNA815_317.2	NA	ATCAACACACCTGGCTCCTATCG	TCGTACAATGTCTCTGACAACTTCC	NA	Lengerer et al. 2018	no PCR product		Tail	Mlig005876.g1	Other	Tail
RNA815_32236		615	RNA815_32236	252	AACTGAATTCACCTGAGCAACG	CCAAGTAGTCGACGTGAAAAAGG	1	Lengerer et al. 2018	no pattern		Tail	Mlig032906.g1	Testes	Non-Specific
RNA815_32744		607	RNA815_32744	350	GGTCTCCTCTGACGAAGAGCTG	CACCTGTTCCTATCGAATCTCAGG	1	Lengerer et al. 2018	other pattern		Tail	Mlig055128.g1	Tail	Tail
RNA815_32863		605	RNA815_32863	504	GCGAAAACTTCTATATTTCGATTACG	GGCTGAGAAAGCTCCAATAAGC	1	Lengerer et al. 2018	no PCR product		Tail	Mlig004354.g2	Other	Tail
RNA815_33084		601	RNA815_33084	428	CTGGGGTAGAGTGGAGAAATCTG	TAATACCGTCAGTCTGGAGATTCG	1	Lengerer et al. 2018	no pattern		Tail	Mlig009018.g1	NA	Tail
RNA815_33370.1		596	RNA815_33370.1	454	CACGTGATTAACCCGCACTGTC	TTGCTATGCAGGTAGTTACAGCAC	1	Lengerer et al. 2018	no pattern		Tail	Mlig009773.g14	Other	Tail
RNA815_33473		595	RNA815_33473	455	GCGATACCAATAAGCACACACG	ATCTTGACTACCTCATCATCATCG	1	Lengerer et al. 2018	no pattern		Tail	Mlig056452.g1	NA	NA
RNA815_3479.2		909	RNA815_3479.2	489	TTCTTTGTTATCCGACGTGAGC	AGATTTCCCTCACAGTCTTCTTGC	1	Lengerer et al. 2018	posterior end and other tissues		Tail	Mlig010462.g1	Tail	Tail
RNA815_34890		573	RNA815_34890	363	GAACTTTGTTGATGGGTTTCACAC	CCAGAGTCTTGTTGCACTTCTC	1	Lengerer et al. 2018	no pattern		Tail	Mlig014510.g1	Tail	Tail
RNA815_35042		571	RNA815_35042	462	TTTGACTGGTGTAGCGAGTTTCC	GAGTGTAGTTGGCAGGATAGATGC	1	Lengerer et al. 2018	no pattern		Tail	Mlig018513.g1	Tail	Tail
RNA815_35774		560	RNA815_35774	479	GCAAGTTCTGTATGAGCGGTAAAT	GATCAATTGCAGGCATCAGCTC	1	Lengerer et al. 2018	no pattern		Tail	Mlig005485.g2	Tail	Tail
RNA815_36457		550	RNA815_36457	NA	TTCGTTCCTGCAGACGAAGC	CCATTTTGCAATCGGAGTCG	NA	Lengerer et al. 2018	cells enriched in posterior region	Tail	Tail	Mlig001756.g2	Non-Specific	Tail
RNA815_38140.1		528	RNA815_38140.1	453	GTTGTGAACGACAGGAAGATGG	GCTCGTATTTGCACTGGTATATGG	1	Lengerer et al. 2018	no pattern		Tail	Mlig037206.g1	NA	Tail
RNA815_38945		518	RNA815_38945	376	CGAATTAAAAGCTTTCGTTGAACC	ACATTCTTGTTGGCTGAAGCTG	1	Lengerer et al. 2018	no pattern		Tail	Mlig004948.g1	Non-Specific	Tail
RNA815_38952		518	RNA815_38952	377	TTTTGTTGAACGAATTCATTTATTT	GTAGAGCCGGCAGTCATGGTAG	1	Lengerer et al. 2018	no PCR product		Tail	Mlig011113.g1	NA	Tail
RNA815_39395		513	RNA815_39395	NA	GCAAAAATTGAAATGTTGTAAAGTCC	CCAAATACTCGCGTAATTCTGAGC	NA	Lengerer et al. 2018	no pattern		Tail	Mlig012544.g3	Other	Tail
RNA815_40933		496	RNA815_40933	423	CTGAAGTCCCCAGTCAAACTATGC	TCGCTAACAGTCTCAAGTAGATCG	1	Lengerer et al. 2018	no pattern		Tail	Mlig004354.g2	Other	Tail
RNA815_41486.2		433	RNA815_41486.2	NA	GTACTCGCAAACCTAGGAGTAGCC	ACATCCTGTTCGTGTCACAATCC	NA	Lengerer et al. 2018	no PCR product		Tail	Mlig026411.g1	Tail	Tail
RNA815_43720.1		469	RNA815_43720.1	454	AAAGAGATTTCCACAATCAAAACG	TTTGCTTATCTACCAGGTCATTAGG	1	Lengerer et al. 2018	no PCR product		Tail	Mlig003461.g3	Non-Specific	Other
RNA815_44213		465	RNA815_44213	345	CCTTTCAGCTCGAAAAACATATTC	AAAAACGCTAGGAAACCCTCAAC	1	Lengerer et al. 2018	no pattern		Tail	Mlig057044.g2	Other	Other
RNA815_45306		456	RNA815_45306	445	ACAACTCAAGGAGCGCTATACTGG	CATGTCATTATGAAGACAGTGTGG	1	Lengerer et al. 2018	no pattern		Tail	Mlig005485.g1	Tail	Tail
RNA815_46383		446	RNA815_46383	368	GCTTCAACTGAGACTGTTCTTTGC	CCAAATGCTCTCACGTATGTCG	1	Lengerer et al. 2018	no pattern		Tail	Mlig002964.g4	Tail	Tail
RNA815_46591		444	RNA815_46591	388	CGTTTGTAGAGAAGAGAGCAGTTGG	AAGCTGTAGAAGTCTTGGCATGG	1	Lengerer et al. 2018	no pattern		Tail	Mlig009735.g2	Tail	Tail
RNA815_471.1		4572	RNA815_471.1	NA	ATCATCGACGATAAGACAGTGTGC	CCATATCCGTCGTTCCTCAGTAG	NA	Lengerer et al. 2018	no PCR product		Tail	Mlig002920.g2	Other	Other
RNA815_471.5		224	RNA815_471.5	205	ATCATCGACGATAAGACAGTGTGC	CCATATCCGTCGTTCCTCAGTAG	1	Lengerer et al. 2018	no PCR product		Tail	Mlig002920.g2	Other	Other
RNA815_48737		423	RNA815_48737	279	CTCCGTTCATCGAGAGAGTCTACG	GCTTTTGTCGTGGTTGTTGTAGC	1	Lengerer et al. 2018	other pattern		Tail	NA	NA	NA
RNA815_49.3		602	RNA815_49.3	534	CGTCGTTAATGGTTTATCGAGTCC	TTGTTGTTGGTGTACTTGTTGTGC	1	Lengerer et al. 2018	other pattern		Tail	Mlig000135.g10	Non-Specific	Non-Specific
RNA815_49358		417	RNA815_49358	320	AATGAGTCCTGTCGGTATTTGACC	CTATGCGAGTACATGACCGTGAC	1	Lengerer et al. 2018	no pattern		Tail	Mlig057671.g1	Tail	Non-Specific
RNA815_51051		399	RNA815_51051	NA	ATGAAGCGGAGATGTTGCTCTC	AGGTCTCGTAAACGGTCCACTG	NA	Lengerer et al. 2018	other pattern		Tail	Mlig023050.g2	Other	Tail
RNA815_5185		2006	RNA815_5185	NA	GACGTGTTTATCATCGACAACTCC	CCTTTGAACAGAGTGAGGAAGTGC	NA	Lengerer et al. 2018	no pattern		Tail	Mlig008406.g12	Tail	Tail
RNA815_51940		389	RNA815_51940	180	GTTTAGGGAGCTTCATCAGGATCG	CTTGTCCATGTTGTACTCCTTGC	1	Lengerer et al. 2018	no pattern		Tail	Mlig022958.g2	NA	NA
RNA815_53287		370	RNA815_53287	NA	AACAGGAAGTCCCGAAAGCCG	TTCCTGCGCGGCTTTCTAGC	NA	Lengerer et al. 2018	no PCR product		Tail	Mlig000182.g4	Tail	Tail
RNA815_53339		369	RNA815_53339	347	TTGGTACACCTGATGAACAAAACC	TAGGGGTGCACCACATTAAAGAAG	1	Lengerer et al. 2018	no pattern		Tail	Mlig025250.g6	Non-Specific	Non-Specific
RNA815_53989		360	RNA815_53989	260	CGAATATCGCATTGGAAGTGTC	AGGGTTGTGCTCACTCGAAGTC	1	Lengerer et al. 2018	other pattern		Tail	Mlig048149.g1	Testes	Non-Specific
RNA815_5449		1964	RNA815_5449	816	TAGCAAAACCGATTGAAGTAGTCG	TTAATCTCTCCCGAGGTAAAGTGC	1	Lengerer et al. 2018	no pattern		Tail	Mlig003295.g2	Non-Specific	Non-Specific
RNA815_56104		325	RNA815_56104	NA	GCAAACATGGCAGACGCGAA	CGACGTCCCTCCCCGCGTCTT	NA	Lengerer et al. 2018	no PCR product		Tail	Mlig028509.g1	NA	Non-Specific
RNA815_57175		307	RNA815_57175	NA	ACCCCACCCGCAAGTCACGCAAGG	AGGACTTGCGGCTCGCGCTTTCTG	NA	Lengerer et al. 2018	no PCR product		Tail	Mlig000182.g4	Tail	Tail
RNA815_5910		1892	RNA815_5910	867	ACGACTTCAACATCCTGTTTCG	TGTACTTCTCCGACTGGTAGATGC	1	Lengerer et al. 2018	other pattern		Tail	Mlig000053.g3	Other	Non-Specific
RNA815_59581		269	RNA815_59581	242	GTCTGTCTGTCTGTGCAACTACGG	TAGAACGCATCGAGAAAAAGAACG	1	Lengerer et al. 2018	no pattern		Tail	Mlig019296.g2	NA	Non-Specific
RNA815_60186.1		260	RNA815_60186.1	NA	GTTCTGAACTACGCCGAGCAG	CGAGCGCGTCTCTTTCTGTT	NA	Lengerer et al. 2018	no PCR product		Tail	Mlig046469.g1	Tail	Tail
RNA815_60186.2		220	RNA815_60186.2	NA			NA	Lengerer et al. 2018	no PCR product		Tail	Mlig046469.g1	Tail	Tail
RNA815_60677		253	RNA815_60677	NA	TTGGAGAATATCCTGAGCAACAAC	CCCTTGTTGAGCTGTGAAAACTAAG	NA	Lengerer et al. 2018	no PCR product		Tail	Mlig018038.g1	Other	Tail
RNA815_6841.2		449	RNA815_6841.2	418	AATGGAGCGTTACCAACTTAAAGC	GTAGATCTCGGCGATGAAGAAGC	1	Lengerer et al. 2018	other pattern		Tail	Mlig013286.g3	Testes	Testis
RNA815_6906.1		1759	RNA815_6906.1	792	GCATTCTTTATCTTTGCGTAGTCG	TGTTACTGAACTGACTGCACATCC	1	Lengerer et al. 2018	no PCR product		Tail	Mlig016311.g2	Non-Specific	Non-Specific
RNA815_7167.2		336	RNA815_7167.2	261	GTTACCGACACTCCTCCTTTTCC	TTGTTTCGTTCTAATACGACTCAAGG	1	Lengerer et al. 2018	no PCR product		Tail	Mlig005364.g2	Non-Specific	Tail
RNA815_8431		1585	RNA815_8431	797	CCAGTCAAGTAACAGAATGCTCTGC	AACCTCCAGCTGCAGTTCTTCC	1	Lengerer et al. 2018	other pattern		Tail	Mlig031296.g3	Tail	Non-Specific
RNA815_9351		1500	RNA815_9351	628	AAAGCAAGACCAGGACCAGAAG	CTTCGGCACTTCATAGTCAAACTG	1	Lengerer et al. 2018	no pattern		Tail	Mlig015609.g1	Tail	Tail
RNA815_11961		1295	RNA815_11961	429	TCTCAGTTCTACACTGTCCGATCC	TTGAGATTTTGAGCATGAGCTACC	1	Weber et al. 2018	prostate gland; pharyngeal glands		Tail	Mlig009561.g5	NA	NA
RNA815_12718		1245	RNA815_12718	408	CTCACCTTCAGGCAGACGTAGG	CTAGAGGAGCAGAGCTTCTTCG	1	Weber et al. 2018	testes; ovaries		Tail	Mlig024106.g1	Non-Specific	Non-Specific
RNA815_14954		1115	RNA815_14954	NA			NA	Weber et al. 2018	gonads		Tail	Mlig050520.g1	NA	Tail
RNA815_16433		1043	RNA815_16433	405	GAATGACCGGTGAATATTTGAGC	TTGAGCAGCCTCTAGCGTAGG	1	Weber et al. 2018	prostate gland; testes		Tail	Mlig022355.g2	Tail	Tail
RNA815_16678		1030	RNA815_16678	656	TAAGAGGCACTGTAAGGAACATGG	GCTTTCGTCAGAAATCAATACAGG	1	Weber et al. 2018	gut		Tail	Mlig020547.g2	Tail	Tail
RNA815_17219		1007	RNA815_17219	NA			NA	Weber et al. 2018	prostate gland; gonads		Tail	Mlig020751.g3	NA	Tail
RNA815_18334		962	RNA815_18334	262	CCTCCTCAGAAGGCAGCAAG	GCCTGTCCGTAGGAGTACACG	1	Weber et al. 2018	prostate gland; gonads		Tail	Mlig024117.g4	Tail	Other
RNA815_1884.2		429	RNA815_1884.2	NA			NA	Weber et al. 2018	prostate gland; gonads		Tail	Mlig016455.g1	Tail	Tail
RNA815_19007		936	RNA815_19007	688	TAAGATCCGGAGAAAGGAGTGG	TGACAGATTTCAGTGTCGTTGC	1	Weber et al. 2018	gonads		Tail	Mlig025353.g2	NA	Tail
RNA815_20725		879	RNA815_20725	802	AACAAGCCTTTTAAGCCTTTAAGC	CCTCAGACCCTTAAACTATGATGC	1	Weber et al. 2018	gonads		Tail	Mlig019960.g1	Tail	Non-Specific
RNA815_23192.1		805	RNA815_23192.1	230	CAAGGTTGCTTCGCACTTATCC	GTTTCGTAGAAGCTGCCAGTGC	1	Weber et al. 2018	prostate gland; pharyngeal glands		Tail	Mlig004092.g1	NA	Tail
RNA815_23759		790	RNA815_23759	NA			NA	Weber et al. 2018	prostate gland; ovaries; egg; testes		Tail	Mlig003431.g3	NA	Tail
RNA815_2550		2639	RNA815_2550	606	TGAAGCGTCACCTTCTAGTTATCG	GTGCTCCACTGATTTTCATTATCG	1	Weber et al. 2018	unknown		Tail	Mlig026751.g7	Non-Specific	Tail
RNA815_26191		732	RNA815_26191	495	CTACGGGCAAATTCCACGACAC	CCAACAGTCCCATCAGCCAATCC	1	Weber et al. 2018	unknown		Tail	Mlig009773.g14	Other	Tail
RNA815_26811		719	RNA815_26811	342	TCGAGCTCAACAAGAAATCTGC	CTCGCTATGACGTCACTTGTCC	1	Weber et al. 2018	gonads		Tail	Mlig018069.g1	Tail	Tail
RNA815_27832		697	RNA815_27832	NA			NA	Weber et al. 2018	antrum; gonads		Tail	Mlig025285.g1	Tail	Tail
RNA815_2813.4		383	RNA815_2813.4	NA			NA	Weber et al. 2018	ovaries; egg		Tail	Mlig004962.g5	NA	Other
RNA815_29683.2		474	RNA815_29683.2	NA			NA	Weber et al. 2018	prostate gland; gonads		Tail	Mlig011204.g1	NA	Tail
RNA815_30011		655	RNA815_30011	NA			NA	Weber et al. 2018	prostate gland; ovaries		Tail	Mlig000897.g8	Non-Specific	Non-Specific
RNA815_324.3		410	RNA815_324.3	NA			NA	Weber et al. 2018	prostate gland; head		Tail	Mlig027274.g1	Tail	Tail
RNA815_34875		573	RNA815_34875	NA			NA	Weber et al. 2018	unknown		Tail	Mlig011609.g7	NA	Non-Specific
RNA815_35136		569	RNA815_35136	466	GCAGGAGTTGAAGCATGGAGTC	TCAAAACTGGGTATCAGCATTGTC	1	Weber et al. 2018	adhesive organs; gut		Tail	Mlig008349.g1	Tail	Tail
RNA815_35153		569	RNA815_35153	439	AGATTATCGGCGCTTCCTTACC	TACTGGAACTCAACTCTCAAAGAGC	1	Weber et al. 2018	gonads; cement glands; gut		Tail	Mlig015065.g5	NA	Non-Specific
RNA815_35260		567	RNA815_35260	362	CCTTTGGCCGGATAGAGAGG	GGCAATTTTATTTGATTCCAGTGC	1	Weber et al. 2018	unspecific		Tail	Mlig023781.g2	NA	Other
RNA815_35586		562	RNA815_35586	365	ACTGAAGCCAGCAAGAAAGAGC	GTTATCGCAGAATCAGGCATCG	1	Weber et al. 2018	rhabdites		Tail	Mlig030038.g1	Tail	Tail
RNA815_35806		559	RNA815_35806	469	GAATTTTAAACTGGTCGGTTGC	GCATCTGTTCTATTTTCGATTACC	1	Weber et al. 2018	prostate gland; gonads; gut		Tail	Mlig005372.g3	NA	Tail
RNA815_3730		2292	RNA815_3730	711	AGTCTTGCTCGTCGACTCTGG	CTGAACTGGCACTCATTTCTGC	1	Weber et al. 2018	prostate gland; head		Tail	Mlig006099.g2	Tail	Tail
RNA815_37400.1		537	RNA815_37400.1	NA			NA	Weber et al. 2018	prostate gland; testes		Tail	Mlig025707.g2	NA	Tail
RNA815_38273		526	RNA815_38273	331	ATGAACTTTTCTCTGCTAGTTGC	AAGCCATCGAGCCTTTGG	1	Weber et al. 2018	prostate gland; gonads		Tail	Mlig025175.g2	NA	Tail
RNA815_39096		516	RNA815_39096	358	AGCAAACCCAAGAAAGAGCAAC	TTGTTTTTAGATCGCAGAATCAGG	1	Weber et al. 2018	rhabdites		Tail	Mlig011556.g1	Testes	Other
RNA815_44529		462	RNA815_44529	NA			NA	Weber et al. 2018	prostate gland; testes		Tail	Mlig012200.g2	Tail	Tail
RNA815_50706		403	RNA815_50706	NA			NA	Weber et al. 2018	testes		Tail	Mlig022958.g2	NA	NA
RNA815_51598		392	RNA815_51598	NA			NA	Weber et al. 2018	prostate gland; testes		Tail	Mlig003555.g1	Other	Tail
RNA815_52031		387	RNA815_52031	202	CTCTCGGCTGCTCAGAACAC	CACTTGATATTCAAGCGACGAAA	1	Weber et al. 2018	gonads; pharyngeal glands		Tail	Mlig006166.g1	Tail	Tail
RNA815_5404.3		1333	RNA815_5404.3	764	GAGCGTACACGAGAGTCAACAGAG	GTAGTAACTCCTGACCGCTGCAC	1	Weber et al. 2018	prostate gland; testes; pharynx		Tail	Mlig018088.g7	Tail	Tail
RNA815_5875.1		1896	RNA815_5875.1	775	ATAGCAAGTCAGTGATCAGCGTTC	GAATTTGCTATGTTGCTGAGATCG	1	Weber et al. 2018	prostate gland; testes; head		Tail	Mlig001203.g5	Tail	Other
RNA815_5875.2		1073	RNA815_5875.2	653	CGACCGAGTTCTGTCTTCAGG	CTCGACTTCGTATTCGGTAGCC	1	Weber et al. 2018	prostate gland; pharyngeal glands		Tail	Mlig001203.g5	Tail	Other
RNA815_59989		263	RNA815_59989	191	GAGAGAGCAGAAGAAGCGGAAG	AGCGCAGCTTCAGTCCAGTT	1	Weber et al. 2018	gonads		Tail	Mlig008615.g1	Non-Specific	Non-Specific
RNA815_7293.1		1713	RNA815_7293.1	414	CTATCACGTGCTCATGGACCTC	TTGGTTATCAGCTGGTTCTGGTAG	1	Weber et al. 2018	gonads		Tail	Mlig013502.g2	NA	Tail
RNA815_7654.1		1668	RNA815_7654.1	502	ATCTAGCAAGTGTACACCGAGTCC	GCCGTTAGAATTAGCAAAAGTTCC	1	Weber et al. 2018	prostate gland; testes		Tail	Mlig000334.g4	Tail	Tail
RNA815_8281.1		1600	RNA815_8281.1	251	CTCCGCGAGCTGCCAGAAGT	AACCGCTCCGGCTTGAGAACT	1	Weber et al. 2018	gonads		Tail	Mlig024117.g1	Tail	Tail
RNA815_967.1		3625	RNA815_967.1	828	GACTACATCAAGGAGCCGAACC	CTTATTGCAGTCGGAGTTGTGC	1	Weber et al. 2018	antrum; pharynx; gonads		Tail	Mlig005605.g1	Other	Tail
