# Supplementary material for: Genome assemblies of the simultaneously hermaphroditic flatworms Macrostomum cliftonense and Macrostomum hystrix
Source: G3 (Bethesda). 2023 Jul 3;13(9):jkad149. doi: 10.1093/g3journal/jkad149 (PMC10468722; doi:10.1093/g3journal/jkad149)
Supplement: jkad149_Supplementary_Data [file jkad149_supplementary_data.zip › Table_S9_G3-2023-404251.xlsx]

## Sheet: Legend
Table S7. Adult vs. hatchling contrast RNA-Seq results. Each worksheet has the same information for M. cliftonense, M. hystrix, and M. lignano. The below table columns appear in each worksheet
baseMean	The overall mean TPM across all samples
log2FC	The log2 fold-change between adults and hatchlings
lfcSE	The SE around the log2FC value
stat	The test statistic
pvalue	P-value
padj	P-value adjusted for multiple testing (Benjamini-Hochberg)
transcript	The transcript ID
expr	The inferred expression patter; either higher expression in adults (Up-in-A) or in hatchlings (Up-in-H), or no difference (0).

## Sheet: Maccli
baseMean	log2FoldChange	lfcSE	stat	pvalue	padj	transcript	expr
27.4836	-0.201187	0.312135	-0.644553	0.519217	0.660351	Mcli000003.g.t1	0
820.564	-0.298476	0.0959552	-3.11058	0.0018672	0.00545064	Mcli000004.g.t1	Up-in-H
2.68769	-3.95956	1.84888	-2.14161	0.0322252	0.0686352	Mcli000005.g.t1	0
254.471	0.502708	0.0899051	5.59154	2.2506e-08	1.31507e-07	Mcli000006.g.t1	Up-in-A
2.03546	-1.0321	1.05509	-0.978211	0.32797	0.468987	Mcli000007.g.t1	0
1975.78	0.197116	0.0940666	2.09549	0.0361272	0.0756581	Mcli000008.g.t1	0
8.59269	-0.648029	0.526118	-1.23172	0.218054	0.339311	Mcli000009.g.t1	0
7.82411	-0.759371	0.622666	-1.21955	0.222636	0.344906	Mcli000010.g.t1	0
20.2894	-0.56108	0.396446	-1.41527	0.156988	0.260529	Mcli000011.g.t1	0
43.6045	-0.472988	0.329796	-1.43418	0.15152	0.253032	Mcli000012.g.t1	0
119.913	0.113534	0.157912	0.718972	0.472158	0.616436	Mcli000012.g.t2	0
180.99	0.485584	0.207138	2.34426	0.0190649	0.0434201	Mcli000012.g.t3	Up-in-A
284.826	-0.30803	0.142184	-2.16642	0.0302789	0.065039	Mcli000012.g.t4	0
77.8414	-0.0476428	0.173414	-0.274735	0.78352	0.867085	Mcli000012.g.t5	0
109.32	-1.14357	0.236217	-4.84117	1.29078e-06	6.21815e-06	Mcli000014.g.t1	Up-in-H
205.7	-1.0959	0.0946236	-11.5817	5.10139e-31	1.23313e-29	Mcli000014.g.t10	Up-in-H
52.4547	-0.798503	0.285717	-2.79473	0.00519428	0.0137731	Mcli000014.g.t11	Up-in-H
257.857	-1.06253	0.155251	-6.84393	7.70474e-12	6.02645e-11	Mcli000014.g.t12	Up-in-H
204.427	-0.674291	0.135673	-4.96999	6.69571e-07	3.3366e-06	Mcli000014.g.t4	Up-in-H
79.4774	-0.728019	0.201212	-3.61816	0.000296703	0.00101554	Mcli000014.g.t5	Up-in-H
72.663	-1.06127	0.169463	-6.26252	3.7881e-10	2.57729e-09	Mcli000014.g.t6	Up-in-H
6.11694	0.16175	0.682167	0.237112	0.81257	0.886319	Mcli000016.g.t1	0
255.734	0.347532	0.128851	2.69716	0.00699335	0.0180098	Mcli000019.g.t1	Up-in-A
71.8505	1.00978	0.160259	6.30094	2.95841e-10	2.03429e-09	Mcli000020.g.t1	Up-in-A
19.9823	7.90644	1.07282	7.36975	1.70944e-13	1.50502e-12	Mcli000021.g.t1	Up-in-A
9.22703	-0.352123	2.93868	-0.119824	0.904623	0.944568	Mcli000022.g.t1	0
13.1304	0.896201	1.76528	0.507683	0.611675	0.738926	Mcli000022.g.t4	0
353.585	-0.393285	0.137443	-2.86144	0.00421719	0.0114169	Mcli000023.g.t1	Up-in-H
70.6313	1.50986	2.38851	0.632132	0.527301	0.66768	Mcli000023.g.t3	0
28.0063	-0.171369	0.514305	-0.333205	0.73898	0.836099	Mcli000023.g.t4	0
7.29604	-6.19601	3.20183	-1.93514	NA	NA	Mcli000023.g.t5	0
6.23382	-5.96891	3.09031	-1.93149	0.053422	0.10583	Mcli000023.g.t7	0
3.15901	2.98846	1.62527	1.83874	0.0659528	0.126445	Mcli000024.g.t1	0
1.9574	-2.06955	3.36195	-0.61558	0.538172	0.677266	Mcli000025.g.t1	0
332.523	-1.60586	0.177238	-9.06048	1.29876e-19	1.67745e-18	Mcli000025.g.t2	Up-in-H
7.61885	6.51239	3.02482	2.15299	0.0313198	0.0669833	Mcli000025.g.t3	0
1.65592	1.4026	1.2932	1.08459	0.278102	0.411957	Mcli000026.g.t1	0
602.028	0.416748	0.0597352	6.97658	3.0245e-12	2.439e-11	Mcli000027.g.t1	Up-in-A
332.057	0.459508	0.0907331	5.06439	4.09712e-07	2.09743e-06	Mcli000028.g.t2	Up-in-A
12805.4	0.457242	0.0326042	14.024	1.11147e-44	4.52777e-43	Mcli000029.g.t1	Up-in-A
11.1801	-0.624944	2.31837	-0.269562	0.787497	0.869807	Mcli000030.g.t1	0
1040.45	-0.151444	0.0587512	-2.57773	0.00994527	0.024557	Mcli000030.g.t2	Up-in-H
136.997	-0.665585	0.112226	-5.93077	3.01514e-09	1.91306e-08	Mcli000031.g.t1	Up-in-H
96.791	-0.954049	0.564133	-1.69118	0.0908033	0.1656	Mcli000032.g.t2	0
114.276	-0.980838	2.53017	-0.387657	0.69827	0.806641	Mcli000032.g.t3	0
1212.03	-0.150177	0.139929	-1.07323	0.283167	0.41802	Mcli000032.g.t4	0
1.87446	-4.2367	3.09685	-1.36807	0.171291	0.279766	Mcli000033.g.t1	0
4.70558	0.365074	1.46186	0.249734	0.802793	0.880071	Mcli000033.g.t2	0
24.1568	-0.645722	0.331371	-1.94864	0.0513385	0.102428	Mcli000034.g.t1	0
674.948	-0.352868	0.0936453	-3.76813	0.000164475	0.000589823	Mcli000035.g.t1	Up-in-H
13.0381	4.44403	0.792703	5.60618	2.06846e-08	1.21328e-07	Mcli000036.g.t1	Up-in-A
10.3606	-3.54716	0.784233	-4.52309	6.09433e-06	2.68569e-05	Mcli000037.g.t1	Up-in-H
2.18163	-1.54171	1.26152	-1.22211	0.221666	0.343828	Mcli000038.g.t1	0
395.332	-0.549154	0.15453	-3.55371	0.000379837	0.00127555	Mcli000040.g.t1	Up-in-H
39.9822	-0.962151	0.863302	-1.1145	0.265064	0.396486	Mcli000040.g.t2	0
54.1382	4.58011	0.494172	9.26824	1.89237e-20	2.57966e-19	Mcli000041.g.t1	Up-in-A
20.2254	2.9427	1.07157	2.74615	0.00602992	0.0157475	Mcli000041.g.t2	Up-in-A
185.953	0.27742	0.0993518	2.7923	0.0052335	0.013863	Mcli000042.g.t1	Up-in-A
123.146	10.5293	1.02516	10.2709	9.53343e-25	1.65281e-23	Mcli000044.g.t1	Up-in-A
54871.6	-0.000509409	0.0279488	-0.0182265	0.985458	0.992174	Mcli000045.g.t1	0
192.356	0.212695	0.129863	1.63784	0.101454	0.181613	Mcli000046.g.t1	0
585.489	0.127729	0.121129	1.05449	0.291658	0.427855	Mcli000046.g.t3	0
283.636	0.285317	0.106353	2.68273	0.00730238	0.0187101	Mcli000046.g.t4	Up-in-A
4.62858	0.863749	3.2626	0.264743	0.791207	0.8724	Mcli000047.g.t1	0
1794.9	-0.188853	0.0531339	-3.55429	0.000378999	0.00127312	Mcli000047.g.t2	Up-in-H
569.355	-0.17711	0.0788302	-2.24673	0.0246573	0.054436	Mcli000047.g.t4	0
68.7877	-0.980789	0.175042	-5.60316	2.10481e-08	1.23371e-07	Mcli000048.g.t1	Up-in-H
62.5124	-1.13523	0.843022	-1.34662	0.178104	0.288841	Mcli000049.g.t1	0
16.6072	-0.0332932	0.389649	-0.0854442	0.931908	0.960796	Mcli000050.g.t1	0
10.2554	-6.68807	2.98378	-2.24147	0.0249956	0.0550885	Mcli000052.g.t2	0
1866.01	0.047238	0.0901831	0.5238	0.600418	0.729789	Mcli000052.g.t3	0
45.8256	-1.65863	1.34725	-1.23113	0.218275	0.33958	Mcli000052.g.t4	0
4.36474	3.12859	0.947863	3.30068	0.000964502	0.00299228	Mcli000053.g.t1	Up-in-A
1.30276	-1.16138	1.29708	-0.895376	0.370586	0.515142	Mcli000054.g.t1	0
60.336	0.24534	0.248386	0.98774	0.32328	0.463894	Mcli000055.g.t1	0
4.9728	-0.00195452	3.25806	-0.000599903	0.999521	0.999816	Mcli000056.g.t2	0
92.0053	0.555562	0.163744	3.39287	0.000691641	0.00220576	Mcli000056.g.t3	Up-in-A
132.334	0.276698	0.117203	2.36084	0.0182336	0.0417777	Mcli000056.g.t4	Up-in-A
145.401	-0.341716	0.143707	-2.37787	0.0174131	0.0401573	Mcli000057.g.t1	Up-in-H
241.386	0.120416	0.0963941	1.24921	0.21159	0.331371	Mcli000058.g.t1	0
348.654	0.290485	0.0886439	3.27699	0.00104921	0.00323314	Mcli000058.g.t10	Up-in-A
163.25	0.11639	0.167067	0.696666	0.486012	0.629621	Mcli000058.g.t3	0
335.13	0.360583	0.0854402	4.22029	2.43986e-05	9.91282e-05	Mcli000058.g.t6	Up-in-A
1.84098	-2.54968	1.84224	-1.38401	0.166354	0.273281	Mcli000058.g.t7	0
408.777	-0.0292126	0.103108	-0.283319	0.776932	0.86307	Mcli000058.g.t8	0
2.32906	-0.502215	2.06243	-0.243507	0.807613	0.883	Mcli000059.g.t1	0
7.75655	-3.76571	0.986514	-3.81719	0.000134982	0.000490858	Mcli000059.g.t2	Up-in-H
111.343	0.0303733	0.143255	0.212023	0.832089	0.898516	Mcli000060.g.t2	0
53.3982	-2.31056	0.292917	-7.88811	3.068e-15	3.05023e-14	Mcli000061.g.t1	Up-in-H
42.6056	-0.381306	0.279726	-1.36314	0.172838	0.281813	Mcli000062.g.t1	0
231.123	0.137741	0.0860997	1.59979	0.109646	0.193774	Mcli000063.g.t1	0
184.935	0.507054	0.168401	3.011	0.0026039	0.00737927	Mcli000063.g.t2	Up-in-A
82.6779	-0.512951	1.09063	-0.470324	0.638123	0.760143	Mcli000063.g.t4	0
4.42997	-1.64153	0.84464	-1.94346	0.0519604	0.103453	Mcli000064.g.t1	0
537.055	0.325572	0.0869926	3.74253	0.000182178	0.000647985	Mcli000065.g.t1	Up-in-A
5.66932	-5.83343	3.14719	-1.85353	0.0638058	0.122979	Mcli000065.g.t2	0
303.356	-0.334271	0.078571	-4.25438	2.09625e-05	8.59531e-05	Mcli000067.g.t2	Up-in-H
16.6176	-0.521897	0.853472	-0.6115	0.540869	0.679621	Mcli000067.g.t3	0
161.905	-0.927076	0.170316	-5.44327	5.23118e-08	2.9489e-07	Mcli000071.g.t1	Up-in-H
406.766	-0.95178	0.109042	-8.72854	2.57976e-18	3.09548e-17	Mcli000071.g.t2	Up-in-H
93.5355	0.719337	0.16672	4.31466	1.59852e-05	6.66051e-05	Mcli000074.g.t1	Up-in-A
17.5749	-1.04586	1.76134	-0.593784	0.552656	0.689833	Mcli000075.g.t1	0
18.6514	0.630487	0.358965	1.7564	0.0790199	0.147334	Mcli000076.g.t1	0
6.98301	0.0831552	1.33973	0.0620688	0.950508	0.971314	Mcli000077.g.t3	0
1.91127	2.20548	2.54318	0.867212	0.385826	0.53106	Mcli000077.g.t5	0
681.637	0.191197	0.124636	1.53405	0.125018	0.216032	Mcli000077.g.t8	0
213.619	0.705123	0.123887	5.69167	1.25804e-08	7.5382e-08	Mcli000078.g.t1	Up-in-A
88.9528	0.274094	0.158699	1.72714	0.0841433	0.155289	Mcli000079.g.t1	0
279.323	0.280647	0.113308	2.47685	0.0132548	0.0315969	Mcli000080.g.t1	Up-in-A
38.9373	1.18518	0.234362	5.05703	4.25826e-07	2.17537e-06	Mcli000081.g.t1	Up-in-A
12.5269	4.39112	0.857024	5.12368	2.99625e-07	1.55552e-06	Mcli000082.g.t1	Up-in-A
181.267	0.282363	0.173284	1.62948	0.103211	0.18431	Mcli000083.g.t1	0
94.8208	0.294276	0.195723	1.50353	0.132702	0.226648	Mcli000083.g.t2	0
145.995	0.103308	0.201531	0.512615	0.608221	0.73609	Mcli000083.g.t5	0
226.536	-0.397765	0.0989888	-4.01828	5.86246e-05	0.000225453	Mcli000084.g.t1	Up-in-H
4.04665	5.60191	3.08938	1.81328	0.0697891	0.132641	Mcli000084.g.t2	0
32.7492	-2.05065	0.324018	-6.32882	2.47036e-10	1.71412e-09	Mcli000085.g.t1	Up-in-H
5.98742	1.49994	0.718409	2.08786	0.0368106	0.0769016	Mcli000086.g.t1	0
260.203	0.355262	0.0987133	3.59893	0.000319531	0.00108729	Mcli000087.g.t1	Up-in-A
248.079	0.522687	0.0789786	6.61808	3.63894e-11	2.69914e-10	Mcli000087.g.t3	Up-in-A
725.494	-0.543543	0.0574255	-9.46518	2.93045e-21	4.16054e-20	Mcli000088.g.t1	Up-in-H
8.52013	-0.694114	0.536015	-1.29495	0.195337	0.310924	Mcli000090.g.t1	0
5.95308	2.95627	1.25395	2.35757	0.0183952	0.0421004	Mcli000091.g.t1	Up-in-A
13.8296	-0.72058	0.498251	-1.44622	0.148116	0.248298	Mcli000091.g.t2	0
322.591	-1.0055	0.245927	-4.08859	4.34003e-05	0.000170264	Mcli000092.g.t1	Up-in-H
265.62	0.0590648	0.100194	0.589504	0.555523	0.692193	Mcli000094.g.t2	0
68.5639	0.499256	0.181029	2.75788	0.00581778	0.0152561	Mcli000094.g.t3	Up-in-A
391.795	-0.260845	0.0836993	-3.11646	0.00183038	0.00535243	Mcli000094.g.t4	Up-in-H
281.896	-0.150802	0.0819312	-1.84059	0.0656811	0.125995	Mcli000094.g.t5	0
1853.8	0.051473	0.0873546	0.589242	0.555699	0.692289	Mcli000095.g.t1	0
7.83457	1.52249	0.529905	2.87314	0.00406412	0.0110373	Mcli000096.g.t1	Up-in-A
354.806	-0.270421	0.0888684	-3.04294	0.00234282	0.0067062	Mcli000097.g.t1	Up-in-H
4.84709	-0.981792	0.730365	-1.34425	0.178868	0.2898	Mcli000098.g.t1	0
2996.33	-0.48809	0.0841723	-5.7987	6.68324e-09	4.11344e-08	Mcli000099.g.t1	Up-in-H
112.588	-0.168573	0.131909	-1.27795	0.201266	0.31827	Mcli000100.g.t1	0
72.7209	1.05097	0.214628	4.8967	9.74585e-07	4.7758e-06	Mcli000101.g.t1	Up-in-A
203.75	0.901098	0.115609	7.79436	6.47337e-15	6.30393e-14	Mcli000101.g.t2	Up-in-A
21.1559	0.597747	0.510846	1.17011	0.241957	0.368489	Mcli000102.g.t1	0
160.686	0.145357	0.118639	1.2252	0.2205	0.342378	Mcli000103.g.t1	0
187.852	9.69501	1.01155	9.58429	9.30976e-22	1.36167e-20	Mcli000104.g.t2	Up-in-A
4.81581	4.36312	2.87261	1.51887	NA	NA	Mcli000104.g.t3	0
47.2225	-0.15306	0.247906	-0.617411	0.536963	0.67618	Mcli000105.g.t1	0
421.733	0.070414	0.0739984	0.951561	0.34132	0.484059	Mcli000106.g.t2	0
22.453	2.89684	1.56724	1.84836	0.0645498	0.124193	Mcli000106.g.t3	0
25.6295	-0.880702	0.321144	-2.74239	0.00609933	0.0159194	Mcli000107.g.t1	Up-in-H
5.48427	0.890245	2.87399	0.309759	0.756744	0.848954	Mcli000108.g.t1	0
42.214	-0.88625	3.12858	-0.283275	0.776966	0.86307	Mcli000109.g.t5	0
623.376	0.428935	0.0634109	6.76437	1.33893e-11	1.02708e-10	Mcli000109.g.t6	Up-in-A
66.4603	1.19174	2.39205	0.49821	0.618336	0.744337	Mcli000109.g.t7	0
56.1462	-1.317	0.225425	-5.8423	5.14848e-09	3.20346e-08	Mcli000110.g.t1	Up-in-H
1601.84	0.0310749	0.0787604	0.394549	0.693176	0.803183	Mcli000112.g.t1	0
39.3357	-1.49782	1.37401	-1.09011	0.275666	0.409216	Mcli000113.g.t2	0
809.653	-1.21518	1.3772	-0.882353	0.377586	0.522644	Mcli000113.g.t6	0
6231.77	-0.714177	0.0860807	-8.2966	1.07131e-16	1.16813e-15	Mcli000113.g.t7	Up-in-H
1.23837	-2.757	1.4788	-1.86435	0.0622724	0.120489	Mcli000114.g.t1	0
43.8241	-0.0932354	0.216556	-0.430538	0.666805	0.783388	Mcli000115.g.t1	0
2.02659	-4.35024	1.31519	-3.30769	0.0009407	0.00292623	Mcli000116.g.t1	Up-in-H
30.5199	-0.539492	0.278259	-1.93881	0.0525242	0.104351	Mcli000117.g.t10	0
143.687	-0.139678	0.111495	-1.25277	0.210288	0.329775	Mcli000117.g.t11	0
153.672	-0.269282	0.109766	-2.45323	0.0141579	0.0334801	Mcli000117.g.t12	Up-in-H
180.774	-0.252613	0.151403	-1.66848	0.0952202	0.172351	Mcli000117.g.t13	0
15.965	-0.853673	0.977667	-0.873174	0.382568	0.527675	Mcli000117.g.t15	0
202.212	-0.337684	0.115843	-2.915	0.00355684	0.0097862	Mcli000117.g.t16	Up-in-H
122.701	-0.402726	0.172737	-2.33144	0.0197303	0.04475	Mcli000117.g.t17	Up-in-H
155.385	-0.233534	0.115162	-2.02788	0.0425724	0.0871124	Mcli000117.g.t18	0
98.1765	-0.400273	0.134709	-2.97139	0.00296454	0.00829843	Mcli000117.g.t2	Up-in-H
25.5556	-0.500595	0.483816	-1.03468	0.300818	0.438439	Mcli000117.g.t3	0
180.531	-0.344307	0.129262	-2.66364	0.0077301	0.019669	Mcli000117.g.t4	Up-in-H
10.1534	0.399533	0.478374	0.83519	0.403611	0.549403	Mcli000118.g.t1	0
150.116	-0.868286	0.12202	-7.11595	1.11146e-12	9.26535e-12	Mcli000119.g.t2	Up-in-H
13.9058	-1.23459	2.30477	-0.535666	0.592189	0.722803	Mcli000119.g.t3	0
4.18246	5.64601	2.01521	2.8017	0.00508334	0.0135039	Mcli000120.g.t1	Up-in-A
118.957	0.327644	0.155973	2.10065	0.0356718	0.0748645	Mcli000120.g.t12	0
240.815	0.556951	0.118463	4.70149	2.58274e-06	1.19478e-05	Mcli000120.g.t2	Up-in-A
219.018	0.100451	0.150801	0.666117	0.505336	0.647337	Mcli000120.g.t3	0
47.0436	1.14332	0.336847	3.39419	0.000688331	0.00219635	Mcli000120.g.t4	Up-in-A
31.006	0.0126703	0.258793	0.0489592	0.960952	0.977759	Mcli000120.g.t5	0
103.059	0.216035	0.163886	1.31821	0.187435	0.30083	Mcli000120.g.t7	0
43.7034	0.361346	0.215762	1.67475	0.0939842	0.17041	Mcli000120.g.t8	0
175.816	0.247927	0.105725	2.34503	0.0190257	0.0433509	Mcli000120.g.t9	Up-in-A
108.171	-0.353056	0.135744	-2.6009	0.00929799	0.0231397	Mcli000121.g.t1	Up-in-H
4.26458	-2.42362	1.13417	-2.13692	0.0326047	0.0693378	Mcli000122.g.t1	0
53.046	-0.73062	0.2131	-3.42854	0.000606848	0.00195754	Mcli000123.g.t1	Up-in-H
613.494	-0.0458962	0.0518115	-0.88583	0.375709	0.520695	Mcli000124.g.t1	0
2.42115	-1.14943	2.71657	-0.423117	0.67221	0.787526	Mcli000124.g.t2	0
4.85313	0.72505	0.834431	0.868915	0.384893	0.53006	Mcli000125.g.t1	0
125.185	0.44468	0.12587	3.53286	0.000411097	0.00137046	Mcli000126.g.t1	Up-in-A
46.9129	-0.829323	0.237414	-3.49315	0.000477354	0.00157026	Mcli000127.g.t1	Up-in-H
14.1346	-0.598152	0.394718	-1.51539	0.129673	0.222387	Mcli000128.g.t1	0
108.131	-0.288492	0.125745	-2.29427	0.0217752	0.0488134	Mcli000129.g.t1	Up-in-H
139.071	6.66475	0.428398	15.5574	1.41795e-54	7.61508e-53	Mcli000131.g.t1	Up-in-A
774.447	-1.4338	0.11375	-12.6048	1.98688e-36	6.03402e-35	Mcli000132.g.t1	Up-in-H
2.69081	0.27204	0.893746	0.304382	0.760837	0.851885	Mcli000133.g.t1	0
223.169	-0.263407	1.25652	-0.209632	0.833955	0.899697	Mcli000134.g.t2	0
92.2185	0.180838	0.177992	1.01599	0.309635	0.448537	Mcli000134.g.t3	0
222.607	-0.328954	0.204656	-1.60735	0.107978	0.191302	Mcli000134.g.t4	0
181.949	-0.966997	0.115681	-8.35919	6.31519e-17	6.98239e-16	Mcli000135.g.t1	Up-in-H
876.984	-0.0940722	0.0505733	-1.86012	0.0628689	0.121465	Mcli000136.g.t2	0
11.8326	1.67048	1.37214	1.21743	0.223442	0.345881	Mcli000136.g.t3	0
157.346	0.216493	0.161562	1.34	0.180245	0.291713	Mcli000137.g.t1	0
33.4538	-1.42237	0.745378	-1.90825	0.0563592	0.110725	Mcli000137.g.t2	0
289.176	0.301376	0.0774472	3.89138	9.96768e-05	0.000369726	Mcli000137.g.t3	Up-in-A
86.8144	0.0201881	0.481024	0.041969	0.966523	0.981143	Mcli000137.g.t4	0
482.471	-0.0865596	0.0980311	-0.882981	0.377247	0.522352	Mcli000137.g.t6	0
5.7121	0.187387	1.69215	0.110739	0.911823	0.948693	Mcli000138.g.t1	0
226.064	0.0493652	0.0917634	0.537962	0.590604	0.721498	Mcli000139.g.t1	0
193.337	-0.0658776	0.0911756	-0.722535	0.469965	0.614459	Mcli000139.g.t2	0
157.899	0.183834	0.0988287	1.86012	0.062868	0.121465	Mcli000139.g.t5	0
2394.67	12.7842	0.835254	15.3058	6.99871e-53	3.58922e-51	Mcli000141.g.t1	Up-in-A
54.0807	1.28637	1.72655	0.74505	0.456241	0.601596	Mcli000142.g.t1	0
171.233	0.146912	0.106944	1.37372	0.169528	0.277435	Mcli000142.g.t2	0
413.617	0.329321	0.0800296	4.11499	3.87191e-05	0.000152991	Mcli000142.g.t4	Up-in-A
46.6666	-0.363151	0.190782	-1.90348	0.0569776	0.111746	Mcli000143.g.t1	0
345.896	0.239364	0.0728736	3.28465	0.00102109	0.00315283	Mcli000144.g.t1	Up-in-A
207.247	0.586745	0.0978833	5.99433	2.04328e-09	1.31761e-08	Mcli000145.g.t1	Up-in-A
7.382	-0.922653	0.525281	-1.7565	0.0790037	0.147315	Mcli000146.g.t1	0
232.48	0.522179	0.097134	5.37586	7.62171e-08	4.22349e-07	Mcli000147.g.t2	Up-in-A
33.0299	-1.1591	1.30814	-0.886062	0.375584	0.520596	Mcli000147.g.t3	0
1.09555	-2.55869	1.90208	-1.3452	0.178559	0.289406	Mcli000148.g.t1	0
62.4007	-1.4905	0.188431	-7.91005	2.57281e-15	2.56939e-14	Mcli000150.g.t1	Up-in-H
136.677	0.279257	0.11946	2.33766	0.0194048	0.044104	Mcli000151.g.t1	Up-in-A
5.70021	0.0534847	0.751475	0.0711729	0.94326	0.967188	Mcli000152.g.t1	0
244.742	0.396641	0.087604	4.52766	5.96405e-06	2.63159e-05	Mcli000154.g.t1	Up-in-A
595.023	-0.0820507	0.102289	-0.802149	0.422467	0.568452	Mcli000155.g.t1	0
12.3142	0.535291	2.99159	0.178932	0.857991	0.914995	Mcli000155.g.t2	0
6.62581	-6.05765	3.06586	-1.97584	0.0481731	0.0969426	Mcli000155.g.t3	0
198.598	0.316015	0.169515	1.86423	0.0622888	0.120516	Mcli000156.g.t1	0
7.59153	3.10042	2.73147	1.13507	0.256344	0.385861	Mcli000159.g.t3	0
14.5446	-1.43187	1.41328	-1.01315	0.310989	0.450179	Mcli000159.g.t4	0
10.0418	-2.42856	2.09281	-1.16043	0.245874	0.373236	Mcli000159.g.t5	0
312.738	0.639888	0.0799037	8.00824	1.16364e-15	1.18879e-14	Mcli000160.g.t1	Up-in-A
448.193	1.37306	0.129079	10.6373	1.99831e-26	3.8295e-25	Mcli000161.g.t1	Up-in-A
462.193	10.9951	1.01212	10.8634	1.72296e-27	3.4934e-26	Mcli000162.g.t1	Up-in-A
398.619	0.0022405	0.0911526	0.0245796	0.98039	0.989561	Mcli000164.g.t2	0
298.943	0.386122	0.0772759	4.99667	5.83279e-07	2.92446e-06	Mcli000165.g.t1	Up-in-A
146.998	0.553019	0.123511	4.4775	7.55228e-06	3.28849e-05	Mcli000165.g.t4	Up-in-A
779.282	10.7487	0.723877	14.8488	7.08411e-50	3.35518e-48	Mcli000166.g.t1	Up-in-A
142.234	8.29099	0.7593	10.9193	9.32617e-28	1.91796e-26	Mcli000166.g.t3	Up-in-A
34.4694	-1.23727	0.250591	-4.93738	7.91772e-07	3.91564e-06	Mcli000167.g.t1	Up-in-H
4.88525	-0.523745	0.736831	-0.710808	0.477203	0.621167	Mcli000168.g.t3	0
41.9683	-0.294439	0.413215	-0.712555	0.476121	0.619939	Mcli000170.g.t1	0
7.29229	-2.19286	2.78655	-0.786942	0.431316	0.576975	Mcli000170.g.t2	0
6.62711	-0.849829	2.99095	-0.284133	NA	NA	Mcli000170.g.t3	0
613.713	0.334601	0.0527931	6.33797	2.32809e-10	1.62046e-09	Mcli000172.g.t1	Up-in-A
1471.72	-0.392322	0.0428557	-9.15449	5.46171e-20	7.23766e-19	Mcli000174.g.t1	Up-in-H
59.8798	-1.5147	0.236217	-6.41231	1.43329e-10	1.01584e-09	Mcli000175.g.t1	Up-in-H
2.07965	-2.05951	1.10412	-1.8653	0.0621388	0.120263	Mcli000176.g.t1	0
411.57	0.152945	0.117438	1.30234	0.1928	0.307646	Mcli000178.g.t1	0
34.7334	0.331889	3.08569	0.107558	0.914347	0.950358	Mcli000178.g.t2	0
3.25067	-2.37371	1.05692	-2.24589	0.0247114	0.0545333	Mcli000179.g.t1	0
4.14525	-1.97385	1.5258	-1.29365	0.195788	0.311453	Mcli000179.g.t2	0
146.978	9.34007	1.01395	9.21161	3.21276e-20	4.30996e-19	Mcli000180.g.t1	Up-in-A
6.75852	4.82466	2.18651	2.20656	0.0273448	0.0594704	Mcli000180.g.t2	0
305.553	8.22666	0.498852	16.4912	4.2451e-61	2.67299e-59	Mcli000181.g.t1	Up-in-A
2.15658	1.79108	3.32645	0.538436	0.590276	0.721332	Mcli000181.g.t2	0
7.18153	4.91208	2.19519	2.23765	0.0252436	0.0555443	Mcli000181.g.t3	0
1824.2	-0.312282	0.0848854	-3.67887	0.000234267	0.000816172	Mcli000182.g.t1	Up-in-H
88.1083	-0.171832	0.195063	-0.880903	0.37837	0.52336	Mcli000182.g.t2	0
23.3613	-7.87746	1.06101	-7.42452	1.1319e-13	1.00651e-12	Mcli000182.g.t3	Up-in-H
301.052	-0.766722	0.196077	-3.91031	9.21765e-05	0.000343782	Mcli000182.g.t5	Up-in-H
336.119	-0.474764	0.0834922	-5.68633	1.29802e-08	7.76445e-08	Mcli000183.g.t1	Up-in-H
2.74236	-4.78446	3.19356	-1.49816	0.134093	0.228604	Mcli000183.g.t2	0
277.545	-0.175547	0.113034	-1.55305	0.120411	0.209431	Mcli000185.g.t1	0
169.184	-0.0154647	0.134203	-0.115233	0.90826	0.946749	Mcli000187.g.t1	0
163.75	8.17297	0.65149	12.545	4.23184e-36	1.27098e-34	Mcli000188.g.t1	Up-in-A
211.661	-0.000795151	0.106816	-0.00744411	0.994061	0.996913	Mcli000189.g.t1	0
1506.4	-0.535106	0.0476377	-11.2328	2.81351e-29	6.24551e-28	Mcli000190.g.t1	Up-in-H
149.41	0.515084	0.145631	3.53692	0.000404823	0.0013512	Mcli000191.g.t1	Up-in-A
25.1938	0.0270259	0.375339	0.0720041	0.942599	0.966909	Mcli000191.g.t2	0
6963.04	0.334094	0.0548044	6.09612	1.08677e-09	7.16287e-09	Mcli000192.g.t1	Up-in-A
13.0042	-0.923277	0.516627	-1.78712	0.0739173	0.139151	Mcli000194.g.t1	0
280.413	0.956084	0.123433	7.74578	9.49957e-15	9.12918e-14	Mcli000195.g.t1	Up-in-A
1559.2	-0.00982021	0.0510746	-0.192272	0.847529	0.908452	Mcli000196.g.t2	0
168.051	0.00167541	0.1598	0.0104844	0.991635	0.995568	Mcli000197.g.t1	0
48.0855	-1.14413	0.214134	-5.34306	9.13891e-08	5.0227e-07	Mcli000198.g.t1	Up-in-H
4.35079	0.803096	2.19963	0.365105	0.715033	0.819323	Mcli000199.g.t1	0
300.103	0.117097	0.0839095	1.39551	0.162861	0.268547	Mcli000200.g.t1	0
33.5025	-1.60125	0.463979	-3.45114	0.000558227	0.0018147	Mcli000200.g.t2	Up-in-H
137.761	-0.0817024	0.219087	-0.372922	0.709207	0.815271	Mcli000200.g.t3	0
32.7314	0.507965	0.899111	0.564964	0.572098	0.706377	Mcli000200.g.t5	0
875.838	-0.473778	0.0810077	-5.84855	4.95877e-09	3.08897e-08	Mcli000201.g.t1	Up-in-H
53.0656	-2.10628	1.20611	-1.74634	0.0807523	0.14997	Mcli000201.g.t2	0
21.8654	0.926237	1.80001	0.514573	0.606851	0.735033	Mcli000201.g.t3	0
2006.69	0.177696	0.0512642	3.46627	0.000527731	0.00172416	Mcli000202.g.t1	Up-in-A
74.843	0.348623	0.361623	0.964052	0.33502	0.477033	Mcli000202.g.t3	0
304.925	-0.894802	0.167294	-5.34866	8.86056e-08	4.87849e-07	Mcli000203.g.t1	Up-in-H
127.164	-0.094637	0.151008	-0.6267	0.530856	0.670912	Mcli000204.g.t2	0
6.24842	1.42198	2.87967	0.493801	0.621447	0.747089	Mcli000204.g.t3	0
111.749	-0.0833897	0.157242	-0.530326	0.595886	0.725957	Mcli000205.g.t1	0
65.1864	-0.303058	0.23506	-1.28928	0.197301	0.313285	Mcli000205.g.t3	0
108.262	0.035494	0.176925	0.200616	0.840998	0.904205	Mcli000205.g.t4	0
4.02431	-0.377819	0.702859	-0.537546	0.590891	0.721795	Mcli000206.g.t1	0
132.533	0.312596	0.116422	2.68502	0.00725248	0.0185929	Mcli000207.g.t2	Up-in-A
297.187	-0.0783953	0.098011	-0.799863	0.42379	0.569833	Mcli000208.g.t1	0
7.2338	6.43825	3.07898	2.09104	0.0365248	0.0763762	Mcli000208.g.t2	0
6.34118	-1.23093	0.580145	-2.12177	0.0338574	0.071571	Mcli000209.g.t1	0
348.511	-0.455398	0.0936989	-4.86023	1.17251e-06	5.68137e-06	Mcli000211.g.t1	Up-in-H
322.172	0.294415	0.0779927	3.77491	0.000160065	0.000575228	Mcli000212.g.t1	Up-in-A
28.3674	-0.993344	0.390404	-2.5444	0.0109465	0.0267205	Mcli000213.g.t1	Up-in-H
2.2664	-1.69002	1.13218	-1.49271	0.135514	0.230601	Mcli000214.g.t1	0
128.137	0.746616	0.127998	5.83301	5.44356e-09	3.37935e-08	Mcli000215.g.t1	Up-in-A
107.835	-0.138839	0.137185	-1.01206	0.31151	0.450729	Mcli000217.g.t1	0
285.8	-0.817548	0.0827834	-9.87575	5.3036e-23	8.35949e-22	Mcli000218.g.t1	Up-in-H
730.443	1.31179	0.0961138	13.6483	2.06551e-42	7.75557e-41	Mcli000220.g.t1	Up-in-A
15.8323	0.68046	0.548452	1.24069	0.21472	0.335168	Mcli000221.g.t1	0
52.9167	-0.774976	0.249533	-3.10571	0.00189823	0.00553133	Mcli000222.g.t1	Up-in-H
898.269	-0.763332	0.0458489	-16.6489	3.08397e-62	2.01178e-60	Mcli000223.g.t1	Up-in-H
262.059	10.8946	1.02413	10.6379	1.98612e-26	3.80764e-25	Mcli000224.g.t1	Up-in-A
840.198	0.249973	0.0980212	2.55019	0.0107664	0.0263306	Mcli000225.g.t1	Up-in-A
256.029	-0.275224	0.0884167	-3.1128	0.00185319	0.00541296	Mcli000226.g.t1	Up-in-H
5.62215	-5.82072	2.01537	-2.88816	0.00387497	0.0105788	Mcli000227.g.t1	Up-in-H
129.022	-0.110735	0.175947	-0.629365	0.52911	0.66934	Mcli000227.g.t2	0
21.0684	0.315459	0.340124	0.927484	0.353675	0.497272	Mcli000227.g.t3	0
24.1603	-1.12862	0.379428	-2.97452	0.00293443	0.00822169	Mcli000228.g.t1	Up-in-H
122.396	-0.686623	0.16089	-4.26766	1.97531e-05	8.12553e-05	Mcli000229.g.t1	Up-in-H
215.309	0.315332	0.12951	2.43481	0.0148995	0.0350308	Mcli000230.g.t1	Up-in-A
20.3181	-0.58344	2.3446	-0.248845	0.803481	0.880489	Mcli000230.g.t2	0
281.704	-0.762212	0.107795	-7.07094	1.53892e-12	1.2686e-11	Mcli000231.g.t1	Up-in-H
462.187	0.05149	0.0868434	0.592906	0.553244	0.69032	Mcli000232.g.t1	0
9.28818	0.913895	1.74323	0.524253	0.600102	0.729586	Mcli000233.g.t1	0
51.9363	-0.974465	0.216953	-4.4916	7.06915e-06	3.09133e-05	Mcli000233.g.t2	Up-in-H
1.15579	-1.73054	2.35743	-0.734077	0.462902	0.608035	Mcli000233.g.t3	0
34.2517	8.683	1.05818	8.2056	2.29434e-16	2.44715e-15	Mcli000236.g.t1	Up-in-A
16.6858	-0.850582	0.540701	-1.57311	0.115694	0.202573	Mcli000237.g.t1	0
33.5842	-0.194781	0.401215	-0.485478	0.627337	0.751688	Mcli000239.g.t1	0
461.671	0.247974	0.0705785	3.51345	0.000442328	0.0014639	Mcli000239.g.t2	Up-in-A
123.203	0.0626246	0.11991	0.522264	0.601487	0.730672	Mcli000240.g.t1	0
202.393	-0.202544	0.0954459	-2.12208	0.0338312	0.0715294	Mcli000240.g.t2	0
174.223	-0.0769447	0.0997334	-0.771505	0.440408	0.586184	Mcli000240.g.t3	0
161.096	-0.605355	0.193015	-3.13631	0.00171091	0.00503739	Mcli000241.g.t2	Up-in-H
45.0043	0.0463348	0.354602	0.130667	0.896039	0.939072	Mcli000241.g.t3	0
66.2107	-0.478717	0.365311	-1.31044	0.190048	0.304049	Mcli000241.g.t4	0
81.9191	-0.201482	0.483735	-0.416513	0.677035	0.79118	Mcli000241.g.t5	0
7.0826	-0.768164	2.22323	-0.345518	0.729705	0.829654	Mcli000242.g.t1	0
466.929	0.346817	0.0629362	5.51062	3.57577e-08	2.04662e-07	Mcli000242.g.t2	Up-in-A
10.3702	6.95809	1.42308	4.88945	1.01117e-06	4.94667e-06	Mcli000244.g.t1	Up-in-A
1.88147	4.49587	3.05645	1.47094	0.141306	0.238871	Mcli000244.g.t2	0
28.4151	-2.38485	1.41177	-1.68926	0.0911688	0.16618	Mcli000244.g.t3	0
105.353	-1.20814	0.237197	-5.0934	3.51701e-07	1.8147e-06	Mcli000244.g.t4	Up-in-H
113.34	-2.69841	0.232163	-11.6229	3.15186e-31	7.69868e-30	Mcli000244.g.t5	Up-in-H
381.276	0.769931	0.146339	5.2613	1.43042e-07	7.68792e-07	Mcli000246.g.t2	Up-in-A
584.643	0.845545	0.0836606	10.1068	5.15143e-24	8.62833e-23	Mcli000246.g.t3	Up-in-A
47.3329	0.360157	0.436093	0.825873	0.408876	0.554549	Mcli000246.g.t4	0
9994.72	0.183691	0.0546661	3.36024	0.000778754	0.00246207	Mcli000247.g.t1	Up-in-A
37.2443	-0.19015	0.327406	-0.580777	0.561391	0.697125	Mcli000248.g.t1	0
461.707	-0.0877193	0.0706379	-1.24182	0.214304	0.334616	Mcli000249.g.t2	0
40.3771	-0.50264	0.267891	-1.87628	0.0606162	0.117792	Mcli000250.g.t1	0
381.335	-1.011	0.124871	-8.09633	5.66419e-16	5.90498e-15	Mcli000251.g.t1	Up-in-H
214.543	-0.0552122	0.191626	-0.288125	0.773251	0.860799	Mcli000251.g.t2	0
201.266	0.221829	0.0934193	2.37455	0.0175702	0.0404699	Mcli000253.g.t1	Up-in-A
6.09351	0.662232	1.33258	0.496954	0.619221	0.745146	Mcli000253.g.t2	0
60.5887	0.105738	0.245462	0.430772	0.666634	0.783244	Mcli000253.g.t4	0
2.60529	-0.161368	0.843744	-0.191252	0.848328	0.90887	Mcli000254.g.t1	0
157.151	-0.206402	0.104775	-1.96995	0.0488446	0.0981002	Mcli000255.g.t1	0
887.651	1.14761	0.0736293	15.5864	9.01104e-55	4.8607e-53	Mcli000256.g.t1	Up-in-A
166.622	-0.720378	0.207936	-3.46443	0.00053136	0.00173477	Mcli000258.g.t1	Up-in-H
16.0761	-0.986014	0.415408	-2.3736	0.0176155	0.0405591	Mcli000259.g.t1	Up-in-H
1.94123	-0.140023	1.02166	-0.137055	0.890987	0.936328	Mcli000260.g.t1	0
97.4162	0.916632	0.305129	3.00408	0.00266389	0.00753576	Mcli000261.g.t1	Up-in-A
319.286	0.150622	0.0800894	1.88067	0.0600167	0.116771	Mcli000262.g.t1	0
2.20328	-2.25587	1.83423	-1.22988	0.218743	0.340132	Mcli000262.g.t2	0
1054.07	-1.0686	0.465156	-2.29729	0.0216023	0.0484635	Mcli000263.g.t2	Up-in-H
5.59526	-0.048375	0.958973	-0.0504446	0.959768	0.976981	Mcli000264.g.t1	0
23.4571	-0.618979	2.35714	-0.262597	0.792861	0.873311	Mcli000265.g.t1	0
587.621	0.249291	0.0813862	3.06306	0.00219087	0.00631225	Mcli000265.g.t2	Up-in-A
2.0353	0.852399	3.30876	0.257619	0.796701	0.875786	Mcli000265.g.t3	0
120.066	0.0890034	0.125678	0.708183	0.478831	0.622805	Mcli000266.g.t1	0
15.1903	-1.37752	0.912947	-1.50887	0.131331	0.22475	Mcli000266.g.t2	0
103.208	0.666659	0.174033	3.83065	0.000127803	0.000465964	Mcli000267.g.t1	Up-in-A
113.51	0.753416	0.168011	4.48434	7.31412e-06	3.19189e-05	Mcli000268.g.t1	Up-in-A
670.095	-0.182361	0.0694854	-2.62445	0.00867889	0.0217762	Mcli000269.g.t1	Up-in-H
3481.5	0.84358	0.0582756	14.4757	1.72557e-47	7.63324e-46	Mcli000270.g.t1	Up-in-A
305.86	0.214852	0.0739233	2.90642	0.00365591	0.0100289	Mcli000272.g.t1	Up-in-A
67.3219	4.84734	0.364839	13.2863	2.78167e-40	9.77681e-39	Mcli000273.g.t1	Up-in-A
210.071	10.5761	1.02464	10.3218	5.61552e-25	9.84023e-24	Mcli000274.g.t1	Up-in-A
9.89298	-1.31949	0.501759	-2.62973	0.00854539	0.0214831	Mcli000275.g.t1	Up-in-H
42.0093	0.442811	0.230058	1.92478	0.0542569	0.107249	Mcli000278.g.t1	0
2.65246	-1.99166	1.02221	-1.94839	0.0513686	0.102467	Mcli000279.g.t1	0
90.7657	0.313293	0.164357	1.90617	0.0566281	0.111137	Mcli000280.g.t1	0
229.594	-0.690202	0.108217	-6.37794	1.79487e-10	1.25989e-09	Mcli000281.g.t1	Up-in-H
1.4807	-2.22128	1.84679	-1.20278	0.229061	0.352914	Mcli000281.g.t2	0
100.516	-0.0335242	0.126742	-0.264507	0.791389	0.872467	Mcli000282.g.t1	0
76.5657	0.346019	0.256454	1.34924	0.177259	0.287776	Mcli000282.g.t3	0
11.8325	-0.148997	0.933436	-0.159622	0.873179	0.924441	Mcli000282.g.t4	0
98.3847	0.391326	0.16478	2.37485	0.0175563	0.0404456	Mcli000282.g.t5	Up-in-A
69.3854	5.77417	0.459583	12.564	3.33269e-36	1.0034e-34	Mcli000283.g.t1	Up-in-A
41.2453	-4.00114	0.808972	-4.94595	7.57733e-07	3.7534e-06	Mcli000284.g.t1	Up-in-H
15.1908	-0.741737	0.379606	-1.95396	0.0507054	0.101289	Mcli000285.g.t1	0
76.687	-0.414045	0.151294	-2.73669	0.00620601	0.016172	Mcli000286.g.t1	Up-in-H
17.8964	4.08929	0.78082	5.23717	1.63056e-07	8.71005e-07	Mcli000287.g.t1	Up-in-A
4.47719	5.74587	1.675	3.43037	0.000602759	0.00194606	Mcli000288.g.t1	Up-in-A
24.5585	1.54687	0.415571	3.72226	0.000197445	0.000697253	Mcli000289.g.t1	Up-in-A
19.4259	-1.4813	0.353208	-4.19384	2.74272e-05	0.000110707	Mcli000290.g.t1	Up-in-H
1.75488	1.10716	1.07378	1.03108	0.302501	0.44042	Mcli000291.g.t1	0
1730.02	13.6188	1.02217	13.3235	1.69045e-40	5.9758e-39	Mcli000293.g.t1	Up-in-A
718.007	-1.04584	0.0662864	-15.7776	4.43724e-56	2.47539e-54	Mcli000294.g.t1	Up-in-H
7.11374	-0.951073	1.74	-0.546595	0.584657	0.716362	Mcli000294.g.t2	0
230.181	-0.154649	0.144934	-1.06704	0.285955	0.421333	Mcli000296.g.t1	0
67.3822	-0.146148	0.247325	-0.590914	0.554578	0.691298	Mcli000296.g.t2	0
104.021	-0.301624	0.167779	-1.79775	0.0722171	0.13655	Mcli000296.g.t3	0
102.586	0.270791	0.136615	1.98215	0.0474625	0.0957332	Mcli000297.g.t1	0
2125.12	0.336987	0.044303	7.60641	2.81808e-14	2.61374e-13	Mcli000299.g.t1	Up-in-A
680.995	9.09278	0.436834	20.8152	3.15379e-96	3.79114e-94	Mcli000300.g.t1	Up-in-A
2038.77	4.03907	0.099551	40.5729	0	0	Mcli000301.g.t1	Up-in-A
44.2304	5.1134	0.46514	10.9932	4.11838e-28	8.61214e-27	Mcli000304.g.t1	Up-in-A
1693.32	-0.275802	0.0695392	-3.96614	7.30449e-05	0.000276561	Mcli000305.g.t1	Up-in-H
11.153	-1.95265	0.541775	-3.60418	0.000313137	0.00106709	Mcli000306.g.t1	Up-in-H
31.1987	1.0493	0.262367	3.99937	6.35112e-05	0.000242814	Mcli000307.g.t1	Up-in-A
1489.23	0.767043	0.0567959	13.5053	1.45583e-41	5.33932e-40	Mcli000308.g.t1	Up-in-A
11.6994	-0.589824	0.592802	-0.994976	0.319748	0.460052	Mcli000309.g.t1	0
500.903	-0.328291	0.107465	-3.05485	0.00225169	0.00647187	Mcli000310.g.t1	Up-in-H
187.567	-0.0253236	0.165472	-0.153039	0.878368	0.927767	Mcli000311.g.t2	0
44.2283	-0.159048	0.39841	-0.399207	0.689741	0.800682	Mcli000311.g.t3	0
15.4745	0.796694	0.522187	1.52569	0.127088	0.218805	Mcli000312.g.t1	0
301.07	0.158409	0.0838178	1.88992	0.0587685	0.114671	Mcli000313.g.t2	0
364.976	-0.0617096	0.0782051	-0.789073	0.430069	0.575804	Mcli000314.g.t1	0
38.162	-0.393446	0.336548	-1.16906	0.242378	0.36899	Mcli000314.g.t2	0
315.12	-0.190554	0.106103	-1.79593	0.0725064	0.136991	Mcli000315.g.t1	0
303.635	11.8291	1.02203	11.5742	5.5712e-31	1.34338e-29	Mcli000317.g.t1	Up-in-A
1.55539	3.38826	3.39344	0.998473	0.31805	0.458137	Mcli000319.g.t1	0
355.156	12.0551	1.0217	11.7992	3.94269e-32	1.00467e-30	Mcli000319.g.t2	Up-in-A
464.773	0.0312379	0.0973135	0.321003	0.748208	0.843011	Mcli000320.g.t2	0
107.436	0.133529	0.125823	1.06124	0.28858	0.424307	Mcli000321.g.t1	0
67.1193	2.82621	0.289222	9.77177	1.48835e-22	2.2791e-21	Mcli000322.g.t1	Up-in-A
66.0863	0.659855	0.160566	4.10955	3.96433e-05	0.000156466	Mcli000323.g.t1	Up-in-A
186.673	0.200549	0.0950185	2.11064	0.0348037	0.0732878	Mcli000324.g.t1	0
5.54136	-1.42949	0.733966	-1.94762	0.0514602	0.102629	Mcli000325.g.t1	0
9.00937	-2.19318	0.6195	-3.54025	0.000399754	0.00133574	Mcli000326.g.t1	Up-in-H
2.52964	-1.4884	0.979021	-1.5203	0.128436	0.220706	Mcli000327.g.t1	0
1.52114	2.5011	2.46141	1.01612	0.309571	0.448502	Mcli000329.g.t1	0
267.741	0.296083	0.147438	2.00819	0.0446233	0.0906906	Mcli000330.g.t1	0
39.6105	0.882865	0.457614	1.92928	0.0536963	0.106295	Mcli000330.g.t2	0
41.1515	1.19366	0.852857	1.3996	0.161633	0.266897	Mcli000330.g.t3	0
1296.65	0.0213833	0.0975915	0.219111	0.826564	0.895237	Mcli000331.g.t1	0
3007.96	0.342012	0.0572275	5.97636	2.28183e-09	1.46488e-08	Mcli000331.g.t2	Up-in-A
370.459	-0.174777	0.508637	-0.343619	0.731133	0.830736	Mcli000331.g.t3	0
204.544	0.330671	0.145944	2.26574	0.0234672	0.0520837	Mcli000332.g.t1	0
517.889	0.0736624	0.057697	1.27671	0.201704	0.318848	Mcli000335.g.t1	0
78.7348	0.226226	0.149726	1.51093	0.130806	0.224048	Mcli000336.g.t1	0
221.176	0.288615	0.146735	1.96691	0.0491936	0.0986756	Mcli000337.g.t1	0
27.5662	0.311637	0.389976	0.79912	0.424221	0.570208	Mcli000337.g.t2	0
69.5927	0.956916	0.255797	3.74091	0.000183352	0.000651878	Mcli000337.g.t4	Up-in-A
48.8398	1.69758	0.795376	2.13432	0.0328168	0.0697222	Mcli000337.g.t5	0
71.4145	1.0014	0.181442	5.51913	3.40682e-08	1.95523e-07	Mcli000338.g.t1	Up-in-A
6.95092	1.67862	0.715837	2.34498	0.0190282	0.0433545	Mcli000338.g.t3	Up-in-A
96.4495	0.47179	0.134639	3.50411	0.000458133	0.00151212	Mcli000339.g.t1	Up-in-A
1.532	0.116642	1.62717	0.0716835	0.942854	0.967017	Mcli000341.g.t1	0
1292.51	0.401128	0.0585134	6.85533	7.11477e-12	5.58105e-11	Mcli000342.g.t1	Up-in-A
670.514	-0.136109	0.0626824	-2.1714	0.0299008	0.0643145	Mcli000343.g.t2	0
90.9683	0.312069	0.131704	2.36947	0.0178138	0.0409539	Mcli000344.g.t1	Up-in-A
72.4873	-0.405584	0.174759	-2.32081	0.020297	0.0458716	Mcli000345.g.t1	Up-in-H
283.223	-0.286118	0.0774038	-3.69643	0.000218652	0.000765862	Mcli000346.g.t1	Up-in-H
63.516	-0.742991	0.460547	-1.61328	0.106684	0.189387	Mcli000346.g.t2	0
173.944	-0.47161	0.118409	-3.98289	6.80824e-05	0.000258854	Mcli000346.g.t3	Up-in-H
507.021	6.795	0.238345	28.5091	9.03607e-179	2.79804e-176	Mcli000347.g.t1	Up-in-A
1278.35	0.588374	0.0713795	8.2429	1.68088e-16	1.809e-15	Mcli000348.g.t1	Up-in-A
397.256	-0.260056	0.108141	-2.40478	0.0161824	0.0376247	Mcli000349.g.t1	Up-in-H
31.1382	0.733274	0.336412	2.17969	0.0292804	0.0631661	Mcli000351.g.t1	0
244.043	0.000272492	0.0821885	0.00331545	0.997355	0.998828	Mcli000352.g.t1	0
564.296	-0.748302	0.062468	-11.979	4.57976e-33	1.20725e-31	Mcli000354.g.t1	Up-in-H
9.41194	1.53912	0.555114	2.77262	0.00556071	0.014633	Mcli000355.g.t1	Up-in-A
55.5695	0.0739231	0.248788	0.297133	0.766365	0.855841	Mcli000358.g.t1	0
2172	0.0986466	0.139064	0.709359	0.478102	0.622075	Mcli000359.g.t1	0
1.27711	-0.316344	1.44135	-0.219478	0.826278	0.895006	Mcli000361.g.t1	0
49.3968	0.440615	0.194323	2.26743	0.0233637	0.0518986	Mcli000362.g.t1	0
87.4263	-0.159096	0.155264	-1.02468	0.305516	0.443833	Mcli000364.g.t1	0
2.60249	-1.8936	1.05915	-1.78784	0.0738011	0.13897	Mcli000365.g.t1	0
33.8563	-1.1916	0.281859	-4.22765	2.36147e-05	9.6167e-05	Mcli000367.g.t1	Up-in-H
11.1154	3.72005	0.707372	5.25897	1.44865e-07	7.78166e-07	Mcli000368.g.t1	Up-in-A
166.945	1.32167	0.194738	6.78692	1.14554e-11	8.84419e-11	Mcli000369.g.t1	Up-in-A
635.628	1.75308	0.121546	14.4231	3.70062e-47	1.62234e-45	Mcli000369.g.t2	Up-in-A
317.668	2.14109	0.134561	15.9117	5.25742e-57	3.01546e-55	Mcli000369.g.t3	Up-in-A
3.66528	-1.80974	0.813094	-2.22574	0.0260315	0.0569941	Mcli000370.g.t1	0
248.996	1.09239	0.0915918	11.9268	8.58533e-33	2.24259e-31	Mcli000371.g.t1	Up-in-A
123.936	0.241197	0.14889	1.61996	0.10524	0.187368	Mcli000372.g.t1	0
71.8714	0.499087	0.172238	2.89766	0.00375956	0.010293	Mcli000373.g.t1	Up-in-A
140.487	9.27549	1.01389	9.14843	5.77681e-20	7.63867e-19	Mcli000374.g.t1	Up-in-A
272.528	0.1481	0.0760571	1.94722	0.0515087	0.102709	Mcli000377.g.t1	0
816.774	0.575392	0.0638197	9.01591	1.95244e-19	2.49018e-18	Mcli000378.g.t1	Up-in-A
116.643	0.433772	0.129177	3.35796	0.000785202	0.00248037	Mcli000379.g.t1	Up-in-A
32.4044	-0.123505	0.428999	-0.287891	0.77343	0.860915	Mcli000380.g.t2	0
59.9317	-0.374097	0.289252	-1.29333	0.195898	0.311574	Mcli000380.g.t3	0
177.161	0.140796	0.157738	0.892594	0.372075	0.516785	Mcli000381.g.t1	0
2.04327	0.065588	1.12631	0.0582328	0.953563	0.973096	Mcli000383.g.t1	0
342.994	0.276086	0.0849906	3.24843	0.00116043	0.00353866	Mcli000384.g.t2	Up-in-A
131.867	-0.516146	0.144675	-3.56764	0.000360217	0.001215	Mcli000385.g.t1	Up-in-H
225.991	0.967197	0.112514	8.5962	8.24005e-18	9.6147e-17	Mcli000388.g.t1	Up-in-A
161.736	0.543749	0.108872	4.9944	5.90199e-07	2.95734e-06	Mcli000389.g.t1	Up-in-A
3.03869	-1.77283	1.02394	-1.73137	0.083386	0.154124	Mcli000391.g.t1	0
193.968	0.311928	0.0998382	3.12434	0.00178205	0.00522295	Mcli000392.g.t1	Up-in-A
10.0447	-1.31584	2.90179	-0.453456	0.65022	0.769745	Mcli000392.g.t3	0
601.679	0.0572278	0.0651827	0.87796	0.379966	0.525047	Mcli000393.g.t1	0
2.13994	2.37713	1.29331	1.83802	0.06606	0.12662	Mcli000395.g.t1	0
18.3932	0.220208	0.34451	0.639191	0.522699	0.663476	Mcli000396.g.t1	0
29.5754	-1.10762	0.356081	-3.11059	0.00186714	0.00545064	Mcli000397.g.t1	Up-in-H
487.817	-0.997451	0.0867094	-11.5034	1.2686e-30	3.01001e-29	Mcli000398.g.t1	Up-in-H
4.3695	0.0116667	0.779751	0.014962	0.988062	0.993693	Mcli000399.g.t1	0
6.55348	6.2986	1.20194	5.24038	1.60245e-07	8.56738e-07	Mcli000400.g.t1	Up-in-A
2.25183	-0.0496807	0.947969	-0.0524075	0.958204	0.975998	Mcli000401.g.t1	0
3.04795	-2.67365	1.10832	-2.41234	0.0158505	0.0369649	Mcli000402.g.t1	Up-in-H
1.40722	2.45692	2.39003	1.02799	0.303955	0.44209	Mcli000403.g.t1	0
2.66104	0.237637	0.952487	0.249491	0.802981	0.880178	Mcli000404.g.t1	0
14.9637	-2.81521	0.586679	-4.79855	1.59817e-06	7.59426e-06	Mcli000405.g.t1	Up-in-H
6.22199	-1.30535	0.676955	-1.92827	0.0538213	0.106513	Mcli000405.g.t4	0
33.5961	-0.520381	0.267485	-1.94546	0.0517194	0.103053	Mcli000406.g.t1	0
41.5798	0.360911	0.229057	1.57564	0.11511	0.201739	Mcli000407.g.t1	0
1.23767	-0.350372	1.3834	-0.253269	0.800061	0.877967	Mcli000408.g.t1	0
78.4017	0.80624	0.161305	4.99823	5.78593e-07	2.902e-06	Mcli000409.g.t1	Up-in-A
117.294	-1.08963	0.433653	-2.51268	0.0119819	0.0289318	Mcli000410.g.t1	Up-in-H
591.015	0.042202	0.0839392	0.502768	0.615128	0.741786	Mcli000410.g.t3	0
60.0853	0.174025	0.19253	0.903883	0.366057	0.510427	Mcli000411.g.t1	0
2337.68	-0.0162936	0.0748062	-0.217811	0.827576	0.895721	Mcli000412.g.t1	0
378.84	0.769167	0.0718473	10.7056	9.58201e-27	1.8722e-25	Mcli000413.g.t1	Up-in-A
21.7965	0.516711	0.294762	1.75297	0.0796064	0.148202	Mcli000414.g.t1	0
172.007	-0.357742	0.119364	-2.99707	0.00272586	0.00769461	Mcli000415.g.t1	Up-in-H
2.18519	-2.17594	1.79002	-1.21559	0.22414	0.346685	Mcli000416.g.t1	0
512.109	1.91901	0.066198	28.9889	9.09184e-185	3.08902e-182	Mcli000418.g.t1	Up-in-A
155.549	0.767188	0.109505	7.00596	2.45304e-12	1.98766e-11	Mcli000419.g.t1	Up-in-A
60.4603	-1.01225	0.332092	-3.04809	0.00230298	0.00660377	Mcli000420.g.t1	Up-in-H
1.44408	-1.29299	1.51203	-0.855136	0.392476	0.538184	Mcli000421.g.t1	0
3.49524	-2.93011	1.1047	-2.6524	0.00799215	0.0202515	Mcli000422.g.t1	Up-in-H
32.2867	-0.370543	0.289174	-1.28138	0.200059	0.316791	Mcli000423.g.t1	0
173.714	0.48205	0.105971	4.5489	5.39259e-06	2.39217e-05	Mcli000426.g.t1	Up-in-A
134.103	0.864117	0.407327	2.12143	0.0338856	0.0716228	Mcli000427.g.t1	0
44.6599	-0.659666	2.33941	-0.28198	0.777959	0.863703	Mcli000427.g.t2	0
1.70095	0.926636	3.32621	0.278586	0.780563	0.865258	Mcli000427.g.t3	0
3.16851	0.850068	0.892659	0.952287	0.340951	0.483677	Mcli000428.g.t1	0
5.73444	-0.275218	0.691055	-0.398257	0.690441	0.801172	Mcli000429.g.t1	0
3.68032	-3.0642	1.19546	-2.56321	0.0103711	0.0254875	Mcli000429.g.t2	Up-in-H
9.20167	-3.37244	0.772656	-4.36474	1.27276e-05	5.3764e-05	Mcli000429.g.t3	Up-in-H
95.1691	-2.02868	0.20208	-10.039	1.02686e-23	1.68815e-22	Mcli000429.g.t4	Up-in-H
5.53419	-0.0456449	0.70471	-0.0647712	0.948356	0.970232	Mcli000430.g.t1	0
77.7184	-0.705346	0.152702	-4.6191	3.85402e-06	1.74236e-05	Mcli000431.g.t1	Up-in-H
65.4465	9.61739	1.03635	9.28008	1.69345e-20	2.31366e-19	Mcli000432.g.t1	Up-in-A
7715.63	0.114388	0.0816249	1.40139	0.161098	0.266086	Mcli000433.g.t2	0
3.10646	5.2175	3.13708	1.66317	0.0962781	0.173913	Mcli000433.g.t4	0
35.682	0.479398	0.342416	1.40005	0.161499	0.266694	Mcli000433.g.t5	0
577.95	-0.03251	0.06114	-0.531731	0.594912	0.725114	Mcli000433.g.t6	0
25.807	-1.49995	0.381621	-3.93046	8.47839e-05	0.000318127	Mcli000434.g.t1	Up-in-H
8.62157	-0.897504	0.572498	-1.5677	0.116951	0.204381	Mcli000435.g.t1	0
7.03543	0.496049	0.598561	0.828737	0.407253	0.553038	Mcli000436.g.t1	0
221.943	0.383624	0.101336	3.78567	0.000153294	0.000552602	Mcli000437.g.t1	Up-in-A
96.0124	-0.327267	0.181256	-1.80555	0.0709888	0.134601	Mcli000437.g.t2	0
210.523	0.0134253	0.133288	0.100724	0.91977	0.953687	Mcli000437.g.t3	0
32.2913	-1.57238	1.26418	-1.24379	0.213576	0.333737	Mcli000437.g.t4	0
12.6387	-0.287562	0.986162	-0.291597	0.770595	0.859008	Mcli000438.g.t1	0
2.23886	-2.89365	1.49117	-1.94052	0.0523166	0.104036	Mcli000439.g.t1	0
132.204	8.60219	0.837462	10.2717	9.4486e-25	1.63868e-23	Mcli000440.g.t1	Up-in-A
8147.7	0.339312	0.0856154	3.96321	7.39471e-05	0.000279782	Mcli000441.g.t1	Up-in-A
163.233	-0.651368	0.225871	-2.88381	0.00392897	0.0107113	Mcli000442.g.t1	Up-in-H
4.70909	-5.5649	3.24519	-1.71482	NA	NA	Mcli000443.g.t1	0
477.851	-0.356326	0.0719377	-4.95326	7.29814e-07	3.61948e-06	Mcli000443.g.t2	Up-in-H
18.7034	-1.28916	0.35644	-3.61677	0.000298301	0.00102066	Mcli000444.g.t1	Up-in-H
35.8358	0.275762	0.225677	1.22193	0.221733	0.343899	Mcli000445.g.t1	0
91.6434	0.0902641	0.160095	0.563814	0.57288	0.707032	Mcli000446.g.t1	0
207.809	0.542185	0.119756	4.5274	5.97139e-06	2.6346e-05	Mcli000447.g.t1	Up-in-A
55.7975	0.922302	0.188252	4.89928	9.61868e-07	4.71631e-06	Mcli000448.g.t1	Up-in-A
159.629	-1.52565	0.126611	-12.0499	1.94121e-33	5.19551e-32	Mcli000449.g.t1	Up-in-H
1291.31	-0.514534	0.0590453	-8.71422	2.92773e-18	3.49876e-17	Mcli000451.g.t1	Up-in-H
220.197	10.6443	1.02303	10.4047	2.35968e-25	4.22111e-24	Mcli000453.g.t1	Up-in-A
103.556	-0.561094	0.134537	-4.17055	3.0387e-05	0.000122049	Mcli000454.g.t1	Up-in-H
346.082	0.224769	0.0960959	2.339	0.0193353	0.0439663	Mcli000455.g.t1	Up-in-A
63.2321	0.0772016	0.207902	0.371336	0.710387	0.816168	Mcli000456.g.t1	0
62.6293	1.03373	0.185035	5.58667	2.3147e-08	1.35123e-07	Mcli000457.g.t1	Up-in-A
7.41296	1.02248	0.762199	1.34149	0.179761	0.291054	Mcli000459.g.t1	0
607.092	-0.629661	0.092134	-6.83419	8.24672e-12	6.43905e-11	Mcli000460.g.t1	Up-in-H
43.7009	-0.847308	0.218754	-3.87334	0.000107356	0.000396616	Mcli000461.g.t1	Up-in-H
580.081	-0.702827	0.145975	-4.81472	1.4741e-06	7.04162e-06	Mcli000462.g.t1	Up-in-H
842.388	-0.195561	0.141962	-1.37756	0.168339	0.275858	Mcli000462.g.t2	0
193.145	-0.843331	0.161897	-5.20906	1.89804e-07	1.00663e-06	Mcli000462.g.t3	Up-in-H
1690.48	-0.687801	0.037786	-18.2025	4.92798e-74	4.14977e-72	Mcli000463.g.t1	Up-in-H
20.5582	0.499352	0.649748	0.768532	0.442171	0.587921	Mcli000463.g.t2	0
11.0121	-0.9122	1.15005	-0.793184	0.42767	0.573452	Mcli000463.g.t3	0
216.255	1.01388	0.106676	9.50431	2.01382e-21	2.88426e-20	Mcli000464.g.t1	Up-in-A
178.371	0.276973	0.15624	1.77274	0.0762715	0.142923	Mcli000466.g.t1	0
148.502	0.671345	0.291562	2.30258	0.0213024	0.0478632	Mcli000466.g.t2	Up-in-A
630.657	0.589997	0.0828967	7.11725	1.10102e-12	9.17982e-12	Mcli000466.g.t3	Up-in-A
231.77	-0.0540876	0.241714	-0.223767	0.822939	0.89288	Mcli000466.g.t4	0
185.961	0.163866	0.0908247	1.8042	0.0711996	0.134944	Mcli000466.g.t6	0
350.599	0.313595	0.130725	2.39889	0.016445	0.0381765	Mcli000466.g.t7	Up-in-A
700.757	0.168675	0.108284	1.55771	0.119302	0.207768	Mcli000466.g.t8	0
23.2695	-0.856401	0.862786	-0.992599	0.320905	0.46138	Mcli000466.g.t9	0
6.71643	-1.20794	0.653965	-1.84709	0.0647336	0.124473	Mcli000467.g.t1	0
163.088	0.245112	0.122207	2.00571	0.0448873	0.0911553	Mcli000468.g.t1	0
379.384	-0.186739	0.0909696	-2.05276	0.0400959	0.0828207	Mcli000469.g.t1	0
40.8102	1.36477	0.245041	5.56954	2.55413e-08	1.48392e-07	Mcli000470.g.t1	Up-in-A
164.76	-0.555804	0.12217	-4.54943	5.37912e-06	2.38663e-05	Mcli000473.g.t1	Up-in-H
147.807	-0.176273	0.126898	-1.38909	0.164806	0.271176	Mcli000474.g.t1	0
19.7393	3.03808	0.425964	7.13225	9.87414e-13	8.26646e-12	Mcli000475.g.t1	Up-in-A
140.232	0.277356	0.128143	2.16442	0.030432	0.0653106	Mcli000476.g.t1	0
116.796	-1.06981	0.13306	-8.04002	8.9827e-16	9.24828e-15	Mcli000477.g.t1	Up-in-H
7.36807	-1.55494	1.24959	-1.24436	0.213367	0.333562	Mcli000478.g.t1	0
9.67788	-1.78923	0.677626	-2.64044	0.00827985	0.0208933	Mcli000478.g.t2	Up-in-H
13.2834	-2.20291	1.31735	-1.67223	0.0944789	0.171155	Mcli000478.g.t3	0
498.054	-0.100932	0.110197	-0.915929	0.359704	0.503722	Mcli000479.g.t1	0
6.72246	-0.94153	0.549582	-1.71318	0.0866803	0.159125	Mcli000480.g.t1	0
107.213	-0.130666	0.137908	-0.947488	0.34339	0.486432	Mcli000481.g.t1	0
79.828	-0.0385191	0.251176	-0.153355	0.878118	0.927599	Mcli000481.g.t3	0
45.8141	-0.0282312	0.247197	-0.114205	0.909075	0.947155	Mcli000481.g.t4	0
155.606	0.31189	0.105946	2.94384	0.00324162	0.00899634	Mcli000482.g.t1	Up-in-A
124.344	0.251623	1.25945	0.199789	0.841646	0.904646	Mcli000483.g.t1	0
14.4861	-0.414706	0.64636	-0.641602	0.521131	0.662123	Mcli000483.g.t10	0
148.089	-0.227041	0.258744	-0.877476	0.380228	0.525335	Mcli000483.g.t2	0
48.2985	1.43724	3.22997	0.444969	0.656342	0.774837	Mcli000483.g.t4	0
39.9689	-1.37708	2.24682	-0.612901	0.539942	0.67876	Mcli000483.g.t9	0
12.5268	-1.46419	0.80485	-1.8192	0.0688805	0.131143	Mcli000484.g.t1	0
2.45593	-0.509983	2.10325	-0.242474	0.808413	0.883657	Mcli000484.g.t3	0
125.033	10.5489	1.03103	10.2314	1.4348e-24	2.4648e-23	Mcli000485.g.t1	Up-in-A
81.1449	1.25025	0.241161	5.18433	2.16797e-07	1.14248e-06	Mcli000486.g.t1	Up-in-A
16.7733	5.15737	0.965451	5.34193	9.19627e-08	5.05196e-07	Mcli000486.g.t2	Up-in-A
22.3083	3.35075	2.0572	1.62879	0.103357	0.184527	Mcli000486.g.t3	0
33.2584	1.27831	0.34702	3.68368	0.000229891	0.000802241	Mcli000486.g.t5	Up-in-A
41.2994	0.145453	0.517529	0.281054	0.778669	0.864099	Mcli000488.g.t1	0
5.1665	-2.71833	1.03143	-2.63549	0.0084015	0.0211693	Mcli000490.g.t1	Up-in-H
32.2894	-2.90791	0.470664	-6.17833	6.47843e-10	4.33179e-09	Mcli000492.g.t1	Up-in-H
93.4533	10.1319	1.02613	9.87383	5.40612e-23	8.51285e-22	Mcli000493.g.t2	Up-in-A
30.8002	-0.259317	0.244211	-1.06186	0.288301	0.424048	Mcli000494.g.t1	0
49.4264	0.405917	0.182939	2.21887	0.0264957	0.0578887	Mcli000495.g.t1	0
3.05557	-1.16776	0.930423	-1.25508	0.20945	0.328777	Mcli000496.g.t1	0
63.1368	-0.630297	0.16938	-3.7212	0.00019828	0.000699966	Mcli000497.g.t1	Up-in-H
2.79564	0.464571	3.28368	0.141479	0.887492	0.934117	Mcli000498.g.t1	0
3.28788	-0.751709	0.785433	-0.957063	0.338536	0.481045	Mcli000499.g.t1	0
18.0731	-0.79477	0.357565	-2.22273	0.026234	0.0573913	Mcli000500.g.t1	0
10.5503	0.187409	0.463147	0.404643	0.68574	0.797761	Mcli000501.g.t1	0
505.364	-0.0689123	0.0754913	-0.912851	0.361321	0.505378	Mcli000502.g.t1	0
112.459	-0.16813	0.220997	-0.760779	0.446789	0.592197	Mcli000502.g.t2	0
15.6568	-1.38502	0.444947	-3.11277	0.00185339	0.00541325	Mcli000503.g.t1	Up-in-H
73.9697	-0.483902	0.207845	-2.32819	0.0199022	0.0450877	Mcli000504.g.t1	Up-in-H
45.4356	-2.81708	0.357972	-7.86956	3.55879e-15	3.52743e-14	Mcli000505.g.t1	Up-in-H
973.7	12.7897	1.02085	12.5286	5.20907e-36	1.55874e-34	Mcli000506.g.t1	Up-in-A
13.9059	-0.909357	0.451194	-2.01545	0.0438579	0.0893763	Mcli000509.g.t1	0
3.8033	-0.511715	0.872117	-0.586751	0.557371	0.693577	Mcli000510.g.t1	0
2.94882	0.582749	2.06866	0.281704	0.77817	0.863781	Mcli000510.g.t2	0
7.41102	-1.77847	1.06654	-1.66752	0.0954106	0.172632	Mcli000510.g.t3	0
109.216	1.43956	0.131432	10.9529	6.43235e-28	1.33179e-26	Mcli000511.g.t1	Up-in-A
56.5927	0.752248	0.237365	3.16916	0.0015288	0.00455217	Mcli000512.g.t1	Up-in-A
27.1085	-0.465848	0.33179	-1.40404	0.160306	0.265001	Mcli000514.g.t1	0
8.72409	-1.77711	0.946769	-1.87702	0.0605153	0.117624	Mcli000515.g.t1	0
2.78458	-0.000681456	1.07875	-0.000631711	0.999496	0.999816	Mcli000516.g.t1	0
35.7518	0.695943	0.27288	2.55037	0.0107609	0.0263209	Mcli000517.g.t1	Up-in-A
3.88085	0.332541	0.697932	0.476466	0.633742	0.756526	Mcli000518.g.t1	0
588.429	9.1718	0.483726	18.9607	3.60105e-80	3.34946e-78	Mcli000519.g.t2	Up-in-A
10.3617	-0.260431	0.531494	-0.489998	0.624135	0.74945	Mcli000520.g.t1	0
251.8	-0.160683	0.173279	-0.927308	0.353766	0.497357	Mcli000521.g.t1	0
5.13363	-5.68881	3.11581	-1.82579	0.067882	0.129559	Mcli000521.g.t10	0
137.442	-0.0692753	0.112707	-0.61465	0.538786	0.677672	Mcli000521.g.t2	0
188.461	-0.0809028	0.111623	-0.724783	0.468585	0.613048	Mcli000521.g.t5	0
168.63	0.137749	0.191176	0.720535	0.471196	0.615608	Mcli000521.g.t6	0
65.2733	0.519517	0.176089	2.95031	0.00317459	0.00882782	Mcli000521.g.t7	Up-in-A
32.4644	1.22673	1.3181	0.930679	0.35202	0.495671	Mcli000521.g.t8	0
278.669	-0.106491	0.0759262	-1.40256	0.160747	0.265614	Mcli000524.g.t1	0
285.968	0.0853293	0.518872	0.164452	0.869376	0.922311	Mcli000525.g.t1	0
29.3966	5.17399	0.607438	8.51772	1.62725e-17	1.86404e-16	Mcli000526.g.t1	Up-in-A
18.7677	-0.382753	0.963413	-0.397288	0.691155	0.801697	Mcli000527.g.t1	0
94.0764	1.14857	0.250107	4.59234	4.38304e-06	1.96662e-05	Mcli000527.g.t2	Up-in-A
263.849	-0.325344	0.105133	-3.09461	0.00197072	0.0057289	Mcli000530.g.t1	Up-in-H
56.8803	-0.253793	0.989791	-0.256411	0.797634	0.876404	Mcli000530.g.t2	0
17.2071	0.428321	0.947805	0.451909	0.651335	0.770646	Mcli000530.g.t3	0
7.65836	0.772044	2.27495	0.339368	0.734333	0.832651	Mcli000530.g.t4	0
8.48242	-0.863185	2.23572	-0.386089	0.699431	0.807582	Mcli000530.g.t5	0
6.64491	-1.45652	0.63084	-2.30885	0.0209519	0.0471861	Mcli000531.g.t1	Up-in-H
3.73313	0.240121	0.725114	0.331149	0.740532	0.837429	Mcli000532.g.t1	0
1.79535	1.58872	1.14316	1.38976	0.164602	0.270886	Mcli000533.g.t1	0
8.93586	-0.13636	0.515355	-0.264594	0.791322	0.872423	Mcli000538.g.t1	0
23.4547	-0.745475	0.39351	-1.89442	0.0581687	0.113741	Mcli000539.g.t1	0
1.64359	-1.67111	2.55281	-0.654618	0.512714	0.654265	Mcli000539.g.t2	0
54.1061	-1.43451	0.20933	-6.85285	7.23927e-12	5.67689e-11	Mcli000540.g.t1	Up-in-H
82.209	-0.596464	0.325908	-1.83016	0.0672255	0.128462	Mcli000541.g.t1	0
128.79	0.65431	0.109062	5.99944	1.97999e-09	1.27832e-08	Mcli000542.g.t1	Up-in-A
221.451	-0.165963	0.0857046	-1.93645	0.0528122	0.104821	Mcli000543.g.t1	0
15.6321	0.417956	0.390751	1.06962	0.28479	0.419856	Mcli000546.g.t1	0
6.26486	-0.787691	0.624317	-1.26168	0.207062	0.325688	Mcli000547.g.t1	0
757.575	-0.194935	0.0560403	-3.47848	0.000504265	0.00165257	Mcli000548.g.t1	Up-in-H
13.0975	-0.566826	0.477363	-1.18741	0.235066	0.360159	Mcli000551.g.t1	0
2.76297	-1.22646	0.906435	-1.35306	0.176035	0.286149	Mcli000552.g.t1	0
61.9455	0.560589	0.165991	3.37723	0.000732197	0.00232525	Mcli000553.g.t1	Up-in-A
2.8444	-2.57439	1.17779	-2.18578	0.0288319	0.0623112	Mcli000554.g.t1	0
129.831	0.00891229	0.161237	0.0552744	0.95592	0.974443	Mcli000555.g.t1	0
33.1097	-0.086261	0.351362	-0.245505	0.806066	0.882037	Mcli000555.g.t2	0
110.629	0.134639	0.154885	0.869279	0.384695	0.529911	Mcli000555.g.t3	0
1.27726	-3.68085	3.04993	-1.20686	0.227484	0.350861	Mcli000556.g.t1	0
283.04	0.221822	0.117737	1.88405	0.0595578	0.115998	Mcli000556.g.t2	0
54.3725	-0.440676	0.436408	-1.00978	0.312602	0.452002	Mcli000556.g.t3	0
11.7667	-0.228775	0.474057	-0.482589	0.629387	0.753101	Mcli000558.g.t1	0
129.114	1.15195	0.156058	7.38157	1.56432e-13	1.38074e-12	Mcli000559.g.t1	Up-in-A
53.6507	-0.0353112	0.18813	-0.187696	0.851115	0.910498	Mcli000562.g.t1	0
3.84916	-3.08814	1.11152	-2.77831	0.00546429	0.0144119	Mcli000563.g.t2	Up-in-H
3.32977	1.36371	2.08174	0.65508	0.512416	0.654005	Mcli000565.g.t1	0
175.826	0.15962	0.106316	1.50137	0.13326	0.227455	Mcli000565.g.t2	0
327.451	-0.780467	0.0730569	-10.683	1.22265e-26	2.37562e-25	Mcli000566.g.t1	Up-in-H
6.42383	-6.01226	2.02921	-2.96287	0.00304788	0.00851225	Mcli000567.g.t1	Up-in-H
60.1401	-0.175951	0.256699	-0.685435	0.493069	0.636139	Mcli000570.g.t1	0
134.256	-1.69118	0.142896	-11.835	2.57208e-32	6.61614e-31	Mcli000571.g.t1	Up-in-H
1.59112	0.0444143	1.07473	0.0413258	0.967036	0.981521	Mcli000572.g.t1	0
3.10856	-0.903993	0.792922	-1.14008	0.254254	0.3833	Mcli000573.g.t1	0
487.875	12.5136	1.02311	12.231	2.12432e-34	5.9187e-33	Mcli000574.g.t1	Up-in-A
196.409	9.17346	0.839188	10.9314	8.16238e-28	1.68358e-26	Mcli000574.g.t3	Up-in-A
303.581	0.722435	0.0895642	8.06611	7.25756e-16	7.50848e-15	Mcli000575.g.t1	Up-in-A
9.46868	-1.74715	0.571494	-3.05716	0.00223443	0.00642678	Mcli000577.g.t1	Up-in-H
23.5736	0.169744	0.295526	0.57438	0.565711	0.700778	Mcli000578.g.t1	0
86.0297	0.444511	0.140419	3.16561	0.00154757	0.00460162	Mcli000579.g.t1	Up-in-A
2.19515	4.71319	1.50173	3.13851	0.0016981	0.00500448	Mcli000581.g.t1	Up-in-A
271.273	0.282423	0.090317	3.12702	0.00176588	0.00518053	Mcli000582.g.t1	Up-in-A
194.451	-0.679885	0.103607	-6.56215	5.30389e-11	3.89045e-10	Mcli000583.g.t1	Up-in-H
2.31227	0.346728	1.53735	0.225535	0.821563	0.891913	Mcli000583.g.t2	0
13.9347	-0.654538	0.431422	-1.51716	0.129225	0.22179	Mcli000584.g.t1	0
432.509	0.0379145	0.0744333	0.509375	0.61049	0.737924	Mcli000585.g.t1	0
4.49067	0.396068	2.88608	0.137234	0.890846	0.936297	Mcli000585.g.t3	0
12.9108	-1.0591	0.424791	-2.49323	0.0126588	0.030355	Mcli000586.g.t1	Up-in-H
145.652	5.91856	0.340468	17.3836	1.09818e-67	8.06737e-66	Mcli000587.g.t1	Up-in-A
62.9085	0.436504	0.172505	2.53039	0.0113935	0.0276817	Mcli000588.g.t1	Up-in-A
115.901	0.0681758	0.176748	0.385723	0.699702	0.807739	Mcli000589.g.t1	0
46.6566	0.16339	0.258827	0.63127	0.527864	0.668282	Mcli000591.g.t1	0
1.49796	1.38134	2.46753	0.559807	0.575611	0.709293	Mcli000592.g.t1	0
5.95049	-5.90217	3.10888	-1.89849	0.0576314	0.112834	Mcli000592.g.t2	0
463.869	0.21373	0.0734508	2.90984	0.00361614	0.00993095	Mcli000592.g.t3	Up-in-A
1675.05	0.846222	0.0773415	10.9414	7.30852e-28	1.51e-26	Mcli000593.g.t2	Up-in-A
15.855	7.08107	3.33799	2.12136	NA	NA	Mcli000594.g.t1	0
387.104	12.18	1.02617	11.8694	1.70646e-32	4.41504e-31	Mcli000594.g.t2	Up-in-A
192.708	0.466957	0.0922696	5.06079	4.17533e-07	2.13546e-06	Mcli000595.g.t1	Up-in-A
90.2369	0.454773	0.156595	2.90414	0.00368263	0.0100948	Mcli000596.g.t1	Up-in-A
326.601	-0.0146745	0.158175	-0.0927738	0.926083	0.957595	Mcli000599.g.t1	0
103.077	0.454059	0.137932	3.2919	0.000995141	0.00308011	Mcli000600.g.t1	Up-in-A
31.8045	0.441055	0.261519	1.68652	0.0916966	0.166968	Mcli000600.g.t3	0
36.1458	0.574153	0.24732	2.32149	0.0202602	0.0457906	Mcli000600.g.t4	Up-in-A
73.8185	0.282789	0.174994	1.61599	0.106097	0.188557	Mcli000600.g.t5	0
2.68569	5.00468	2.03977	2.45355	0.0141456	0.0334576	Mcli000601.g.t1	Up-in-A
200.74	0.151058	0.0993918	1.51982	0.128557	0.220883	Mcli000602.g.t1	0
5.98499	-5.91138	3.0766	-1.9214	0.0546812	0.1079	Mcli000604.g.t1	0
109.32	-0.28253	0.165292	-1.70928	0.0873998	0.160223	Mcli000604.g.t2	0
13.2036	-0.726724	1.803	-0.403064	0.686901	0.798694	Mcli000605.g.t1	0
1.86432	0.0518776	0.975348	0.0531888	0.957581	0.975608	Mcli000606.g.t1	0
5.44118	6.02872	3.05894	1.97085	0.0487411	0.0979278	Mcli000607.g.t1	0
203.196	-0.98838	0.110497	-8.94485	3.7246e-19	4.67846e-18	Mcli000607.g.t2	Up-in-H
9478.78	-0.351271	0.0940025	-3.73683	0.000186358	0.000661507	Mcli000608.g.t1	Up-in-H
1552.79	0.392389	0.0690079	5.68614	1.29943e-08	7.771e-08	Mcli000609.g.t3	Up-in-A
20981.1	-0.342061	0.0637297	-5.36737	7.98936e-08	4.41771e-07	Mcli000610.g.t1	Up-in-H
70.9839	0.499431	0.169248	2.95089	0.00316864	0.0088133	Mcli000611.g.t1	Up-in-A
166.298	0.00304961	0.136254	0.0223818	0.982143	0.990301	Mcli000612.g.t2	0
108.689	0.269023	0.132555	2.02952	0.0424058	0.0868185	Mcli000612.g.t3	0
1186.58	13.7964	1.02201	13.4993	1.57813e-41	5.7792e-40	Mcli000613.g.t1	Up-in-A
2.96515	-0.0131751	0.826064	-0.0159492	0.987275	0.993346	Mcli000614.g.t1	0
32.0773	-1.06485	0.288149	-3.69549	0.000219459	0.000768467	Mcli000617.g.t1	Up-in-H
5.23282	0.896151	0.650676	1.37726	0.168432	0.275981	Mcli000618.g.t1	0
8.02992	-6.3352	3.04537	-2.08027	0.0375004	0.0781591	Mcli000619.g.t1	0
18.1139	-2.00245	2.19225	-0.913423	0.36102	0.505095	Mcli000619.g.t11	0
1213.24	0.0330704	0.0648962	0.509589	0.610339	0.737797	Mcli000619.g.t4	0
3365.32	0.225046	0.0389758	5.77399	7.74155e-09	4.73019e-08	Mcli000620.g.t1	Up-in-A
315.015	8.43953	0.514915	16.3902	2.24868e-60	1.39262e-58	Mcli000621.g.t1	Up-in-A
853.115	-0.0149476	0.0538306	-0.277679	0.781259	0.865717	Mcli000622.g.t4	0
63.9045	-1.50805	0.254092	-5.93507	2.93713e-09	1.86695e-08	Mcli000623.g.t1	Up-in-H
5.67102	-0.571257	0.633017	-0.902436	0.366825	0.511265	Mcli000624.g.t1	0
8.40389	-0.787015	0.515659	-1.52623	0.126952	0.218622	Mcli000625.g.t1	0
222.951	2.07588	0.0999463	20.7699	8.10296e-96	9.69284e-94	Mcli000626.g.t1	Up-in-A
1.6345	0.965866	1.10677	0.87269	0.382832	0.527964	Mcli000627.g.t1	0
1596.86	0.0352523	0.0911932	0.386567	0.699077	0.807286	Mcli000628.g.t1	0
10.8951	1.36315	3.24346	0.420278	NA	NA	Mcli000628.g.t3	0
3.51561	-2.12693	2.72017	-0.781911	0.434267	0.579967	Mcli000628.g.t5	0
35.1762	-0.441957	0.301043	-1.46808	0.142081	0.239957	Mcli000629.g.t1	0
11.6262	1.09524	0.469904	2.33077	0.0197655	0.0448197	Mcli000630.g.t1	Up-in-A
89.4315	-0.310869	0.165551	-1.87778	0.0604108	0.11744	Mcli000632.g.t1	0
100.277	10.2329	1.02999	9.93493	2.93386e-23	4.67098e-22	Mcli000633.g.t1	Up-in-A
179.366	0.297222	0.0945885	3.14226	0.00167647	0.00494759	Mcli000634.g.t1	Up-in-A
906.702	-0.416593	0.341567	-1.21965	0.222596	0.344866	Mcli000635.g.t1	0
1133.25	-0.196105	0.271222	-0.723042	0.469654	0.614151	Mcli000635.g.t2	0
420.695	0.0841099	0.0736589	1.14188	0.253502	0.382367	Mcli000636.g.t1	0
330.011	0.129732	0.0747629	1.73525	0.0826969	0.153024	Mcli000637.g.t1	0
241.253	0.185696	0.0883326	2.10224	0.0355326	0.0746141	Mcli000637.g.t2	0
165.069	-0.0372871	0.113042	-0.329853	0.741511	0.838086	Mcli000638.g.t1	0
39.5535	0.0673246	0.24513	0.274649	0.783586	0.867097	Mcli000639.g.t1	0
212.762	-0.163658	0.103004	-1.58886	0.112093	0.197357	Mcli000640.g.t1	0
300.26	0.167314	0.12876	1.29942	0.1938	0.309031	Mcli000641.g.t1	0
558.732	-0.0386609	0.0954463	-0.405054	0.685438	0.797523	Mcli000641.g.t11	0
580.269	0.107801	0.115778	0.931098	0.351803	0.49545	Mcli000641.g.t2	0
399.32	-0.0187797	0.11852	-0.158452	0.8741	0.924968	Mcli000641.g.t7	0
638.174	-0.0784511	0.143217	-0.547779	0.583844	0.715778	Mcli000641.g.t8	0
203.284	0.0985089	0.171701	0.573724	0.566154	0.701101	Mcli000641.g.t9	0
370.823	0.416347	0.0779973	5.33796	9.39978e-08	5.15565e-07	Mcli000642.g.t1	Up-in-A
4.25289	1.58411	1.63574	0.968434	0.332828	0.474699	Mcli000643.g.t1	0
3.1772	1.59482	0.863798	1.84628	0.0648509	0.124679	Mcli000644.g.t1	0
129.186	-0.242322	0.130914	-1.85099	0.0641707	0.123561	Mcli000646.g.t1	0
7.91586	-0.241397	0.516064	-0.467765	0.639953	0.761572	Mcli000647.g.t1	0
7.11042	4.31278	0.983941	4.38317	1.16965e-05	4.9627e-05	Mcli000648.g.t1	Up-in-A
28.127	-0.449209	0.307669	-1.46004	0.144279	0.243013	Mcli000649.g.t1	0
6.12589	-0.797062	0.782714	-1.01833	0.308521	0.44736	Mcli000650.g.t1	0
12.7265	-0.294396	0.547827	-0.537389	0.590999	0.721891	Mcli000650.g.t2	0
22.9937	0.528014	0.329962	1.60023	0.109548	0.193614	Mcli000650.g.t4	0
209.535	1.58664	0.106231	14.9358	1.92871e-50	9.23308e-49	Mcli000650.g.t5	Up-in-A
28.9503	0.257967	0.258038	0.999723	0.317444	0.457453	Mcli000651.g.t1	0
27.6976	-0.0251154	0.321312	-0.0781652	0.937697	0.964076	Mcli000652.g.t1	0
826.606	0.0609413	0.0539395	1.12981	0.258557	0.388499	Mcli000653.g.t1	0
181.14	0.0199704	0.10439	0.191305	0.848287	0.908865	Mcli000654.g.t1	0
23.3365	8.12841	1.05355	7.71522	1.20774e-14	1.15093e-13	Mcli000655.g.t1	Up-in-A
228.397	0.556542	0.695457	0.800254	0.423564	0.569575	Mcli000656.g.t1	0
31.1964	1.05181	3.2316	0.325477	NA	NA	Mcli000656.g.t2	0
198.072	-0.352748	0.274973	-1.28285	0.199545	0.316172	Mcli000656.g.t3	0
297.267	0.0952096	0.177364	0.536803	0.591404	0.722168	Mcli000656.g.t4	0
555.825	-0.33082	0.223467	-1.4804	0.138767	0.235294	Mcli000656.g.t6	0
1528.59	0.392105	0.0462913	8.4704	2.44552e-17	2.77282e-16	Mcli000657.g.t1	Up-in-A
66.6059	0.831249	0.166603	4.98939	6.0571e-07	3.03196e-06	Mcli000657.g.t2	Up-in-A
563.71	0.900972	0.10432	8.63664	5.78907e-18	6.81661e-17	Mcli000657.g.t4	Up-in-A
373.999	-0.13015	0.0769513	-1.69133	0.090774	0.165571	Mcli000658.g.t2	0
16.695	1.72843	2.25715	0.765759	0.44382	0.589459	Mcli000658.g.t4	0
7.63598	0.213019	2.27496	0.0936362	0.925398	0.95713	Mcli000658.g.t5	0
205.815	-0.290242	0.110028	-2.63789	0.0083423	0.0210338	Mcli000659.g.t1	Up-in-H
116.671	-1.31957	0.160756	-8.2085	2.23967e-16	2.39301e-15	Mcli000660.g.t1	Up-in-H
4.24963	-0.88136	0.754504	-1.16813	0.242754	0.369427	Mcli000661.g.t1	0
287.04	0.218885	0.0978732	2.23641	0.0253248	0.0556986	Mcli000662.g.t1	0
4.36802	0.461958	1.64603	0.280649	0.778979	0.864264	Mcli000663.g.t1	0
47.8415	0.609953	0.19236	3.1709	0.00151966	0.00452631	Mcli000664.g.t1	Up-in-A
212.325	-0.252259	0.099553	-2.53391	0.0112797	0.0274311	Mcli000665.g.t2	Up-in-H
161.41	-0.366331	0.154328	-2.37371	0.0176102	0.0405526	Mcli000665.g.t3	Up-in-H
37.4671	0.226878	0.327615	0.692516	0.488614	0.631934	Mcli000665.g.t4	0
17.3545	-1.06312	0.548643	-1.93773	0.0526564	0.104558	Mcli000666.g.t1	0
234.858	-0.156853	0.107138	-1.46403	0.143187	0.241558	Mcli000667.g.t1	0
721.771	0.0686749	0.0685166	1.00231	0.316194	0.455973	Mcli000667.g.t2	0
367.257	0.0402261	0.101828	0.395042	0.692812	0.802934	Mcli000667.g.t3	0
21.0236	-0.560779	1.37178	-0.408796	0.682689	0.795252	Mcli000668.g.t1	0
13.2077	-0.0849001	0.434906	-0.195215	0.845225	0.907015	Mcli000669.g.t1	0
14.1499	1.60321	1.24073	1.29215	0.196306	0.31207	Mcli000670.g.t1	0
216.35	0.256424	0.0937693	2.73462	0.00624516	0.0162653	Mcli000670.g.t2	Up-in-A
48.6478	-0.0796286	0.225736	-0.352752	0.724275	0.825726	Mcli000671.g.t1	0
77.4094	0.306585	0.187287	1.63697	0.101636	0.181904	Mcli000672.g.t1	0
333.073	0.309413	0.0834669	3.70701	0.000209722	0.000737061	Mcli000672.g.t2	Up-in-A
554.307	0.155921	0.0925581	1.68458	0.0920705	0.167487	Mcli000673.g.t3	0
186.324	0.353267	0.127403	2.77283	0.00555716	0.0146261	Mcli000673.g.t4	Up-in-A
188.58	0.153374	0.119522	1.28323	0.19941	0.315983	Mcli000673.g.t5	0
217.08	-0.0831369	0.0867161	-0.958726	0.337697	0.480104	Mcli000673.g.t6	0
388.508	0.12235	0.0950152	1.28769	0.197853	0.313978	Mcli000673.g.t8	0
266.881	0.123286	0.0765262	1.61104	0.107172	0.190084	Mcli000674.g.t1	0
77.8195	-0.0629366	0.179142	-0.351322	0.725347	0.826408	Mcli000675.g.t1	0
417.757	0.782495	0.125401	6.23995	4.37717e-10	2.96323e-09	Mcli000676.g.t1	Up-in-A
16.6609	0.23907	0.365794	0.653563	0.513393	0.654927	Mcli000677.g.t1	0
13.4475	0.0478635	0.563849	0.084887	0.932351	0.961151	Mcli000677.g.t3	0
6.33511	0.392008	1.2566	0.311959	0.755071	0.847704	Mcli000678.g.t1	0
18.8304	1.29731	0.367032	3.5346	0.00040839	0.00136209	Mcli000680.g.t1	Up-in-A
1720.53	8.60327	0.235426	36.5434	2.27265e-292	2.09792e-289	Mcli000681.g.t1	Up-in-A
167.091	-0.621006	0.180597	-3.43863	0.000584672	0.001893	Mcli000682.g.t1	Up-in-H
7045.65	0.326953	0.0335818	9.73603	2.11658e-22	3.20798e-21	Mcli000683.g.t1	Up-in-A
4.25433	-1.09311	0.824373	-1.32599	0.184842	0.297525	Mcli000685.g.t1	0
2.74499	-2.00865	1.14468	-1.75477	0.0792988	0.147736	Mcli000686.g.t1	0
5.14767	-1.47232	0.709146	-2.07619	0.0378766	0.0788223	Mcli000688.g.t1	0
181.863	-0.701251	0.0966647	-7.25446	4.03254e-13	3.46126e-12	Mcli000689.g.t2	Up-in-H
21.7666	-0.625757	0.339272	-1.84441	0.0651229	0.125094	Mcli000689.g.t3	0
5.3337	-2.21436	0.803419	-2.75617	0.00584817	0.0153285	Mcli000692.g.t1	Up-in-H
362.727	9.64551	0.723691	13.3282	1.58631e-40	5.61985e-39	Mcli000695.g.t1	Up-in-A
14.9201	-1.78108	0.433488	-4.10873	3.9784e-05	0.000156983	Mcli000696.g.t1	Up-in-H
79.0479	0.674903	0.152727	4.41902	9.91501e-06	4.25258e-05	Mcli000697.g.t1	Up-in-A
76.6903	0.929413	0.158642	5.85856	4.66898e-09	2.91499e-08	Mcli000697.g.t2	Up-in-A
99.3879	-0.784598	0.151655	-5.17356	2.29678e-07	1.2076e-06	Mcli000698.g.t1	Up-in-H
1175.53	0.342595	0.114369	2.99553	0.0027397	0.00772964	Mcli000699.g.t2	Up-in-A
1553.19	0.288971	0.0441023	6.55229	5.66621e-11	4.14875e-10	Mcli000699.g.t5	Up-in-A
832.326	-0.120763	0.0543883	-2.22038	0.0263927	0.0577024	Mcli000700.g.t1	0
37.0524	-0.354988	0.231942	-1.53051	0.125892	0.217196	Mcli000701.g.t1	0
53.901	-0.180648	0.194262	-0.929918	0.352414	0.496085	Mcli000702.g.t2	0
119.967	-0.468482	0.164637	-2.84555	0.00443352	0.0119428	Mcli000702.g.t3	Up-in-H
66.0532	-0.259943	0.191495	-1.35744	0.174642	0.284244	Mcli000702.g.t4	0
372.865	0.511339	0.132812	3.85008	0.000118078	0.000432927	Mcli000706.g.t1	Up-in-A
35.7219	-1.30679	0.381056	-3.42939	0.000604939	0.00195228	Mcli000706.g.t2	Up-in-H
35.4847	-3.48052	1.42013	-2.45084	0.0142524	0.0336843	Mcli000706.g.t3	Up-in-H
24.2825	7.45677	1.05097	7.09514	1.2922e-12	1.07227e-11	Mcli000708.g.t1	Up-in-A
739.544	0.404665	0.0596483	6.78418	1.16751e-11	9.00385e-11	Mcli000710.g.t1	Up-in-A
10.2824	0.547903	1.40142	0.390964	0.695824	0.805099	Mcli000710.g.t2	0
260.539	-0.361689	0.0850185	-4.25423	2.09765e-05	8.60031e-05	Mcli000713.g.t1	Up-in-H
88.5174	-0.0625956	0.161348	-0.387953	0.698051	0.806483	Mcli000714.g.t1	0
68.4811	-0.52166	0.200785	-2.59811	0.00937386	0.0232989	Mcli000715.g.t1	Up-in-H
46.9444	-0.683357	0.2078	-3.28853	0.00100711	0.00311322	Mcli000716.g.t1	Up-in-H
1.22654	-0.314971	1.37611	-0.228885	0.818959	0.890291	Mcli000719.g.t1	0
9.04387	-0.583514	0.464533	-1.25613	0.209069	0.328253	Mcli000720.g.t1	0
316.397	-1.39208	0.134769	-10.3294	5.18885e-25	9.11541e-24	Mcli000721.g.t1	Up-in-H
192.219	-0.561722	0.184458	-3.04526	0.00232479	0.00666043	Mcli000721.g.t2	Up-in-H
63.3659	-0.835687	0.181556	-4.60291	4.16619e-06	1.87465e-05	Mcli000721.g.t4	Up-in-H
206.028	1.62379	0.161566	10.0503	9.15723e-24	1.50848e-22	Mcli000722.g.t1	Up-in-A
156.011	9.42586	1.01041	9.32878	1.07095e-20	1.47512e-19	Mcli000723.g.t1	Up-in-A
153.631	0.192013	0.124752	1.53916	0.123766	0.214291	Mcli000724.g.t1	0
10.0682	0.557681	0.486593	1.14609	0.251756	0.380254	Mcli000725.g.t1	0
38.0842	-2.78821	0.599561	-4.65043	3.31244e-06	1.51106e-05	Mcli000726.g.t1	Up-in-H
4.21496	-2.5035	1.91563	-1.30688	0.191254	0.305677	Mcli000726.g.t2	0
1.84626	2.09502	3.35686	0.624102	0.532561	0.672383	Mcli000726.g.t3	0
1034.85	0.11847	0.0520437	2.27636	0.0228245	0.0508604	Mcli000727.g.t1	0
173.607	-0.383713	0.097285	-3.94422	8.0061e-05	0.000301214	Mcli000728.g.t2	Up-in-H
238.033	0.138053	0.10564	1.30683	0.191271	0.305695	Mcli000729.g.t1	0
10.3728	-2.44477	0.631439	-3.87175	0.000108056	0.000399048	Mcli000731.g.t1	Up-in-H
15.091	0.655503	0.483198	1.35659	0.17491	0.284633	Mcli000734.g.t1	0
268.108	-0.379096	0.107979	-3.51082	0.000446724	0.00147685	Mcli000735.g.t1	Up-in-H
493.923	-0.109949	0.0621874	-1.76803	0.0770564	0.144168	Mcli000736.g.t1	0
2.54258	2.70628	1.17049	2.31209	0.0207729	0.0468283	Mcli000737.g.t1	Up-in-A
166.458	5.1987	0.253991	20.468	4.15143e-93	4.66916e-91	Mcli000740.g.t2	Up-in-A
573.329	-0.466225	0.129689	-3.59495	0.000324449	0.00110303	Mcli000741.g.t1	Up-in-H
104.653	0.00759345	0.332322	0.0228497	0.98177	0.990271	Mcli000742.g.t1	0
12.8011	-0.304267	3.2387	-0.0939472	NA	NA	Mcli000742.g.t2	0
1.86842	-1.88221	1.1621	-1.61966	0.105306	0.187458	Mcli000743.g.t1	0
51.8851	-1.14256	0.195583	-5.84184	5.16281e-09	3.21158e-08	Mcli000744.g.t1	Up-in-H
4.497	-1.61466	0.846926	-1.90649	0.0565863	0.111059	Mcli000745.g.t1	0
83.2465	-1.66215	0.194713	-8.5364	1.38469e-17	1.59253e-16	Mcli000746.g.t1	Up-in-H
35.9677	-1.78867	1.23869	-1.444	0.148739	0.249154	Mcli000747.g.t1	0
336.56	-1.02574	0.091771	-11.1772	5.27397e-29	1.15243e-27	Mcli000747.g.t2	Up-in-H
1.34415	-0.543814	1.30711	-0.416044	0.677378	0.791344	Mcli000749.g.t1	0
1.68671	1.95554	1.24753	1.56753	0.116991	0.204421	Mcli000750.g.t1	0
432.711	0.0742325	0.0610382	1.21616	0.223922	0.346492	Mcli000752.g.t2	0
9.94295	5.41715	1.14938	4.71309	2.43991e-06	1.13212e-05	Mcli000753.g.t1	Up-in-A
233.189	-0.412074	0.116243	-3.54495	0.000392692	0.00131439	Mcli000754.g.t1	Up-in-H
18.851	-1.68489	1.70834	-0.986272	0.324	0.464681	Mcli000754.g.t2	0
1.46837	2.46139	1.52462	1.61442	0.106436	0.189016	Mcli000755.g.t1	0
265.742	0.686998	0.0877842	7.82599	5.03673e-15	4.94228e-14	Mcli000756.g.t1	Up-in-A
28.6532	0.118987	0.974615	0.122086	0.902831	0.943422	Mcli000757.g.t1	0
123.553	-0.0681157	0.175468	-0.388195	0.697872	0.806346	Mcli000757.g.t3	0
82.8405	-0.282342	0.218115	-1.29446	0.195506	0.311152	Mcli000757.g.t4	0
227.791	-0.0203307	0.171344	-0.118654	0.905549	0.945253	Mcli000757.g.t5	0
1.31763	1.57249	1.91894	0.819455	0.412527	0.558448	Mcli000758.g.t1	0
5.50406	-1.25818	0.648441	-1.94031	0.0523416	0.104077	Mcli000759.g.t1	0
4.30412	0.00734795	0.684131	0.0107406	0.99143	0.99552	Mcli000760.g.t1	0
374.787	0.102622	0.0972247	1.05551	0.291191	0.427285	Mcli000761.g.t2	0
327.615	-1.29961	0.0806287	-16.1185	1.89178e-58	1.12324e-56	Mcli000762.g.t1	Up-in-H
118.518	0.0152648	0.158774	0.0961418	0.923408	0.955962	Mcli000764.g.t1	0
5.54803	-1.12478	0.682797	-1.64731	0.0994949	0.178739	Mcli000765.g.t1	0
238.65	-0.325783	0.0967143	-3.36851	0.000755751	0.00239414	Mcli000767.g.t1	Up-in-H
405.704	-0.37246	0.0669899	-5.55994	2.69873e-08	1.56384e-07	Mcli000767.g.t3	Up-in-H
52.9141	-0.179721	0.202792	-0.886237	0.37549	0.520553	Mcli000767.g.t5	0
341.498	-0.361723	0.11109	-3.25612	0.00112945	0.00345322	Mcli000767.g.t6	Up-in-H
105.904	-2.2785	0.153409	-14.8524	6.71037e-50	3.18125e-48	Mcli000768.g.t1	Up-in-H
8.5488	2.256	0.869248	2.59534	0.00944962	0.0234622	Mcli000769.g.t1	Up-in-A
1.66651	4.32719	2.14981	2.01282	0.0441335	0.0898482	Mcli000771.g.t1	0
322.413	0.87141	0.0739104	11.7901	4.39067e-32	1.11591e-30	Mcli000772.g.t1	Up-in-A
282.537	-0.503474	0.0806024	-6.24639	4.20052e-10	2.84838e-09	Mcli000773.g.t1	Up-in-H
5.25373	-1.12885	1.07631	-1.04882	0.294262	0.431028	Mcli000774.g.t1	0
6.34944	0.791713	1.075	0.736475	0.461442	0.606736	Mcli000775.g.t1	0
104.857	0.163292	0.166052	0.983384	0.325418	0.466224	Mcli000776.g.t1	0
2.9477	1.52802	1.33657	1.14324	0.252937	0.381719	Mcli000777.g.t1	0
319.098	-0.136992	0.0911859	-1.50234	0.133009	0.227095	Mcli000778.g.t1	0
502.073	-1.02688	0.157176	-6.53336	6.43105e-11	4.68771e-10	Mcli000779.g.t1	Up-in-H
374.447	0.434251	0.0798553	5.43797	5.3891e-08	3.03443e-07	Mcli000780.g.t1	Up-in-A
135.189	-0.404838	0.249952	-1.61966	0.105305	0.187458	Mcli000781.g.t1	0
12.7922	-0.0134266	1.76682	-0.00759928	0.993937	0.996838	Mcli000781.g.t2	0
21.9595	-0.622888	1.37081	-0.454396	0.649544	0.769168	Mcli000781.g.t3	0
77.7173	4.01947	1.36429	2.9462	0.00321709	0.00893587	Mcli000782.g.t1	Up-in-A
349.328	4.95201	0.588147	8.41967	3.77532e-17	4.22865e-16	Mcli000782.g.t2	Up-in-A
764.526	0.358904	0.0833855	4.30416	1.67623e-05	6.96294e-05	Mcli000783.g.t1	Up-in-A
40.3358	-0.070064	0.238796	-0.293405	0.769213	0.857964	Mcli000784.g.t1	0
10.9514	-6.78558	1.19606	-5.67329	1.40083e-08	8.34172e-08	Mcli000785.g.t1	Up-in-H
235.222	-0.334508	0.158989	-2.10397	0.0353811	0.0743406	Mcli000785.g.t2	0
3.6841	0.0797699	0.819665	0.0973201	0.922472	0.955498	Mcli000787.g.t1	0
1.58508	0.4752	1.09932	0.432265	0.665549	0.782476	Mcli000790.g.t1	0
141.543	-0.000800606	0.14548	-0.00550321	0.995609	0.997669	Mcli000792.g.t1	0
4.73155	-2.22488	2.78751	-0.798161	0.424777	0.570674	Mcli000793.g.t1	0
106.386	-0.0406988	0.190709	-0.213408	0.831009	0.897944	Mcli000793.g.t2	0
9.29196	0.484995	2.31714	0.209308	0.834208	0.899851	Mcli000793.g.t3	0
254.253	0.295222	0.089104	3.31323	0.000922254	0.00287635	Mcli000794.g.t1	Up-in-A
87.0944	1.65178	0.155365	10.6316	2.12428e-26	4.06136e-25	Mcli000795.g.t1	Up-in-A
19.1932	7.84569	1.08793	7.21158	5.53058e-13	4.69926e-12	Mcli000796.g.t1	Up-in-A
151.244	-0.621952	0.107543	-5.7833	7.32513e-09	4.4865e-08	Mcli000797.g.t1	Up-in-H
10.1608	-6.67427	1.96652	-3.39396	0.000688904	0.0021976	Mcli000797.g.t2	Up-in-H
18.7805	0.372123	1.33712	0.278301	0.780781	0.865422	Mcli000798.g.t1	0
337.153	0.306729	0.103194	2.97235	0.00295528	0.00827346	Mcli000798.g.t2	Up-in-A
95.2644	0.172106	0.13252	1.29872	0.194041	0.309364	Mcli000799.g.t1	0
14.2882	0.938853	0.453301	2.07115	0.0383451	0.0796686	Mcli000801.g.t1	0
8.15212	-2.2141	1.44259	-1.53481	0.124831	0.215777	Mcli000802.g.t1	0
46.0617	-1.86045	0.268847	-6.92009	4.51354e-12	3.59007e-11	Mcli000804.g.t1	Up-in-H
4.17628	-0.0962711	2.89757	-0.0332247	0.973495	0.985215	Mcli000804.g.t2	0
1.2936	-0.621114	1.476	-0.420809	0.673894	0.788687	Mcli000805.g.t1	0
1121.68	-0.717307	0.0684283	-10.4826	1.03832e-25	1.90334e-24	Mcli000806.g.t1	Up-in-H
707.135	-0.295266	0.0778447	-3.79302	0.000148828	0.000537651	Mcli000807.g.t1	Up-in-H
1465.18	-3.26954	0.147386	-22.1836	4.94432e-109	7.09387e-107	Mcli000808.g.t1	Up-in-H
12.6311	1.55077	0.546861	2.83576	0.00457167	0.0122801	Mcli000809.g.t1	Up-in-A
5.93053	-0.515811	0.657278	-0.784768	0.432589	0.578269	Mcli000811.g.t1	0
31.8825	7.84988	1.05215	7.46079	8.60043e-14	7.71358e-13	Mcli000812.g.t1	Up-in-A
391.175	0.458959	0.0758622	6.0499	1.44934e-09	9.46082e-09	Mcli000813.g.t1	Up-in-A
332.793	0.0535587	0.126415	0.423674	0.671803	0.78722	Mcli000815.g.t1	0
21.5007	-7.75674	1.07708	-7.20164	5.94944e-13	5.04378e-12	Mcli000815.g.t2	Up-in-H
1089.8	0.305597	0.0691538	4.41909	9.91167e-06	4.25188e-05	Mcli000818.g.t1	Up-in-A
147.596	9.34537	1.01079	9.2456	2.33933e-20	3.16515e-19	Mcli000819.g.t1	Up-in-A
3.89916	-0.914489	0.814659	-1.12254	0.261632	0.392444	Mcli000820.g.t1	0
4.43527	-2.46942	0.837907	-2.94712	0.00320745	0.00891009	Mcli000821.g.t1	Up-in-H
192.713	-0.153018	0.100873	-1.51693	0.129284	0.221844	Mcli000822.g.t1	0
827.088	-0.232405	0.0897577	-2.58925	0.00961846	0.0238379	Mcli000823.g.t1	Up-in-H
121.483	-0.40052	0.348406	-1.14958	0.250317	0.378513	Mcli000823.g.t2	0
490.008	-0.219567	0.0885195	-2.48044	0.013122	0.0313245	Mcli000823.g.t4	Up-in-H
1.5478	-0.425111	1.06824	-0.397956	0.690663	0.801315	Mcli000824.g.t1	0
389.397	0.182373	0.0901043	2.02402	0.042968	0.0878005	Mcli000825.g.t1	0
2007.24	0.0628808	0.055691	1.1291	0.258855	0.388845	Mcli000825.g.t2	0
16.4329	-1.13199	0.368645	-3.07068	0.00213571	0.00616895	Mcli000826.g.t1	Up-in-H
254.455	-0.641329	0.0881109	-7.27866	3.37151e-13	2.91073e-12	Mcli000827.g.t1	Up-in-H
239.485	-0.361594	0.589997	-0.612875	0.539959	0.678764	Mcli000830.g.t1	0
128.154	1.88235	3.2277	0.583188	0.559766	0.695744	Mcli000830.g.t2	0
100.223	1.03292	2.50295	0.41268	0.679841	0.793049	Mcli000831.g.t1	0
27.9829	-0.0550729	0.295602	-0.186308	0.852204	0.911107	Mcli000832.g.t1	0
842.332	1.1672	0.0515697	22.6335	2.03021e-113	3.08472e-111	Mcli000833.g.t1	Up-in-A
4.76626	-1.04664	0.897797	-1.16579	0.2437	0.370602	Mcli000834.g.t1	0
567.798	0.48546	0.100053	4.85202	1.22213e-06	5.90603e-06	Mcli000836.g.t1	Up-in-A
752.823	1.39684	0.0659138	21.1919	1.13427e-99	1.43396e-97	Mcli000837.g.t1	Up-in-A
11.1108	-0.552205	1.28003	-0.431401	0.666177	0.783013	Mcli000840.g.t1	0
28.8522	-0.249259	0.289138	-0.862076	0.388646	0.53401	Mcli000841.g.t1	0
373.721	-0.353144	0.0692456	-5.09988	3.39863e-07	1.75695e-06	Mcli000841.g.t2	Up-in-H
3.47373	0.837352	2.22025	0.377144	0.706067	0.812802	Mcli000841.g.t3	0
17.0639	-0.652887	1.342	-0.486504	0.62661	0.751155	Mcli000842.g.t1	0
86.6024	-0.264638	0.160731	-1.64647	0.0996671	0.178983	Mcli000842.g.t2	0
44.3606	7.00904	0.901033	7.7789	7.31599e-15	7.09063e-14	Mcli000843.g.t1	Up-in-A
173.374	8.58012	0.732558	11.7125	1.09932e-31	2.73156e-30	Mcli000844.g.t1	Up-in-A
7.9065	-1.53099	0.557492	-2.7462	0.00602895	0.0157467	Mcli000846.g.t1	Up-in-H
300.342	-0.0537528	0.0919904	-0.58433	0.558998	0.695093	Mcli000847.g.t1	0
33.8558	7.2187	1.03534	6.97228	3.11845e-12	2.51103e-11	Mcli000848.g.t1	Up-in-A
268.66	-0.237096	0.0892278	-2.6572	0.00787928	0.0200028	Mcli000849.g.t1	Up-in-H
11.1141	-0.17314	0.691188	-0.250496	0.802204	0.87967	Mcli000849.g.t2	0
25.9225	-2.37286	0.389502	-6.09204	1.11478e-09	7.3386e-09	Mcli000850.g.t1	Up-in-H
83.5507	-0.788147	1.06683	-0.738775	0.460044	0.605353	Mcli000851.g.t1	0
1.78672	4.42411	3.02952	1.46034	0.144198	0.242903	Mcli000852.g.t1	0
35.7965	-2.57853	0.680455	-3.78943	0.000150996	0.000544839	Mcli000852.g.t2	Up-in-H
7.05924	-0.965102	0.951845	-1.01393	0.310617	0.449733	Mcli000852.g.t3	0
6.83384	-0.976517	0.597229	-1.63508	0.102033	0.182527	Mcli000859.g.t1	0
200.082	0.00978824	0.110149	0.0888639	0.92919	0.959365	Mcli000860.g.t1	0
30.8865	0.493506	0.428926	1.15056	0.249912	0.378017	Mcli000860.g.t2	0
65.1527	0.433717	0.273787	1.58414	0.113162	0.198925	Mcli000860.g.t3	0
218.029	0.00495317	0.705778	0.00701803	0.9944	0.99714	Mcli000862.g.t1	0
3.15408	1.83475	2.13515	0.859307	0.390171	0.535775	Mcli000862.g.t2	0
135.552	-0.439922	1.89487	-0.232165	0.81641	0.888863	Mcli000862.g.t3	0
1151.68	1.19145	0.174034	6.84608	7.59037e-12	5.93889e-11	Mcli000862.g.t4	Up-in-A
171.877	0.0659588	0.272527	0.242027	0.80876	0.883977	Mcli000863.g.t1	0
129.912	-0.843328	0.542987	-1.55313	0.120392	0.209414	Mcli000863.g.t2	0
98.2472	4.27319	0.286318	14.9247	2.27789e-50	1.0894e-48	Mcli000864.g.t1	Up-in-A
5.54895	-4.3161	1.38535	-3.11553	0.00183616	0.00536741	Mcli000866.g.t1	Up-in-H
9.5159	-1.00707	0.759295	-1.32632	0.184734	0.297405	Mcli000867.g.t1	0
83.6395	-0.307759	0.192564	-1.59821	0.109995	0.194299	Mcli000868.g.t1	0
40.7763	-0.667867	0.221556	-3.01444	0.00257451	0.00730614	Mcli000870.g.t1	Up-in-H
141.151	-0.340881	0.106791	-3.19204	0.00141271	0.0042364	Mcli000870.g.t2	Up-in-H
1.17504	-1.70867	1.71564	-0.995935	0.319282	0.459545	Mcli000871.g.t1	0
1368.39	12.5606	1.00761	12.4657	1.14802e-35	3.37541e-34	Mcli000873.g.t1	Up-in-A
20.4124	-2.41227	0.393798	-6.12565	9.03162e-10	5.97852e-09	Mcli000875.g.t1	Up-in-H
144.802	0.373162	0.105417	3.53987	0.00040033	0.00133751	Mcli000876.g.t1	Up-in-A
235.619	0.759745	0.0972547	7.81191	5.63267e-15	5.50716e-14	Mcli000877.g.t1	Up-in-A
49.6087	0.13191	0.318112	0.414666	0.678387	0.791993	Mcli000877.g.t2	0
33.5734	0.527317	0.290431	1.81564	0.0694264	0.132072	Mcli000877.g.t3	0
64.4189	0.883697	0.28407	3.11084	0.00186556	0.00544649	Mcli000877.g.t4	Up-in-A
2839.26	14.3337	1.02528	13.9804	2.05474e-44	8.28072e-43	Mcli000878.g.t1	Up-in-A
144.448	-0.415772	0.247173	-1.68211	0.0925478	0.168255	Mcli000879.g.t2	0
754.995	-0.46918	0.108744	-4.31452	1.59952e-05	6.66354e-05	Mcli000879.g.t3	Up-in-H
44.4352	-0.774617	0.89942	-0.861241	0.389106	0.534552	Mcli000879.g.t4	0
6.00113	1.489	3.25892	0.4569	NA	NA	Mcli000880.g.t1	0
565.886	0.164254	0.0800096	2.05293	0.0400791	0.0827896	Mcli000880.g.t2	0
8.78415	-2.49607	2.86427	-0.87145	0.383509	0.528644	Mcli000880.g.t3	0
151.594	0.124996	0.112418	1.11188	0.266189	0.397864	Mcli000881.g.t1	0
5.96816	-2.4032	0.766578	-3.13497	0.00171872	0.00505613	Mcli000882.g.t1	Up-in-H
5.77114	-1.09368	0.686462	-1.59321	0.111114	0.19595	Mcli000883.g.t1	0
11.5615	1.55006	0.843918	1.83674	0.0662488	0.126937	Mcli000884.g.t1	0
99.9181	-1.16305	0.137507	-8.45814	2.71666e-17	3.07099e-16	Mcli000886.g.t1	Up-in-H
30.1117	-2.53315	0.368944	-6.86594	6.60539e-12	5.1923e-11	Mcli000887.g.t1	Up-in-H
265.43	-0.906335	0.0901406	-10.0547	8.76053e-24	1.44556e-22	Mcli000888.g.t1	Up-in-H
36.8054	0.347253	0.5028	0.690638	0.489793	0.632991	Mcli000890.g.t1	0
26.8707	-2.60751	0.356035	-7.32374	2.41147e-13	2.10155e-12	Mcli000891.g.t1	Up-in-H
1013.6	-0.46268	0.0543987	-8.50535	1.81053e-17	2.06722e-16	Mcli000894.g.t1	Up-in-H
1000.87	0.221737	0.0605531	3.66186	0.000250395	0.000867359	Mcli000895.g.t2	Up-in-A
941.468	0.380124	0.0419813	9.0546	1.37067e-19	1.76799e-18	Mcli000895.g.t3	Up-in-A
1019.62	0.36548	0.0812552	4.49792	6.86216e-06	3.00565e-05	Mcli000895.g.t4	Up-in-A
1.88066	-4.2434	1.95639	-2.16899	0.0300831	0.0646669	Mcli000896.g.t1	0
274.7	0.420987	0.178757	2.35508	0.0185185	0.0423334	Mcli000897.g.t1	Up-in-A
378.834	-0.097297	0.101271	-0.96076	0.336673	0.478912	Mcli000897.g.t2	0
447.396	0.421302	0.0811298	5.19294	2.06999e-07	1.09332e-06	Mcli000901.g.t1	Up-in-A
6.1377	4.06993	1.04442	3.89684	9.74569e-05	0.000362041	Mcli000902.g.t1	Up-in-A
1.1904	-1.00558	1.86318	-0.539709	0.589398	0.720529	Mcli000904.g.t1	0
167.316	0.204205	0.110542	1.8473	0.0647035	0.12443	Mcli000907.g.t1	0
2.30165	3.98405	1.32088	3.01621	0.00255953	0.007267	Mcli000908.g.t1	Up-in-A
2712.59	-1.0218	0.074941	-13.6348	2.48713e-42	9.30299e-41	Mcli000909.g.t1	Up-in-H
2.3899	-0.0385947	3.29259	-0.0117217	0.990648	0.995163	Mcli000910.g.t1	0
10.012	-2.88113	0.639789	-4.50324	6.69241e-06	2.93551e-05	Mcli000911.g.t1	Up-in-H
5.42523	1.35471	3.26098	0.415429	NA	NA	Mcli000912.g.t1	0
146.11	-0.219921	0.137005	-1.6052	0.10845	0.191992	Mcli000912.g.t2	0
34.7361	-1.05617	3.23136	-0.32685	0.743781	0.839687	Mcli000913.g.t1	0
11.1769	-6.81162	2.06559	-3.29767	0.0009749	0.00302262	Mcli000913.g.t2	Up-in-H
119.289	-0.0194753	1.84912	-0.0105322	0.991597	0.995568	Mcli000913.g.t3	0
35.9585	-8.49685	1.34416	-6.32132	2.59331e-10	1.79536e-09	Mcli000913.g.t4	Up-in-H
65.7006	-2.08589	1.62493	-1.28368	0.199255	0.315784	Mcli000913.g.t5	0
27.1604	-1.47325	3.00843	-0.489709	0.62434	0.749591	Mcli000913.g.t6	0
3.50063	-3.5831	1.20058	-2.98447	0.00284068	0.00798186	Mcli000914.g.t1	Up-in-H
1.15891	-2.63536	1.6623	-1.58537	0.112882	0.198524	Mcli000915.g.t1	0
365.334	0.488599	0.0898183	5.43987	5.33209e-08	3.00406e-07	Mcli000918.g.t2	Up-in-A
69.5124	0.571209	0.302778	1.88656	0.0592198	0.115427	Mcli000918.g.t3	0
20.6289	1.46577	0.979836	1.49594	0.13467	0.229375	Mcli000919.g.t1	0
64983.7	0.46412	0.0724032	6.41021	1.45319e-10	1.0292e-09	Mcli000921.g.t2	Up-in-A
71.9163	-0.889752	3.22844	-0.275598	NA	NA	Mcli000921.g.t4	0
25100.5	0.515308	0.0927234	5.55747	2.73707e-08	1.5855e-07	Mcli000921.g.t5	Up-in-A
16529.5	-1.33213	0.0493266	-27.0063	1.248e-160	3.13119e-158	Mcli000922.g.t1	Up-in-H
1.98958	1.70482	1.23895	1.37602	0.168815	0.27648	Mcli000925.g.t1	0
273.674	-1.07068	0.10293	-10.402	2.42734e-25	4.33739e-24	Mcli000926.g.t1	Up-in-H
31.6968	-1.56458	0.288599	-5.4213	5.91671e-08	3.31624e-07	Mcli000928.g.t1	Up-in-H
4.44313	1.37152	2.13677	0.641868	0.520959	0.661955	Mcli000930.g.t1	0
310.828	0.27089	0.0786732	3.44323	0.000574808	0.00186377	Mcli000931.g.t1	Up-in-A
57.4382	0.0992398	0.237609	0.417659	0.676196	0.790455	Mcli000931.g.t2	0
119.956	0.0410842	0.122251	0.336063	0.736823	0.834485	Mcli000931.g.t3	0
86.0843	0.266623	0.155678	1.71266	0.0867754	0.159246	Mcli000932.g.t2	0
33.9788	0.535431	0.256897	2.08422	0.0371398	0.0774967	Mcli000932.g.t3	0
20.9074	1.98219	2.23041	0.88871	0.374159	0.519046	Mcli000932.g.t5	0
100.751	0.347691	0.20624	1.68586	0.0918235	0.167149	Mcli000932.g.t6	0
57.8688	-0.826988	0.190886	-4.33236	1.47518e-05	6.17817e-05	Mcli000933.g.t1	Up-in-H
10.4137	-0.488148	0.886808	-0.550456	0.582007	0.714116	Mcli000934.g.t1	0
131.74	-0.207724	0.154048	-1.34844	0.177518	0.288119	Mcli000934.g.t2	0
395.692	0.0802305	0.0813585	0.986135	0.324067	0.464754	Mcli000935.g.t1	0
410.783	0.0158607	0.0696563	0.227699	0.81988	0.890778	Mcli000935.g.t2	0
88.3418	-0.133156	0.159449	-0.835097	0.403663	0.549428	Mcli000936.g.t1	0
143.055	0.896439	0.1835	4.88523	1.03308e-06	5.0483e-06	Mcli000937.g.t1	Up-in-A
45.8767	-0.747935	0.20205	-3.70173	0.000214136	0.000751228	Mcli000938.g.t1	Up-in-H
321.078	0.330481	0.175142	1.88693	0.0591693	0.115342	Mcli000939.g.t2	0
542.624	0.136149	0.0555863	2.44933	0.0143123	0.0338127	Mcli000939.g.t3	Up-in-A
24.5498	0.419761	0.888545	0.472414	0.636631	0.759021	Mcli000939.g.t4	0
385.559	0.133528	0.107743	1.23932	0.215227	0.335724	Mcli000939.g.t5	0
17.7264	-0.554162	1.81921	-0.304618	0.760657	0.851722	Mcli000940.g.t1	0
313.455	0.359097	0.0931131	3.85657	0.000114991	0.000422432	Mcli000940.g.t2	Up-in-A
3.70681	1.62753	3.28154	0.495965	0.619919	0.745763	Mcli000940.g.t3	0
440.579	-0.160582	0.0767608	-2.09198	0.03644	0.0762338	Mcli000941.g.t1	0
3.5271	5.40206	3.09561	1.74507	0.080973	0.15034	Mcli000942.g.t1	0
822.78	0.542286	0.0538642	10.0676	7.67915e-24	1.27249e-22	Mcli000942.g.t2	Up-in-A
2.79787	-0.153389	3.28336	-0.0467171	0.962739	0.978805	Mcli000943.g.t1	0
1741.99	-0.120789	0.0379213	-3.18524	0.00144634	0.00432903	Mcli000943.g.t2	Up-in-H
17.2146	1.10119	0.422922	2.60378	0.00922028	0.0229685	Mcli000945.g.t1	Up-in-A
425.893	10.8767	1.00812	10.789	3.87903e-27	7.73041e-26	Mcli000947.g.t1	Up-in-A
391.197	1.06502	0.0844341	12.6137	1.77522e-36	5.40464e-35	Mcli000949.g.t1	Up-in-A
2.53117	-4.66868	3.13437	-1.48951	0.136353	0.231836	Mcli000949.g.t2	0
197.949	1.21081	0.100735	12.0197	2.8002e-33	7.44563e-32	Mcli000950.g.t1	Up-in-A
28.6513	-0.123446	0.306886	-0.402254	0.687497	0.79914	Mcli000951.g.t1	0
14.3867	0.11202	2.3186	0.0483137	0.961466	0.978016	Mcli000952.g.t1	0
194.174	0.258311	0.135234	1.91011	0.0561188	0.110345	Mcli000952.g.t2	0
80.4152	-0.173651	0.222229	-0.781407	0.434563	0.58022	Mcli000953.g.t2	0
21.8112	3.56056	0.456436	7.80078	6.15249e-15	5.99982e-14	Mcli000954.g.t1	Up-in-A
170.912	0.11097	0.0990001	1.1209	0.262329	0.393278	Mcli000956.g.t1	0
15.3834	0.285695	0.468905	0.60928	0.542339	0.680933	Mcli000957.g.t1	0
531.883	-0.0850545	0.131767	-0.645492	0.518608	0.659808	Mcli000959.g.t1	0
38.3714	0.987246	3.09968	0.3185	0.750106	0.844255	Mcli000959.g.t2	0
111.253	0.458101	0.152521	3.00353	0.00266871	0.00754765	Mcli000960.g.t1	Up-in-A
4.4949	-1.17045	1.60113	-0.731017	0.464769	0.609555	Mcli000960.g.t2	0
6.93435	-0.693056	2.90829	-0.238304	0.811646	0.885627	Mcli000960.g.t3	0
115.082	-0.0873653	0.137315	-0.636239	0.524621	0.665312	Mcli000962.g.t1	0
234.534	0.0886334	0.146426	0.60531	0.544973	0.683416	Mcli000962.g.t2	0
5.0024	0.433866	0.758169	0.572255	0.567149	0.702084	Mcli000963.g.t1	0
2.46172	-4.63062	3.13613	-1.47654	0.139799	0.236798	Mcli000964.g.t1	0
84.4873	-1.5996	0.812408	-1.96896	0.0489579	0.0982956	Mcli000964.g.t2	0
166.202	-0.437259	0.281225	-1.55483	0.119986	0.208826	Mcli000964.g.t3	0
3.94937	0.245123	0.709592	0.345442	0.729762	0.82968	Mcli000965.g.t1	0
1.88307	-1.86798	1.09812	-1.70108	0.0889288	0.162721	Mcli000966.g.t1	0
3.44264	-1.40623	0.777927	-1.80767	0.0706581	0.134047	Mcli000969.g.t1	0
224.187	-0.0222756	0.13192	-0.168858	0.865909	0.920049	Mcli000970.g.t1	0
675.279	12.2611	1.02155	12.0025	3.44706e-33	9.14078e-32	Mcli000972.g.t1	Up-in-A
139.044	-0.076347	0.190333	-0.401123	0.68833	0.799709	Mcli000973.g.t1	0
9.53205	0.855525	2.30245	0.371572	0.710211	0.816023	Mcli000973.g.t3	0
3.92187	-1.14253	0.792773	-1.44118	0.149534	0.250246	Mcli000981.g.t1	0
293.829	0.20151	0.0905202	2.22614	0.0260051	0.0569516	Mcli000983.g.t1	0
160.548	0.332818	0.110232	3.01925	0.00253399	0.00720244	Mcli000983.g.t2	Up-in-A
116.477	0.371788	0.13079	2.84264	0.00447417	0.0120446	Mcli000983.g.t4	Up-in-A
305.366	0.358041	0.0922493	3.88123	0.000103929	0.000384538	Mcli000984.g.t1	Up-in-A
135.668	-0.196755	0.234303	-0.839748	0.40105	0.546723	Mcli000987.g.t1	0
3.96429	1.53104	2.78398	0.549946	0.582357	0.71442	Mcli000987.g.t2	0
253.89	0.306752	0.115922	2.6462	0.00814016	0.0205786	Mcli000987.g.t3	Up-in-A
178.665	0.0793212	0.104689	0.757682	0.448641	0.594037	Mcli000987.g.t5	0
1310.97	-0.0336655	0.0375732	-0.895997	0.370254	0.514841	Mcli000988.g.t1	0
724.266	-0.0446584	0.06639	-0.672667	0.501159	0.643498	Mcli000989.g.t2	0
986.146	0.217457	0.0472368	4.60354	4.15374e-06	1.86939e-05	Mcli000990.g.t1	Up-in-A
9.34376	-4.05093	1.22721	-3.30092	0.00096369	0.00299033	Mcli000990.g.t2	Up-in-H
49.0691	0.307468	0.221612	1.38741	0.165315	0.271835	Mcli000991.g.t1	0
149.011	-1.11953	0.11752	-9.52635	1.62909e-21	2.34766e-20	Mcli000992.g.t1	Up-in-H
1.548	-2.21813	1.98774	-1.11591	0.264461	0.395882	Mcli000995.g.t1	0
9.92523	-0.938644	0.687551	-1.3652	0.17219	0.281035	Mcli000996.g.t1	0
183.958	11.1068	1.0227	10.8602	1.7831e-27	3.61235e-26	Mcli000997.g.t1	Up-in-A
71.481	-0.762822	0.845342	-0.902384	0.366853	0.511289	Mcli000998.g.t1	0
209.685	0.392036	0.422043	0.928902	0.35294	0.496509	Mcli000998.g.t2	0
260.756	0.0170163	0.287296	0.0592293	0.952769	0.972579	Mcli000998.g.t3	0
18164.5	0.663217	0.0932649	7.11111	1.15113e-12	9.58618e-12	Mcli000999.g.t1	Up-in-A
3.58538	0.554938	0.745632	0.744252	0.456724	0.601989	Mcli001001.g.t1	0
3.70401	-2.54999	0.95014	-2.6838	0.00727902	0.0186575	Mcli001002.g.t1	Up-in-H
185.743	-0.428561	0.114057	-3.75742	0.000171675	0.000613305	Mcli001003.g.t1	Up-in-H
9.02777	-0.81619	0.65955	-1.23749	0.215904	0.336588	Mcli001004.g.t1	0
24.0754	-0.794591	1.32418	-0.600061	0.548466	0.686626	Mcli001005.g.t1	0
5.25297	2.20289	3.27476	0.672689	NA	NA	Mcli001005.g.t2	0
3761.61	-0.146023	0.02941	-4.96509	6.86699e-07	3.41847e-06	Mcli001005.g.t4	Up-in-H
81.2501	-1.24775	0.240271	-5.1931	2.06817e-07	1.09248e-06	Mcli001006.g.t2	Up-in-H
1.85067	-1.68309	3.34932	-0.502516	0.615305	0.74192	Mcli001006.g.t3	0
38.3512	-1.02872	0.385984	-2.66519	0.00769457	0.0195888	Mcli001006.g.t4	Up-in-H
5.86398	-0.76393	1.26237	-0.605157	0.545075	0.683474	Mcli001006.g.t5	0
6.45365	-2.10069	0.747376	-2.81075	0.00494255	0.0131707	Mcli001007.g.t1	Up-in-H
64.4849	-0.734098	0.178526	-4.112	3.92251e-05	0.000154915	Mcli001008.g.t1	Up-in-H
58.1436	0.247779	0.202977	1.22073	0.22219	0.344378	Mcli001009.g.t1	0
1.87601	4.49174	3.066	1.46502	0.142917	0.241185	Mcli001011.g.t1	0
12.9225	-1.58782	0.479419	-3.31197	0.000926399	0.00288744	Mcli001012.g.t1	Up-in-H
39.0904	0.169383	0.276537	0.612516	0.540196	0.678975	Mcli001013.g.t1	0
481.327	-0.0152439	0.127141	-0.119898	0.904564	0.944547	Mcli001014.g.t1	0
1.78816	-4.17153	1.45237	-2.87222	0.00407595	0.0110665	Mcli001015.g.t1	Up-in-H
51.6893	0.160746	0.185106	0.868396	0.385178	0.530332	Mcli001016.g.t1	0
9.91101	-1.52721	0.589478	-2.59078	0.00957595	0.0237388	Mcli001017.g.t1	Up-in-H
728.639	-0.803039	0.20122	-3.99085	6.58371e-05	0.000250941	Mcli001018.g.t1	Up-in-H
402.81	-0.661571	0.250662	-2.63929	0.00830794	0.0209551	Mcli001018.g.t2	Up-in-H
739.559	0.189465	0.0500057	3.78887	0.000151337	0.000545988	Mcli001019.g.t1	Up-in-A
2.65336	0.0926012	1.18828	0.0779289	0.937885	0.964174	Mcli001020.g.t1	0
39.0225	1.64646	0.250437	6.57435	4.88677e-11	3.59581e-10	Mcli001021.g.t1	Up-in-A
39.9815	-0.798336	0.384304	-2.07735	0.0377688	0.0786382	Mcli001022.g.t1	0
148.26	0.039385	0.187662	0.209873	0.833767	0.899554	Mcli001022.g.t2	0
114.542	-0.138786	0.153843	-0.902126	0.36699	0.511422	Mcli001025.g.t2	0
52.1893	0.301002	0.333381	0.902877	0.366591	0.511011	Mcli001025.g.t3	0
2.55715	4.15241	1.25199	3.31666	0.000911012	0.00284528	Mcli001026.g.t1	Up-in-A
312.316	0.133629	0.0927539	1.44068	0.149675	0.250422	Mcli001027.g.t1	0
16.9792	-7.41529	2.87261	-2.58137	0.00984085	0.0243348	Mcli001027.g.t2	Up-in-H
9.60137	-0.234018	1.4777	-0.158366	0.874168	0.924968	Mcli001027.g.t3	0
51.4949	-1.17545	0.293893	-3.99957	6.34578e-05	0.000242628	Mcli001028.g.t1	Up-in-H
538.35	0.0417171	0.0691196	0.603549	0.546143	0.68441	Mcli001030.g.t2	0
3.48685	-5.13263	3.17068	-1.61878	0.105495	0.187761	Mcli001030.g.t3	0
332.004	1.15988	0.0948442	12.2293	2.16777e-34	6.03631e-33	Mcli001032.g.t1	Up-in-A
9.36212	-0.432678	1.26247	-0.342725	0.731806	0.831183	Mcli001033.g.t1	0
51.9347	0.484753	0.262856	1.84418	0.0651572	0.12515	Mcli001033.g.t2	0
2.68124	0.934873	2.04033	0.458198	0.646811	0.767119	Mcli001033.g.t3	0
45.3021	-1.42838	0.227603	-6.27575	3.47952e-10	2.37493e-09	Mcli001035.g.t1	Up-in-H
2045.69	0.0892595	0.0685187	1.3027	0.192676	0.307519	Mcli001037.g.t1	0
36.4249	-0.732991	0.347368	-2.11013	0.0348475	0.0733579	Mcli001039.g.t2	0
201.868	-0.505849	0.1382	-3.66028	0.00025194	0.000872156	Mcli001039.g.t3	Up-in-H
106.678	-0.543659	0.142191	-3.82344	0.000131603	0.000479104	Mcli001039.g.t4	Up-in-H
83.1816	-0.0831343	0.246222	-0.337639	0.735635	0.833548	Mcli001039.g.t5	0
100.671	-0.613497	0.175539	-3.49493	0.00047418	0.00156056	Mcli001039.g.t7	Up-in-H
7.96755	-0.652299	1.71878	-0.379513	0.704307	0.811373	Mcli001040.g.t1	0
112.165	-0.0905602	0.141195	-0.641382	0.521275	0.662258	Mcli001040.g.t3	0
1.7282	-2.49151	2.56027	-0.973141	0.330483	0.471892	Mcli001040.g.t4	0
9.61567	-1.23435	2.92495	-0.422008	0.673019	0.788209	Mcli001040.g.t5	0
17.2254	-2.17602	2.21217	-0.983659	0.325283	0.466093	Mcli001040.g.t6	0
568.522	-0.136001	0.0722177	-1.88321	0.0596722	0.116188	Mcli001040.g.t7	0
5.13996	-0.70295	0.818943	-0.858362	0.390692	0.53634	Mcli001042.g.t1	0
7.68493	0.696751	1.76744	0.394216	0.693422	0.80337	Mcli001045.g.t1	0
442.996	0.368972	0.0630001	5.8567	4.72165e-09	2.94651e-08	Mcli001045.g.t2	Up-in-A
32.0248	1.95755	0.864521	2.26432	0.0235543	0.0522605	Mcli001046.g.t1	0
120.21	1.66077	0.192837	8.6123	7.16076e-18	8.37533e-17	Mcli001046.g.t2	Up-in-A
3.79113	0.317912	0.936236	0.339564	0.734185	0.832541	Mcli001047.g.t1	0
577.728	0.491416	0.0769315	6.38771	1.68386e-10	1.18554e-09	Mcli001048.g.t2	Up-in-A
50.6438	-1.8184	1.23331	-1.4744	0.140373	0.237555	Mcli001048.g.t3	0
36.0274	0.0402159	0.346434	0.116085	0.907585	0.946433	Mcli001048.g.t4	0
2.12897	0.127442	1.09707	0.116166	0.907521	0.946423	Mcli001050.g.t1	0
14.5822	-0.335476	0.441283	-0.760229	0.447118	0.592568	Mcli001051.g.t1	0
10.9173	-1.30256	0.590072	-2.20746	0.0272822	0.059342	Mcli001052.g.t1	0
12.7653	-1.11634	0.457058	-2.44244	0.0145884	0.034397	Mcli001053.g.t1	Up-in-H
20.6452	7.94981	1.08956	7.29637	2.95635e-13	2.55999e-12	Mcli001054.g.t1	Up-in-A
3.09561	-0.0890353	0.905823	-0.0982922	0.9217	0.955021	Mcli001055.g.t1	0
2.09753	-1.57927	1.26056	-1.25283	0.210267	0.329774	Mcli001056.g.t1	0
63.7567	8.85462	1.02825	8.61136	7.21991e-18	8.4425e-17	Mcli001057.g.t1	Up-in-A
54.3999	-0.810225	0.247007	-3.28018	0.00103742	0.00319983	Mcli001060.g.t1	Up-in-H
12.0769	-0.982369	1.7417	-0.56403	0.572734	0.706922	Mcli001061.g.t1	0
75.8555	1.6368	1.67038	0.979894	0.327138	0.468072	Mcli001062.g.t2	0
48.3111	0.0596238	0.243173	0.245191	0.806309	0.882165	Mcli001063.g.t1	0
13.0856	-0.429949	0.417923	-1.02877	0.303585	0.44166	Mcli001066.g.t1	0
72.1323	-0.0952487	0.265506	-0.358745	0.719786	0.822857	Mcli001068.g.t1	0
3.70384	0.717965	0.964431	0.744444	0.456608	0.601916	Mcli001069.g.t1	0
16.2979	-0.853128	0.373017	-2.2871	0.02219	0.0496228	Mcli001070.g.t2	Up-in-H
1.8668	4.48115	3.12861	1.43232	0.152054	0.253663	Mcli001071.g.t1	0
58.0101	4.867	0.401247	12.1297	7.35429e-34	2.00116e-32	Mcli001072.g.t1	Up-in-A
277.594	0.131961	0.104883	1.25817	0.20833	0.327314	Mcli001073.g.t1	0
15.8439	1.56507	2.89246	0.541084	0.588449	0.719706	Mcli001073.g.t2	0
29.2276	-1.51391	0.281955	-5.36935	7.9021e-08	4.37095e-07	Mcli001076.g.t1	Up-in-H
264.189	0.127052	0.132637	0.957894	0.338116	0.480588	Mcli001077.g.t1	0
13.5352	-0.331151	0.414488	-0.79894	0.424325	0.570317	Mcli001078.g.t1	0
67.3826	0.0160246	0.191275	0.0837777	0.933233	0.961676	Mcli001078.g.t2	0
10.217	-0.118541	0.715149	-0.165757	0.868348	0.921594	Mcli001078.g.t4	0
1.94904	-0.360687	1.9702	-0.183071	0.854742	0.912604	Mcli001079.g.t1	0
35.485	0.120011	0.812293	0.147743	0.882546	0.930741	Mcli001080.g.t1	0
7.91375	-0.45413	1.35099	-0.336147	0.73676	0.834456	Mcli001080.g.t2	0
30.4059	2.58593	2.88807	0.895384	0.370582	0.515142	Mcli001080.g.t3	0
7.71878	-1.91859	2.21803	-0.864995	0.387042	0.532454	Mcli001080.g.t5	0
366.158	-0.144747	0.120139	-1.20483	0.228271	0.351844	Mcli001081.g.t2	0
43.3516	9.01988	1.09616	8.22862	1.89388e-16	2.03332e-15	Mcli001082.g.t1	Up-in-A
41.222	-1.72078	2.16739	-0.793942	NA	NA	Mcli001082.g.t2	0
29.0661	0.933198	0.375718	2.48378	0.0129998	0.0310691	Mcli001082.g.t3	Up-in-A
43.4847	-0.0148472	0.234072	-0.0634297	0.949424	0.970808	Mcli001082.g.t4	0
3127.39	-0.452486	0.0711181	-6.36245	1.98558e-10	1.38917e-09	Mcli001083.g.t1	Up-in-H
1195.63	1.01841	0.0928945	10.9631	5.75004e-28	1.19457e-26	Mcli001084.g.t1	Up-in-A
460.017	1.09481	0.0790233	13.8542	1.19981e-43	4.69228e-42	Mcli001084.g.t3	Up-in-A
80.1905	0.0839747	0.178165	0.471331	0.637405	0.759544	Mcli001086.g.t1	0
67.0659	0.351644	0.186824	1.88222	0.0598056	0.11643	Mcli001087.g.t1	0
464.92	-0.00218414	0.0760951	-0.0287028	0.977102	0.987782	Mcli001088.g.t1	0
419.395	0.0702533	0.0621504	1.13038	0.258318	0.388258	Mcli001090.g.t1	0
10.1262	1.25292	2.26488	0.553196	0.58013	0.712743	Mcli001090.g.t2	0
26.1771	-0.716261	0.306049	-2.34034	0.019266	0.0438291	Mcli001091.g.t1	Up-in-H
397.668	0.807719	0.0768461	10.5109	7.69798e-26	1.42122e-24	Mcli001093.g.t1	Up-in-A
2.20131	-0.420415	0.999783	-0.420506	0.674116	0.788881	Mcli001094.g.t1	0
4.38374	1.28262	0.829816	1.54567	0.122183	0.211905	Mcli001095.g.t1	0
2.69979	-0.253473	1.08903	-0.232752	0.815954	0.888604	Mcli001095.g.t2	0
421.195	-1.7912	0.117263	-15.275	1.12201e-52	5.71221e-51	Mcli001096.g.t2	Up-in-H
416.095	-1.85994	0.16028	-11.6043	3.91971e-31	9.5314e-30	Mcli001096.g.t4	Up-in-H
121.701	-0.0190696	0.119665	-0.159358	0.873387	0.924639	Mcli001097.g.t1	0
223.403	0.289717	0.0851678	3.40172	0.000669621	0.00214182	Mcli001097.g.t2	Up-in-A
68.1662	0.983622	0.229058	4.29421	1.75317e-05	7.26342e-05	Mcli001098.g.t1	Up-in-A
29.5566	1.01392	0.278632	3.63893	0.000273774	0.000943133	Mcli001101.g.t1	Up-in-A
123.01	-0.148725	0.201886	-0.736677	0.461319	0.606656	Mcli001102.g.t1	0
4.57277	0.4169	2.89297	0.144108	0.885415	0.932794	Mcli001103.g.t1	0
224.466	-0.24929	0.151446	-1.64606	0.0997511	0.179121	Mcli001103.g.t2	0
13.3692	0.274798	3.23792	0.0848686	NA	NA	Mcli001103.g.t3	0
96.7519	-1.25917	0.161127	-7.81476	5.50664e-15	5.39256e-14	Mcli001104.g.t1	Up-in-H
28.4608	-4.22053	1.21191	-3.48255	0.000496659	0.00162895	Mcli001104.g.t2	Up-in-H
117.418	0.196263	0.116781	1.68061	0.0928387	0.168696	Mcli001106.g.t1	0
70.6048	0.293115	0.181187	1.61774	0.105718	0.188041	Mcli001106.g.t2	0
25.1248	1.8907	2.94176	0.64271	0.520413	0.661519	Mcli001107.g.t2	0
544.876	0.958736	0.152452	6.28879	3.19954e-10	2.19118e-09	Mcli001107.g.t4	Up-in-A
2884.86	0.937364	0.0622852	15.0495	3.47678e-51	1.70272e-49	Mcli001107.g.t5	Up-in-A
27.3918	1.22425	0.307388	3.98276	6.81204e-05	0.000258978	Mcli001109.g.t1	Up-in-A
132.144	0.351165	0.338689	1.03683	0.299813	0.437247	Mcli001110.g.t1	0
61.2495	-0.0861765	0.907259	-0.0949856	0.924326	0.956506	Mcli001110.g.t2	0
3.85143	-5.27516	3.12873	-1.68604	0.091788	0.167097	Mcli001110.g.t3	0
63.8103	0.123162	0.924613	0.133204	0.894032	0.938048	Mcli001110.g.t4	0
3.31163	-5.05655	3.14527	-1.60767	0.107908	0.191206	Mcli001111.g.t1	0
10.518	2.49641	2.11825	1.17852	0.238588	0.364471	Mcli001111.g.t2	0
188.281	0.522678	0.167283	3.12451	0.00178101	0.00522052	Mcli001111.g.t3	Up-in-A
79.3637	0.814502	0.257578	3.16216	0.00156605	0.00465034	Mcli001111.g.t4	Up-in-A
13.0674	0.241751	1.31732	0.183517	0.854393	0.91239	Mcli001111.g.t5	0
15.1266	0.0365063	3.23652	0.0112795	NA	NA	Mcli001114.g.t1	0
629.387	-0.0213575	0.0802883	-0.26601	0.790232	0.87171	Mcli001114.g.t5	0
461.196	0.337714	0.224027	1.50747	0.13169	0.225301	Mcli001115.g.t1	0
3.66267	2.36191	2.8497	0.82883	0.407201	0.552997	Mcli001116.g.t1	0
124.59	0.0513407	0.12674	0.405087	0.685414	0.797514	Mcli001118.g.t1	0
75.4168	0.288792	0.247031	1.16905	0.242384	0.36899	Mcli001118.g.t4	0
93.1729	0.00995527	0.179783	0.0553737	0.955841	0.974443	Mcli001118.g.t5	0
59.718	0.0646702	0.194028	0.333303	0.738905	0.836092	Mcli001118.g.t7	0
14.3172	-1.14866	0.501454	-2.29065	0.0219836	0.0492174	Mcli001119.g.t1	Up-in-H
4.70139	-3.39698	1.01643	-3.34208	0.000831517	0.00261553	Mcli001120.g.t1	Up-in-H
64.7829	0.362307	0.235571	1.53799	0.12405	0.214694	Mcli001121.g.t2	0
35.2679	0.0290988	1.39087	0.0209213	0.983308	0.990965	Mcli001121.g.t4	0
1962.59	0.18491	0.0488604	3.78445	0.000154046	0.000555068	Mcli001121.g.t6	Up-in-A
13.7071	-7.10607	3.01135	-2.35976	0.0182867	0.04187	Mcli001121.g.t8	Up-in-H
114.234	0.0764267	0.196103	0.389726	0.696739	0.805671	Mcli001121.g.t9	0
1327.47	0.236469	0.0758564	3.11732	0.00182503	0.00533805	Mcli001122.g.t1	Up-in-A
77.7105	-0.072455	0.228313	-0.31735	0.750978	0.844907	Mcli001123.g.t2	0
7.88455	-1.30256	0.670169	-1.94363	0.0519401	0.103418	Mcli001124.g.t1	0
22.4293	-2.66578	0.528182	-5.04709	4.48596e-07	2.28382e-06	Mcli001125.g.t1	Up-in-H
277.948	-2.35098	0.17361	-13.5417	8.87009e-42	3.2703e-40	Mcli001126.g.t1	Up-in-H
132.705	-0.983196	0.206305	-4.76573	1.88171e-06	8.85021e-06	Mcli001128.g.t1	Up-in-H
1.57269	-0.488726	1.27731	-0.38262	0.702002	0.809553	Mcli001130.g.t1	0
29.5243	-0.61539	0.364588	-1.6879	0.0914297	0.166531	Mcli001131.g.t1	0
17.9445	-0.313738	0.42763	-0.733667	0.463152	0.608206	Mcli001132.g.t1	0
8.37498	-2.36892	0.7497	-3.15982	0.00157865	0.00468377	Mcli001133.g.t1	Up-in-H
154.495	-0.229189	0.120887	-1.89589	0.0579748	0.113389	Mcli001134.g.t1	0
8.86842	-1.7482	0.565154	-3.09332	0.00197932	0.00575082	Mcli001136.g.t1	Up-in-H
1355.98	-1.04579	0.197352	-5.2991	1.16373e-07	6.31982e-07	Mcli001137.g.t1	Up-in-H
470.308	-1.61972	1.32722	-1.22039	0.222319	0.344556	Mcli001137.g.t3	0
20.261	1.29928	0.402458	3.22836	0.00124503	0.0037731	Mcli001138.g.t1	Up-in-A
324.461	0.820913	0.0855912	9.59109	8.71552e-22	1.27782e-20	Mcli001139.g.t1	Up-in-A
197.718	-0.106019	0.0968863	-1.09426	0.27384	0.407	Mcli001140.g.t2	0
740.604	-0.171818	0.0622745	-2.75905	0.00579696	0.0152065	Mcli001140.g.t3	Up-in-H
3.3138	-0.565482	1.02212	-0.553246	0.580095	0.712718	Mcli001141.g.t1	0
1.72297	-0.584953	1.55712	-0.375664	0.707167	0.813806	Mcli001142.g.t1	0
223.962	4.66737	0.181526	25.7119	8.59883e-146	1.86977e-143	Mcli001143.g.t1	Up-in-A
7.21877	-2.13771	0.714958	-2.98997	0.00279	0.00785197	Mcli001144.g.t1	Up-in-H
5.46127	-3.17936	1.06426	-2.98739	0.00281371	0.00791292	Mcli001145.g.t1	Up-in-H
1.58406	-2.29783	1.43916	-1.59664	0.110346	0.194821	Mcli001146.g.t1	0
55.3117	1.93207	0.238598	8.09758	5.60613e-16	5.84694e-15	Mcli001147.g.t1	Up-in-A
19.1082	0.815746	0.358665	2.27439	0.0229425	0.0510951	Mcli001148.g.t1	0
224.846	-0.360848	0.0962315	-3.74979	0.000176986	0.000630619	Mcli001150.g.t1	Up-in-H
140.228	-0.687553	0.18592	-3.69811	0.000217212	0.000761199	Mcli001152.g.t1	Up-in-H
49.3666	-1.85975	0.762762	-2.43818	0.0147614	0.0347479	Mcli001153.g.t2	Up-in-H
265.353	0.202148	0.101263	1.99627	0.0459044	0.092993	Mcli001154.g.t1	0
18.2114	-0.309418	1.35604	-0.228178	0.819508	0.890613	Mcli001154.g.t2	0
10.3961	-0.0280347	1.28564	-0.021806	0.982603	0.99058	Mcli001155.g.t1	0
93.8006	0.773004	0.193101	4.0031	6.25168e-05	0.000239367	Mcli001156.g.t2	Up-in-A
49.8662	-0.116284	0.298594	-0.389438	0.696952	0.805805	Mcli001157.g.t1	0
475.898	-0.170743	0.103353	-1.65204	0.0985256	0.177317	Mcli001157.g.t2	0
471.726	-0.400004	0.0905307	-4.41843	9.94204e-06	4.26268e-05	Mcli001157.g.t3	Up-in-H
2241.97	0.362311	0.0581882	6.22653	4.76865e-10	3.2189e-09	Mcli001158.g.t1	Up-in-A
263.387	0.476916	0.106307	4.48621	7.25014e-06	3.16595e-05	Mcli001159.g.t1	Up-in-A
23.158	0.830449	0.870622	0.953857	0.340156	0.482787	Mcli001159.g.t2	0
1.48316	0.700812	2.55877	0.273886	0.784172	0.86751	Mcli001159.g.t3	0
161.826	0.502701	0.118944	4.22637	2.37489e-05	9.66893e-05	Mcli001159.g.t4	Up-in-A
269.767	-0.104086	0.0847364	-1.22835	0.219315	0.340776	Mcli001160.g.t1	0
9.65608	-0.423482	1.74286	-0.242981	0.80802	0.883346	Mcli001161.g.t1	0
214.18	0.455366	0.122073	3.73028	0.000191265	0.000677159	Mcli001161.g.t2	Up-in-A
9.9662	-0.637404	3.24313	-0.19654	NA	NA	Mcli001161.g.t3	0
86.9162	1.11986	0.15714	7.12648	1.02968e-12	8.60559e-12	Mcli001162.g.t1	Up-in-A
167.517	0.363775	0.100753	3.61058	0.00030551	0.00104343	Mcli001163.g.t1	Up-in-A
20.3546	1.8742	0.845889	2.21566	0.0267148	0.058297	Mcli001163.g.t2	0
119.572	0.427811	0.122348	3.49667	0.000471104	0.00155106	Mcli001163.g.t3	Up-in-A
1636.42	0.287966	0.0593426	4.8526	1.21855e-06	5.89049e-06	Mcli001164.g.t1	Up-in-A
114.738	0.836377	0.184382	4.53611	5.73004e-06	2.53405e-05	Mcli001165.g.t1	Up-in-A
52.2828	5.3339	1.04694	5.09473	3.49243e-07	1.80259e-06	Mcli001165.g.t2	Up-in-A
32.7604	-0.351905	0.327373	-1.07493	0.282404	0.417106	Mcli001166.g.t1	0
15.4752	6.80404	1.06923	6.36348	1.97232e-10	1.38068e-09	Mcli001167.g.t1	Up-in-A
68.117	-0.560822	0.172091	-3.25887	0.00111857	0.00342465	Mcli001168.g.t1	Up-in-H
82.298	0.545503	0.172149	3.16879	0.00153078	0.00455749	Mcli001169.g.t1	Up-in-A
36.1322	0.23216	0.446281	0.520212	0.602916	0.73177	Mcli001172.g.t1	0
85.4691	0.0902164	0.188318	0.479065	0.631892	0.755027	Mcli001172.g.t2	0
212.427	0.169987	0.116313	1.46146	0.14389	0.242509	Mcli001172.g.t4	0
228.843	0.144325	0.126207	1.14356	0.252806	0.381624	Mcli001172.g.t5	0
7.02097	-2.3686	1.36822	-1.73115	0.0834245	0.15418	Mcli001173.g.t1	0
57.725	-0.267274	0.346503	-0.771347	0.440502	0.586293	Mcli001173.g.t2	0
20.3572	-1.66978	1.71723	-0.972364	0.330869	0.472321	Mcli001173.g.t3	0
4.00808	0.986653	0.75086	1.31403	0.188836	0.302594	Mcli001174.g.t1	0
95.4035	-1.85722	0.248901	-7.46167	8.54304e-14	7.66493e-13	Mcli001175.g.t1	Up-in-H
918.162	0.248998	0.0638827	3.89773	9.70968e-05	0.000360785	Mcli001176.g.t1	Up-in-A
30.5042	-0.389822	0.303662	-1.28373	0.199235	0.315782	Mcli001177.g.t1	0
191.71	-0.222805	0.220106	-1.01226	0.311413	0.450631	Mcli001177.g.t2	0
152.139	-0.766255	0.25283	-3.03071	0.0024398	0.00695817	Mcli001177.g.t3	Up-in-H
88.0764	-0.571522	0.143194	-3.99125	6.57248e-05	0.000250572	Mcli001177.g.t6	Up-in-H
18.8994	0.517754	0.365712	1.41574	0.156851	0.260331	Mcli001178.g.t1	0
9.15835	-0.984657	0.631987	-1.55803	0.119225	0.207643	Mcli001180.g.t1	0
1087.65	0.573839	0.0524353	10.9437	7.12003e-28	1.47231e-26	Mcli001181.g.t1	Up-in-A
24.469	-0.514214	0.304173	-1.69053	0.0909259	0.165793	Mcli001182.g.t1	0
343.303	0.610907	0.16732	3.65114	0.000261083	0.000902147	Mcli001183.g.t1	Up-in-A
30.5653	-0.801386	3.06865	-0.261153	0.793975	0.874026	Mcli001183.g.t2	0
95.1462	0.579521	0.161139	3.5964	0.000322657	0.00109739	Mcli001183.g.t3	Up-in-A
6.12658	-1.8271	0.85352	-2.14067	0.0323009	0.0687665	Mcli001184.g.t1	0
119.793	0.212879	0.124136	1.71489	0.086366	0.158625	Mcli001185.g.t1	0
1.96264	-3.47303	1.68432	-2.06198	0.0392095	0.0812402	Mcli001186.g.t1	0
13.7025	0.156338	0.53784	0.290677	0.771299	0.859468	Mcli001186.g.t2	0
32.7152	-0.605797	0.355842	-1.70243	0.0886742	0.162292	Mcli001189.g.t1	0
630.304	0.0879113	0.0769888	1.14187	0.253507	0.382367	Mcli001191.g.t1	0
153.66	-1.48175	0.146243	-10.1321	3.98197e-24	6.69707e-23	Mcli001192.g.t1	Up-in-H
1.63305	0.911934	1.16322	0.783971	0.433057	0.578761	Mcli001193.g.t1	0
305.084	2.20585	0.122861	17.9541	4.46037e-72	3.60701e-70	Mcli001194.g.t2	Up-in-A
1.97629	-0.928762	2.06656	-0.449424	0.653126	0.772217	Mcli001195.g.t1	0
677.669	0.411723	0.0776452	5.30262	1.14154e-07	6.2078e-07	Mcli001196.g.t2	Up-in-A
7.91483	-0.62638	0.6859	-0.913224	0.361125	0.505191	Mcli001197.g.t1	0
513.854	0.0552936	0.0759552	0.727976	0.466628	0.611386	Mcli001198.g.t1	0
10.1441	1.4646	2.89964	0.505097	0.613491	0.740527	Mcli001198.g.t2	0
961.909	0.016917	0.0709805	0.238333	0.811623	0.885627	Mcli001199.g.t1	0
120.394	2.01195	0.138325	14.5451	6.27336e-48	2.80809e-46	Mcli001200.g.t1	Up-in-A
1.90056	-0.443995	1.29295	-0.343398	0.731299	0.830793	Mcli001202.g.t1	0
183.846	0.221133	0.121424	1.82116	0.0685821	0.130677	Mcli001203.g.t1	0
111.523	-0.107879	0.141627	-0.761711	0.446233	0.591619	Mcli001206.g.t1	0
26.5111	-0.476643	0.274726	-1.73498	0.0827448	0.153101	Mcli001207.g.t1	0
268.257	-0.305573	0.0841325	-3.63204	0.000281186	0.000966285	Mcli001208.g.t1	Up-in-H
623.736	8.17559	0.338426	24.1577	6.20327e-129	1.15838e-126	Mcli001209.g.t1	Up-in-A
29.8159	-2.16016	2.89913	-0.745105	0.456208	0.601596	Mcli001210.g.t1	0
7.74201	-2.39399	0.806129	-2.96973	0.00298058	0.00833906	Mcli001210.g.t2	Up-in-H
164.868	-1.72496	0.161043	-10.7112	9.0229e-27	1.76508e-25	Mcli001210.g.t3	Up-in-H
417.344	0.174608	0.145556	1.19959	0.230297	0.354295	Mcli001211.g.t1	0
2923.32	0.781904	0.104226	7.50197	6.28637e-14	5.70084e-13	Mcli001211.g.t18	Up-in-A
53.0909	-0.358097	0.55485	-0.645395	0.518671	0.659871	Mcli001211.g.t31	0
251.325	0.977023	0.161234	6.05966	1.36411e-09	8.92829e-09	Mcli001211.g.t33	Up-in-A
274.813	-0.11224	0.348141	-0.3224	0.74715	0.842222	Mcli001211.g.t37	0
11.1569	1.24574	2.32129	0.536656	0.591505	0.722239	Mcli001211.g.t41	0
157.785	0.194309	0.146305	1.32811	0.18414	0.296693	Mcli001212.g.t1	0
199.445	-1.20511	0.132582	-9.08957	9.94344e-20	1.29212e-18	Mcli001213.g.t2	Up-in-H
3.35029	0.776231	2.82291	0.274975	0.783335	0.866977	Mcli001213.g.t3	0
168.592	0.0520555	0.153156	0.339884	0.733944	0.832416	Mcli001214.g.t1	0
252.415	1.16073	0.101454	11.441	2.60981e-30	6.07734e-29	Mcli001216.g.t1	Up-in-A
913.781	0.550998	0.0741388	7.43198	1.06982e-13	9.52864e-13	Mcli001217.g.t1	Up-in-A
72.0526	-0.165859	0.255988	-0.647916	0.517039	0.658428	Mcli001218.g.t1	0
822.706	0.299191	0.0564203	5.30289	1.13981e-07	6.19959e-07	Mcli001218.g.t2	Up-in-A
3.05664	-1.47496	0.841413	-1.75295	0.0796098	0.148202	Mcli001220.g.t1	0
9.10808	1.68752	2.88222	0.585492	0.558217	0.694312	Mcli001221.g.t1	0
153.669	0.136283	0.256914	0.53046	0.595793	0.72588	Mcli001221.g.t2	0
9.19635	0.440861	2.28394	0.193027	0.846938	0.908077	Mcli001221.g.t3	0
321.77	-0.251118	0.110699	-2.26848	0.0233001	0.0517739	Mcli001222.g.t1	0
10.4391	-0.746356	2.94354	-0.253557	0.799838	0.877804	Mcli001223.g.t2	0
724.068	0.452629	0.0722581	6.26407	3.7506e-10	2.55284e-09	Mcli001223.g.t4	Up-in-A
8.42569	0.357434	3.24501	0.110149	NA	NA	Mcli001223.g.t6	0
27.7904	-1.17544	0.296286	-3.96727	7.2702e-05	0.000275327	Mcli001225.g.t1	Up-in-H
13.4232	0.17049	0.404936	0.42103	0.673733	0.788612	Mcli001228.g.t1	0
7.25626	-0.650183	1.2068	-0.538765	0.590049	0.721108	Mcli001228.g.t2	0
17.9252	-0.29972	0.499986	-0.599457	0.548868	0.686853	Mcli001228.g.t3	0
8.99256	0.0312359	1.74313	0.0179195	0.985703	0.992315	Mcli001228.g.t4	0
162.439	1.07588	0.112198	9.58911	8.88474e-22	1.30107e-20	Mcli001229.g.t1	Up-in-A
10.5624	-0.395273	0.826064	-0.478501	0.632294	0.755346	Mcli001229.g.t2	0
9.78281	-4.51114	1.26685	-3.56092	0.000369553	0.00124358	Mcli001230.g.t1	Up-in-H
35.5007	-4.39061	0.5228	-8.39826	4.53133e-17	5.05462e-16	Mcli001230.g.t2	Up-in-H
10.9302	0.131529	0.939381	0.140017	0.888647	0.93489	Mcli001232.g.t1	0
48.394	2.23363	0.246914	9.04617	1.48067e-19	1.90586e-18	Mcli001233.g.t1	Up-in-A
196.245	1.0537	0.116088	9.0767	1.11916e-19	1.44931e-18	Mcli001234.g.t1	Up-in-A
533.312	-0.410519	0.0957241	-4.28856	1.79831e-05	7.44038e-05	Mcli001237.g.t2	Up-in-H
3.7361	1.3771	0.863821	1.5942	0.110892	0.19563	Mcli001238.g.t1	0
10.589	1.21438	0.500678	2.42547	0.0152887	0.0358117	Mcli001239.g.t1	Up-in-A
237.557	-0.0165678	0.109662	-0.15108	0.879912	0.928871	Mcli001241.g.t1	0
4.90995	-1.66372	3.27248	-0.508397	NA	NA	Mcli001241.g.t2	0
48.0025	-0.252592	0.344741	-0.7327	0.463741	0.608713	Mcli001241.g.t3	0
103.29	0.542953	0.228369	2.37752	0.0174295	0.0401893	Mcli001241.g.t4	Up-in-A
58.9845	-0.112342	0.208689	-0.538324	0.590354	0.721361	Mcli001241.g.t5	0
32.292	-0.459354	3.08357	-0.148968	0.881579	0.930154	Mcli001242.g.t1	0
90.4474	0.231018	0.199235	1.15953	0.246241	0.373677	Mcli001243.g.t1	0
2.91193	-1.32033	1.02012	-1.2943	0.195563	0.311223	Mcli001245.g.t1	0
7.22553	-0.650611	0.705646	-0.922008	0.356524	0.50032	Mcli001246.g.t1	0
3.10779	0.274216	3.27724	0.0836727	0.933317	0.961721	Mcli001249.g.t1	0
281.647	0.47773	0.108853	4.38877	1.13993e-05	4.84336e-05	Mcli001249.g.t2	Up-in-A
4.14563	-0.659874	1.34373	-0.491077	0.623372	0.748833	Mcli001249.g.t3	0
12.7034	0.942311	2.32007	0.406156	0.684628	0.796941	Mcli001249.g.t4	0
91.2968	0.113956	0.139729	0.815552	0.414756	0.560784	Mcli001250.g.t1	0
22.3179	0.464499	0.852461	0.544892	0.585828	0.717379	Mcli001250.g.t2	0
71.0985	-0.0313549	0.292816	-0.10708	0.914725	0.950532	Mcli001250.g.t3	0
6.88867	-1.68382	0.706384	-2.38372	0.0171384	0.039591	Mcli001251.g.t1	Up-in-H
494.707	0.0161684	0.0761744	0.212255	0.831908	0.89842	Mcli001252.g.t1	0
26.417	-0.309221	0.334207	-0.925237	0.354842	0.49844	Mcli001253.g.t1	0
99.1425	-0.166139	0.18981	-0.875295	0.381414	0.526498	Mcli001254.g.t1	0
150.025	-0.340715	0.1179	-2.88987	0.00385396	0.010525	Mcli001255.g.t1	Up-in-H
283.188	-0.203306	0.0979239	-2.07616	0.0378792	0.0788243	Mcli001256.g.t1	0
6.86	-0.162834	0.551533	-0.295238	0.767812	0.856929	Mcli001257.g.t2	0
122.928	-1.18988	0.301008	-3.95298	7.71837e-05	0.000291127	Mcli001258.g.t1	Up-in-H
10.8928	-0.830014	3.24227	-0.255998	NA	NA	Mcli001258.g.t2	0
21.0724	-0.905035	0.854018	-1.05974	0.289264	0.425073	Mcli001258.g.t3	0
17.6138	1.352	0.346462	3.9023	9.52818e-05	0.000354472	Mcli001259.g.t1	Up-in-A
46.2835	1.26516	0.225476	5.61105	2.011e-08	1.18141e-07	Mcli001260.g.t1	Up-in-A
129.137	1.53486	0.137961	11.1253	9.44346e-29	2.04253e-27	Mcli001260.g.t2	Up-in-A
188.309	0.824466	0.116458	7.07953	1.44641e-12	1.19496e-11	Mcli001260.g.t3	Up-in-A
249.326	0.112415	0.0910972	1.23401	0.217199	0.338218	Mcli001261.g.t1	0
17.7849	0.699437	0.336342	2.07954	0.0375676	0.0782759	Mcli001262.g.t1	0
51.0418	0.277517	0.27628	1.00448	0.315149	0.454949	Mcli001262.g.t3	0
692.39	-0.289614	0.0620372	-4.6684	3.03556e-06	1.39202e-05	Mcli001263.g.t1	Up-in-H
119.38	-0.958321	0.360158	-2.66083	0.00779472	0.019819	Mcli001264.g.t1	Up-in-H
22.9091	0.147292	3.23292	0.0455602	0.963661	0.979232	Mcli001264.g.t2	0
435.298	0.343993	0.0729525	4.7153	2.4136e-06	1.12061e-05	Mcli001265.g.t2	Up-in-A
136.468	0.423254	0.119479	3.54249	0.000396376	0.0013259	Mcli001266.g.t1	Up-in-A
128.51	0.81726	0.142336	5.74178	9.36889e-09	5.67926e-08	Mcli001266.g.t2	Up-in-A
122.709	0.468471	0.121687	3.8498	0.000118212	0.000433354	Mcli001266.g.t4	Up-in-A
263.073	0.358278	0.114194	3.13745	0.00170422	0.00502072	Mcli001268.g.t1	Up-in-A
14.1618	-1.0265	1.74353	-0.588748	0.55603	0.692455	Mcli001268.g.t3	0
605.303	0.567098	0.113602	4.99198	5.97638e-07	2.99294e-06	Mcli001269.g.t1	Up-in-A
19.1733	0.546485	1.83596	0.297657	0.765965	0.855609	Mcli001269.g.t3	0
925.022	0.418513	0.0753275	5.55592	2.76157e-08	1.59856e-07	Mcli001269.g.t4	Up-in-A
213.082	0.292133	0.116434	2.509	0.0121072	0.0291939	Mcli001269.g.t5	Up-in-A
846.175	0.79388	0.0864827	9.17964	4.32531e-20	5.77712e-19	Mcli001269.g.t7	Up-in-A
17.8338	1.23804	0.917213	1.34979	0.177084	0.287558	Mcli001270.g.t1	0
59.0615	0.824354	0.234399	3.51689	0.000436639	0.00144723	Mcli001270.g.t2	Up-in-A
13.9469	0.944937	0.918292	1.02902	0.303472	0.441532	Mcli001270.g.t3	0
1.56732	-0.452947	1.3217	-0.342702	0.731823	0.831183	Mcli001271.g.t1	0
159.687	0.476939	0.234275	2.0358	0.0417701	0.0857054	Mcli001273.g.t1	0
23.4195	-1.09974	0.332859	-3.30392	0.000953444	0.00296286	Mcli001274.g.t1	Up-in-H
470.487	-0.0226984	0.140737	-0.161283	0.871871	0.923656	Mcli001275.g.t1	0
23.5356	-0.167609	3.2328	-0.0518464	0.958651	0.976251	Mcli001275.g.t10	0
1660.69	0.181168	0.0911987	1.98651	0.0469763	0.0949072	Mcli001275.g.t2	0
786.355	-0.140339	0.190337	-0.737319	0.460929	0.606257	Mcli001275.g.t4	0
29.3513	1.08605	0.267491	4.06013	4.90448e-05	0.000190756	Mcli001276.g.t1	Up-in-A
25.0884	1.23867	0.375896	3.29524	0.000983369	0.00304676	Mcli001278.g.t1	Up-in-A
2.95156	2.44697	1.22519	1.99722	0.0458018	0.0928242	Mcli001279.g.t1	0
31.7931	-3.08654	0.443852	-6.95399	3.55093e-12	2.84849e-11	Mcli001280.g.t1	Up-in-H
29.0631	-2.22485	0.406908	-5.46769	4.55948e-08	2.58545e-07	Mcli001281.g.t1	Up-in-H
19.9249	-1.34471	0.659366	-2.0394	0.0414098	0.0850927	Mcli001281.g.t2	0
6.04375	-1.99414	0.708833	-2.81328	0.00490394	0.0130771	Mcli001281.g.t3	Up-in-H
328.745	0.470062	0.0915282	5.1357	2.81091e-07	1.46333e-06	Mcli001283.g.t1	Up-in-A
1.33066	4.00198	1.49025	2.68545	0.00724329	0.0185733	Mcli001284.g.t1	Up-in-A
599.239	0.205625	0.150357	1.36758	0.171444	0.279969	Mcli001285.g.t1	0
23.8552	-3.8664	3.25598	-1.18748	0.235039	0.360134	Mcli001285.g.t2	0
47.7988	-0.488527	0.313744	-1.55709	0.119449	0.207974	Mcli001285.g.t3	0
474.423	-2.33656	0.274336	-8.51714	1.63547e-17	1.87258e-16	Mcli001286.g.t2	Up-in-H
59.9586	0.452568	0.966546	0.468232	0.639618	0.761339	Mcli001287.g.t1	0
247.033	6.83175	0.338971	20.1544	2.4635e-90	2.66652e-88	Mcli001289.g.t1	Up-in-A
373.051	0.095547	0.0701103	1.36281	0.172942	0.281946	Mcli001290.g.t1	0
40.7699	0.518496	0.36467	1.42182	0.155077	0.257926	Mcli001291.g.t1	0
330.146	0.281676	0.0862635	3.26529	0.00109351	0.00335572	Mcli001291.g.t2	Up-in-A
263.25	0.323827	0.123471	2.6227	0.00872355	0.0218759	Mcli001291.g.t4	Up-in-A
203.385	0.305096	0.121671	2.50755	0.0121571	0.0292897	Mcli001291.g.t5	Up-in-A
31.7542	-0.00119724	0.30825	-0.00388398	0.996901	0.998513	Mcli001293.g.t1	0
186.737	-0.522143	0.104234	-5.00936	5.46113e-07	2.74657e-06	Mcli001295.g.t1	Up-in-H
2.01515	-4.34064	3.2481	-1.33636	0.181431	0.293176	Mcli001295.g.t2	0
6.83948	-0.690779	3.2512	-0.212469	NA	NA	Mcli001295.g.t3	0
535.306	1.21632	0.0891469	13.644	2.19231e-42	8.22537e-41	Mcli001296.g.t1	Up-in-A
208.55	1.09631	0.0949497	11.5462	7.7165e-31	1.84521e-29	Mcli001297.g.t1	Up-in-A
6.93643	0.162168	3.24897	0.0499137	NA	NA	Mcli001297.g.t2	0
48.4002	1.21021	0.243159	4.97703	6.45687e-07	3.22283e-06	Mcli001297.g.t3	Up-in-A
292.509	-0.428102	0.0997977	-4.2897	1.78917e-05	7.40506e-05	Mcli001298.g.t1	Up-in-H
117.853	0.835538	0.166338	5.02312	5.08385e-07	2.56764e-06	Mcli001299.g.t1	Up-in-A
13.6398	1.21513	1.30022	0.934554	0.350018	0.493605	Mcli001299.g.t2	0
4.05565	-0.671315	1.83007	-0.366824	0.71375	0.818571	Mcli001299.g.t3	0
3.36391	-2.43492	2.73734	-0.889522	0.373723	0.518603	Mcli001300.g.t1	0
72.3738	-2.23331	0.194169	-11.5019	1.29044e-30	3.05886e-29	Mcli001301.g.t1	Up-in-H
2.54378	4.93299	1.39273	3.54196	0.000397172	0.00132802	Mcli001302.g.t1	Up-in-A
4.13846	-1.45119	0.884161	-1.64132	0.100731	0.18055	Mcli001303.g.t1	0
60.2695	-0.781735	0.223805	-3.49293	0.000477753	0.00157147	Mcli001304.g.t2	Up-in-H
187.233	-0.446386	0.125497	-3.55696	0.000375176	0.0012612	Mcli001305.g.t1	Up-in-H
449.623	0.978153	0.0633041	15.4516	7.35419e-54	3.88138e-52	Mcli001306.g.t1	Up-in-A
1.51992	-3.93168	3.07564	-1.27833	0.201134	0.318092	Mcli001306.g.t2	0
26.8287	0.643903	0.564463	1.14073	0.25398	0.382951	Mcli001306.g.t4	0
500.742	-1.16783	0.208241	-5.60807	2.04591e-08	1.20077e-07	Mcli001307.g.t1	Up-in-H
1479.34	-0.254411	0.044001	-5.78193	7.38473e-09	4.52131e-08	Mcli001308.g.t2	Up-in-H
8.68105	-0.757267	1.8419	-0.411134	0.680974	0.793972	Mcli001308.g.t3	0
6.4505	1.47466	0.689628	2.13834	0.0324895	0.0691168	Mcli001309.g.t1	0
7.78124	1.48869	0.565742	2.63139	0.00850352	0.0213919	Mcli001310.g.t1	Up-in-A
24.4597	-0.124007	0.305529	-0.405877	0.684833	0.797047	Mcli001311.g.t1	0
4.11565	0.343598	0.729119	0.471251	0.637461	0.759566	Mcli001312.g.t1	0
2835.28	1.08004	0.0650424	16.6051	6.40024e-62	4.14195e-60	Mcli001313.g.t1	Up-in-A
1.81756	-0.729367	1.22687	-0.594495	0.552181	0.689469	Mcli001314.g.t1	0
22.4952	8.07594	1.05713	7.63946	2.18127e-14	2.03739e-13	Mcli001315.g.t1	Up-in-A
300.41	-0.584568	0.102358	-5.711	1.12313e-08	6.7613e-08	Mcli001316.g.t1	Up-in-H
245.221	0.864467	0.0988272	8.74725	2.18608e-18	2.63823e-17	Mcli001318.g.t1	Up-in-A
20.6164	-0.644616	0.893589	-0.721378	0.470677	0.615192	Mcli001318.g.t2	0
24.6479	-1.93878	1.21517	-1.59549	0.110603	0.195184	Mcli001319.g.t2	0
104.971	0.142674	0.195299	0.730543	0.465058	0.60982	Mcli001319.g.t3	0
22.4299	0.122157	0.311847	0.39172	0.695265	0.804746	Mcli001319.g.t4	0
209.896	9.27295	0.845676	10.9651	5.62121e-28	1.1683e-26	Mcli001320.g.t1	Up-in-A
12.4677	3.44883	2.45384	1.40548	NA	NA	Mcli001320.g.t2	0
2457.39	0.100406	0.0725421	1.38411	0.166325	0.273252	Mcli001321.g.t1	0
41.7038	0.820512	0.902653	0.909001	0.36335	0.507432	Mcli001321.g.t2	0
23.2749	1.33648	0.434664	3.07474	0.00210686	0.00609282	Mcli001322.g.t1	Up-in-A
411.027	0.0743072	0.0624516	1.18984	0.234111	0.359033	Mcli001322.g.t2	0
12.6915	-1.58734	1.701	-0.933177	0.350728	0.494393	Mcli001324.g.t1	0
204.563	-0.210438	0.0939723	-2.23936	0.0251324	0.0553277	Mcli001324.g.t2	0
75.739	-0.273689	0.165234	-1.65637	0.0976465	0.175929	Mcli001325.g.t1	0
15345.5	0.256423	0.0543797	4.71542	2.41219e-06	1.12023e-05	Mcli001326.g.t2	Up-in-A
135.566	0.889576	0.127519	6.976	3.03711e-12	2.44876e-11	Mcli001328.g.t1	Up-in-A
85.723	-0.727321	0.437901	-1.66093	0.096728	0.17458	Mcli001329.g.t2	0
15.0641	-1.37794	2.26934	-0.607199	0.543719	0.682212	Mcli001329.g.t3	0
5.60054	0.597457	2.90517	0.205653	0.837062	0.901478	Mcli001329.g.t5	0
14.8413	-1.55862	0.429202	-3.63143	0.000281854	0.000968311	Mcli001330.g.t1	Up-in-H
4.95183	-4.13481	1.18915	-3.47711	0.000506857	0.0016605	Mcli001330.g.t3	Up-in-H
42.8432	1.91386	0.291233	6.5716	4.97777e-11	3.65781e-10	Mcli001331.g.t2	Up-in-A
152.453	0.114789	0.138805	0.826977	0.40825	0.553962	Mcli001332.g.t1	0
393.857	-0.469651	0.0902653	-5.20301	1.96084e-07	1.03847e-06	Mcli001334.g.t1	Up-in-H
93.8533	-0.355877	0.157266	-2.2629	0.0236418	0.0524212	Mcli001334.g.t2	0
103.254	-0.229561	0.397488	-0.57753	0.563582	0.699144	Mcli001334.g.t4	0
192.224	0.498288	0.126001	3.95464	7.6649e-05	0.000289222	Mcli001335.g.t1	Up-in-A
32.8532	0.359504	3.08081	0.116691	0.907105	0.946193	Mcli001336.g.t1	0
290.317	-0.0838263	0.0745412	-1.12456	0.260774	0.391313	Mcli001336.g.t2	0
224.87	-0.0721439	0.149524	-0.48249	0.629458	0.753127	Mcli001336.g.t4	0
82.5776	9.22941	1.02941	8.96573	3.08219e-19	3.89251e-18	Mcli001337.g.t1	Up-in-A
2597.32	0.209601	0.0341369	6.14001	8.25137e-10	5.47313e-09	Mcli001338.g.t1	Up-in-A
333.88	0.2599	0.0975393	2.66457	0.00770866	0.0196198	Mcli001340.g.t1	Up-in-A
15.2157	-2.21399	0.492643	-4.49411	6.98625e-06	3.0559e-05	Mcli001342.g.t1	Up-in-H
136.807	1.78759	0.324225	5.51343	3.51915e-08	2.01609e-07	Mcli001343.g.t1	Up-in-A
720.031	1.36775	0.053799	25.4233	1.39516e-142	2.92953e-140	Mcli001344.g.t1	Up-in-A
10.6364	-2.62094	0.972305	-2.6956	0.00702625	0.0180821	Mcli001345.g.t1	Up-in-H
690.443	-0.535973	0.0568111	-9.4343	3.93625e-21	5.55309e-20	Mcli001346.g.t1	Up-in-H
481.302	12.4944	1.02122	12.2348	2.02618e-34	5.65492e-33	Mcli001347.g.t1	Up-in-A
9.92035	6.15012	1.18204	5.20299	1.96107e-07	1.03848e-06	Mcli001348.g.t1	Up-in-A
4.1995	-1.12129	2.81349	-0.398542	0.690231	0.801061	Mcli001349.g.t1	0
5.67857	6.08917	3.05348	1.99418	0.0461327	0.0933935	Mcli001351.g.t1	0
78.1215	-0.388218	0.178884	-2.17022	0.0299902	0.0644899	Mcli001352.g.t1	0
76.0946	-1.54497	0.189671	-8.14554	3.77597e-16	3.98145e-15	Mcli001353.g.t1	Up-in-H
96.056	-0.477406	0.147857	-3.22884	0.00124293	0.00376698	Mcli001354.g.t1	Up-in-H
242.187	-0.107084	0.143215	-0.747717	0.454631	0.60002	Mcli001355.g.t1	0
175.49	0.422286	0.158796	2.6593	0.00783029	0.019898	Mcli001355.g.t3	Up-in-A
60.9951	-0.675477	0.256519	-2.63325	0.00845732	0.0212934	Mcli001355.g.t4	Up-in-H
123.807	0.150648	0.13438	1.12106	0.262263	0.39321	Mcli001356.g.t1	0
201.433	0.181764	0.148066	1.22759	0.219601	0.341179	Mcli001357.g.t1	0
110.112	0.0178077	0.25659	0.0694014	0.94467	0.968098	Mcli001357.g.t2	0
327.645	0.0657719	0.0726235	0.905656	0.365118	0.509451	Mcli001357.g.t3	0
298.427	0.162159	0.0877849	1.84723	0.0647139	0.124445	Mcli001358.g.t1	0
155.911	-0.641476	0.111202	-5.76855	7.99561e-09	4.88005e-08	Mcli001359.g.t1	Up-in-H
50.2616	-2.09407	0.391297	-5.35161	8.71767e-08	4.80469e-07	Mcli001360.g.t1	Up-in-H
19.8907	-1.70613	0.443884	-3.84364	0.000121223	0.000443625	Mcli001361.g.t1	Up-in-H
315.441	0.64235	0.0830476	7.73472	1.03629e-14	9.92572e-14	Mcli001362.g.t1	Up-in-A
48.6285	0.3701	0.267077	1.38574	0.165826	0.272543	Mcli001364.g.t1	0
72.9149	0.867712	0.167934	5.16697	2.37922e-07	1.24749e-06	Mcli001364.g.t2	Up-in-A
26.1548	1.43922	0.334947	4.29686	1.73235e-05	7.18165e-05	Mcli001364.g.t3	Up-in-A
252.971	0.214243	0.0965399	2.21922	0.0264717	0.0578465	Mcli001365.g.t1	0
548.292	-1.3415	0.104257	-12.8672	6.885e-38	2.2132e-36	Mcli001366.g.t1	Up-in-H
112.012	-1.48629	1.05778	-1.4051	0.159991	0.264623	Mcli001366.g.t2	0
86.4409	0.105288	0.150562	0.699296	0.484367	0.628095	Mcli001367.g.t1	0
4.40831	-0.0103184	2.19862	-0.00469311	0.996255	0.998071	Mcli001368.g.t1	0
695.767	1.52918	0.0879838	17.3803	1.1641e-67	8.53875e-66	Mcli001368.g.t3	Up-in-A
53.5372	0.819898	0.294341	2.78554	0.00534386	0.0141293	Mcli001368.g.t5	Up-in-A
132.911	-0.106558	0.149677	-0.711915	0.476518	0.620373	Mcli001369.g.t1	0
66.6574	0.639718	0.186303	3.43375	0.000595293	0.00192369	Mcli001370.g.t1	Up-in-A
32.3651	0.779296	0.256922	3.0332	0.00241971	0.0069049	Mcli001370.g.t2	Up-in-A
108.16	0.62623	0.137285	4.56155	5.07778e-06	2.2601e-05	Mcli001370.g.t3	Up-in-A
581.122	2.31235	0.307944	7.50898	5.95908e-14	5.41206e-13	Mcli001371.g.t1	Up-in-A
2200.55	0.47185	0.134126	3.51796	0.000434876	0.00144207	Mcli001372.g.t1	Up-in-A
62.2594	9.54388	2.69829	3.53701	0.000404681	0.00135082	Mcli001372.g.t2	Up-in-A
10.7858	-0.197928	0.620563	-0.318948	0.749766	0.844028	Mcli001373.g.t1	0
114.697	-0.268317	0.127272	-2.10821	0.0350126	0.0736707	Mcli001374.g.t1	0
72.285	-0.797558	0.429182	-1.85832	0.0631236	0.121866	Mcli001375.g.t1	0
61.3569	0.169784	0.385587	0.440325	0.659701	0.777676	Mcli001375.g.t2	0
51.351	0.929538	0.196678	4.7262	2.2876e-06	1.0649e-05	Mcli001376.g.t1	Up-in-A
61.5701	-1.19614	0.218496	-5.47441	4.38973e-08	2.49367e-07	Mcli001377.g.t1	Up-in-H
501.949	-0.040198	0.0773382	-0.519769	0.603225	0.732066	Mcli001378.g.t1	0
138.222	1.13019	0.225972	5.00147	5.68947e-07	2.85612e-06	Mcli001379.g.t1	Up-in-A
280.464	0.121164	0.0793882	1.52622	0.126956	0.218622	Mcli001380.g.t1	0
29.8803	0.107183	0.295847	0.362292	0.717134	0.820777	Mcli001380.g.t2	0
208.34	0.286267	0.119999	2.38557	0.0170526	0.0394261	Mcli001380.g.t3	Up-in-A
2037.88	-0.49249	0.0545062	-9.03548	1.63286e-19	2.0924e-18	Mcli001381.g.t1	Up-in-H
264.597	0.170401	0.114539	1.48771	0.136826	0.232536	Mcli001382.g.t2	0
31.9865	0.313238	0.914412	0.342557	0.731932	0.831236	Mcli001382.g.t3	0
160.33	0.150482	0.137352	1.0956	0.273255	0.406341	Mcli001382.g.t4	0
383.192	0.136276	0.0959736	1.41993	0.155628	0.258693	Mcli001382.g.t7	0
12.6331	-1.15066	3.24123	-0.355006	NA	NA	Mcli001382.g.t8	0
105.449	6.68051	0.490892	13.6089	3.54412e-42	1.32061e-40	Mcli001383.g.t1	Up-in-A
2.00143	0.921959	1.59347	0.578585	0.562869	0.698447	Mcli001384.g.t1	0
1.51939	0.294256	1.22933	0.239362	0.810825	0.885226	Mcli001386.g.t1	0
1442.13	0.186616	0.0696531	2.67923	0.00737926	0.0188823	Mcli001387.g.t1	Up-in-A
32.8087	-1.67031	0.353218	-4.72882	2.25823e-06	1.05183e-05	Mcli001388.g.t1	Up-in-H
150.733	0.215149	0.106586	2.01854	0.0435349	0.0888173	Mcli001389.g.t1	0
344.799	0.0349208	0.118702	0.294189	0.768613	0.85755	Mcli001390.g.t1	0
41.5036	-0.749524	2.27397	-0.32961	0.741695	0.838221	Mcli001390.g.t2	0
297.846	0.542841	0.0981487	5.5308	3.18769e-08	1.83438e-07	Mcli001391.g.t2	Up-in-A
227.386	0.584631	0.1148	5.09261	3.53166e-07	1.82188e-06	Mcli001391.g.t3	Up-in-A
279.507	0.721931	0.0821151	8.79169	1.47331e-18	1.79219e-17	Mcli001391.g.t4	Up-in-A
11.2356	-2.18979	0.525931	-4.16365	3.13198e-05	0.000125569	Mcli001392.g.t1	Up-in-H
577.338	0.0211723	0.0900195	0.235197	0.814056	0.887189	Mcli001394.g.t1	0
532.431	0.0543762	0.0941607	0.577483	0.563613	0.699154	Mcli001395.g.t3	0
299.101	0.781008	0.085733	9.10977	8.25545e-20	1.08168e-18	Mcli001396.g.t1	Up-in-A
6.50056	-0.568161	2.24015	-0.253626	0.799784	0.877794	Mcli001397.g.t1	0
17.7107	0.492528	1.87202	0.263099	0.792474	0.87314	Mcli001397.g.t2	0
249.171	-1.32461	0.127417	-10.3958	2.58997e-25	4.62293e-24	Mcli001397.g.t3	Up-in-H
36.8235	-0.493536	0.980052	-0.503581	0.614556	0.74136	Mcli001397.g.t4	0
5.03894	4.4189	1.15972	3.81032	0.000138785	0.000503901	Mcli001398.g.t1	Up-in-A
182.193	-1.61235	0.115998	-13.8998	6.34765e-44	2.50451e-42	Mcli001399.g.t1	Up-in-H
569.868	-0.748127	0.116426	-6.42575	1.3122e-10	9.33405e-10	Mcli001400.g.t1	Up-in-H
140.007	-0.199485	0.120455	-1.6561	0.0977024	0.176004	Mcli001401.g.t1	0
238.235	-0.00190034	0.0915583	-0.0207556	0.983441	0.991038	Mcli001402.g.t1	0
2659.69	0.561425	0.125873	4.46026	8.18612e-06	3.5443e-05	Mcli001404.g.t1	Up-in-A
982.025	0.385608	0.107708	3.58011	0.000343445	0.00116268	Mcli001404.g.t2	Up-in-A
705.674	0.703887	0.135987	5.17614	2.26529e-07	1.19171e-06	Mcli001404.g.t4	Up-in-A
50.0729	-0.592274	0.230068	-2.57434	0.0100431	0.0247699	Mcli001405.g.t1	Up-in-H
12.7474	-2.20508	0.574961	-3.83518	0.00012547	0.000458106	Mcli001406.g.t1	Up-in-H
6.52193	0.123392	0.701089	0.176	0.860294	0.916352	Mcli001406.g.t2	0
10.3548	-0.435261	2.30669	-0.188695	0.850332	0.91	Mcli001406.g.t4	0
1829.14	-0.155007	0.0686115	-2.25921	0.0238705	0.0528733	Mcli001407.g.t1	0
17.3371	-0.08889	0.448835	-0.198046	0.843009	0.905571	Mcli001408.g.t1	0
414.826	0.749826	0.0687285	10.91	1.03275e-27	2.11588e-26	Mcli001409.g.t1	Up-in-A
1.30544	-3.71606	3.04166	-1.22172	0.221813	0.343973	Mcli001410.g.t1	0
561.334	-0.0428424	0.0667315	-0.642012	0.520865	0.661882	Mcli001410.g.t3	0
6558.34	-0.152442	0.173206	-0.88012	0.378795	0.523828	Mcli001411.g.t1	0
526.426	0.0660475	0.0617403	1.06976	0.284726	0.419774	Mcli001412.g.t1	0
540.439	-0.760713	0.139133	-5.46752	4.56371e-08	2.58755e-07	Mcli001413.g.t2	Up-in-H
32.9658	-1.49567	3.23249	-0.462701	0.643579	0.76451	Mcli001413.g.t3	0
129.094	2.83634	0.969965	2.92416	0.00345384	0.00952623	Mcli001414.g.t1	Up-in-A
2.78024	-4.8038	3.16597	-1.51733	0.129185	0.221728	Mcli001414.g.t2	0
182.322	1.65742	0.12532	13.2256	6.24756e-40	2.16628e-38	Mcli001414.g.t3	Up-in-A
1.24097	-1.89371	1.4135	-1.33973	0.180332	0.291806	Mcli001415.g.t1	0
346.474	-0.196511	0.0801932	-2.45047	0.014267	0.0337123	Mcli001416.g.t1	Up-in-H
352.961	0.361583	0.106179	3.40543	0.000660602	0.00211615	Mcli001418.g.t1	Up-in-A
1.72628	-1.73892	1.177	-1.47741	0.139565	0.236449	Mcli001420.g.t1	0
49.8455	1.18655	0.987678	1.20135	0.229614	0.353533	Mcli001421.g.t2	0
33.616	1.0329	1.4462	0.714219	0.475092	0.619059	Mcli001421.g.t4	0
133.621	-0.645005	0.196005	-3.29075	0.000999209	0.00309153	Mcli001422.g.t2	Up-in-H
8.98739	0.792933	0.46107	1.71977	0.0854749	0.157343	Mcli001423.g.t1	0
3109.28	0.39207	0.0878687	4.46199	8.12004e-06	3.51756e-05	Mcli001424.g.t1	Up-in-A
601.666	0.55308	0.110276	5.01543	5.29156e-07	2.66539e-06	Mcli001424.g.t3	Up-in-A
608.078	-0.295543	0.0973754	-3.03509	0.00240468	0.00686519	Mcli001425.g.t1	Up-in-H
11.0367	0.0421177	3.24043	0.0129976	NA	NA	Mcli001425.g.t2	0
6.48966	-6.02622	2.10434	-2.86372	0.00418704	0.0113403	Mcli001425.g.t4	Up-in-H
205.639	0.457521	0.270377	1.69216	0.0906154	0.165332	Mcli001425.g.t5	0
114.753	0.240205	0.220684	1.08846	0.276393	0.410022	Mcli001425.g.t6	0
90.0289	-1.53948	0.247613	-6.21731	5.05763e-10	3.40598e-09	Mcli001427.g.t1	Up-in-H
240.379	0.152175	0.0832075	1.82886	0.0674212	0.128775	Mcli001428.g.t1	0
59.7845	-0.204978	0.181373	-1.13015	0.258415	0.388357	Mcli001430.g.t1	0
111.535	0.080777	0.160864	0.502145	0.615566	0.742134	Mcli001430.g.t2	0
90.0176	-0.188695	0.170492	-1.10677	0.268395	0.400538	Mcli001430.g.t3	0
5.71659	-1.2777	2.84461	-0.449164	0.653313	0.772269	Mcli001430.g.t5	0
12.3587	-1.92235	0.467901	-4.10846	3.98301e-05	0.000157152	Mcli001431.g.t1	Up-in-H
217.252	-0.0156295	0.106653	-0.146546	0.88349	0.931408	Mcli001434.g.t1	0
210.765	-1.21482	0.101361	-11.985	4.25802e-33	1.12364e-31	Mcli001435.g.t2	Up-in-H
5.26097	5.97944	3.0557	1.95681	0.0503695	0.10072	Mcli001435.g.t3	0
72.5166	-0.241302	0.157455	-1.53251	0.125397	0.216519	Mcli001436.g.t1	0
129.128	-0.645095	0.146727	-4.39657	1.09974e-05	4.68316e-05	Mcli001437.g.t1	Up-in-H
2026.54	-0.327167	0.0470737	-6.95012	3.64987e-12	2.92402e-11	Mcli001438.g.t1	Up-in-H
88.9983	-0.722972	0.412955	-1.75073	0.0799927	0.148819	Mcli001438.g.t2	0
19.1673	2.33876	1.62256	1.4414	0.149473	0.250169	Mcli001439.g.t1	0
149.144	0.33614	0.127533	2.63572	0.00839591	0.0211573	Mcli001439.g.t2	Up-in-A
5.87676	-1.75537	0.695037	-2.52558	0.0115508	0.0280139	Mcli001440.g.t1	Up-in-H
33.5752	-0.765768	0.291504	-2.62696	0.00861523	0.0216343	Mcli001441.g.t1	Up-in-H
128.21	-0.578534	0.120922	-4.78435	1.71538e-06	8.11969e-06	Mcli001442.g.t1	Up-in-H
1016.46	0.80633	0.0907009	8.88999	6.11117e-19	7.59434e-18	Mcli001443.g.t1	Up-in-A
64.5115	-0.734936	2.3885	-0.307698	0.758312	0.850036	Mcli001444.g.t1	0
523.406	0.198803	0.149165	1.33277	0.182606	0.294618	Mcli001444.g.t2	0
111.537	-0.308955	0.158797	-1.94559	0.0517041	0.103027	Mcli001444.g.t3	0
210.306	0.0385099	0.0902605	0.426653	0.669632	0.785616	Mcli001444.g.t6	0
11.0099	-0.00064754	1.25805	-0.000514717	0.999589	0.999816	Mcli001444.g.t7	0
405.63	0.244535	0.0657353	3.71999	0.000199232	0.000702972	Mcli001445.g.t1	Up-in-A
460.115	-0.390576	0.083302	-4.68868	2.74979e-06	1.26703e-05	Mcli001446.g.t1	Up-in-H
197.231	0.183286	0.179618	1.02042	0.307528	0.446154	Mcli001446.g.t2	0
82.5505	-0.0126294	0.150045	-0.0841708	0.932921	0.961475	Mcli001447.g.t1	0
195.742	0.350148	0.0929809	3.76581	0.000166011	0.000594806	Mcli001448.g.t1	Up-in-A
7.59354	-0.0704418	0.706605	-0.0996906	0.92059	0.954283	Mcli001449.g.t1	0
203.386	-0.544418	0.107891	-5.04599	4.51177e-07	2.29529e-06	Mcli001450.g.t2	Up-in-H
14.1529	-0.197141	0.6093	-0.323553	0.746277	0.841708	Mcli001450.g.t4	0
242.24	-0.422401	0.0911799	-4.63261	3.61085e-06	1.63924e-05	Mcli001450.g.t5	Up-in-H
37.2774	-0.944634	0.476785	-1.98126	0.0475622	0.0959027	Mcli001450.g.t6	0
138.765	10.701	1.02491	10.4409	1.61208e-25	2.91145e-24	Mcli001451.g.t1	Up-in-A
502.758	0.19769	0.0955001	2.07005	0.0384476	0.0798544	Mcli001453.g.t1	0
103.892	-0.0549367	0.437265	-0.125637	0.900019	0.941509	Mcli001453.g.t3	0
6755.99	12.6955	0.493984	25.7001	1.16555e-145	2.52322e-143	Mcli001454.g.t1	Up-in-A
197.381	-0.421723	0.122151	-3.45247	0.000555474	0.00180647	Mcli001455.g.t1	Up-in-H
44.388	1.42672	0.255602	5.58178	2.38064e-08	1.38804e-07	Mcli001456.g.t1	Up-in-A
17.6064	7.72193	1.90683	4.04963	5.12994e-05	0.000198956	Mcli001457.g.t1	Up-in-A
45.2608	1.43446	0.259199	5.53422	3.12609e-08	1.80061e-07	Mcli001459.g.t1	Up-in-A
2411.52	0.22951	0.091333	2.5129	0.0119744	0.0289172	Mcli001460.g.t1	Up-in-A
32.0239	-0.162153	1.82387	-0.088906	0.929157	0.959354	Mcli001460.g.t2	0
335.228	-0.117319	0.151634	-0.773699	0.439109	0.58498	Mcli001460.g.t3	0
138.092	-1.1036	0.255209	-4.32429	1.53023e-05	6.39665e-05	Mcli001460.g.t4	Up-in-H
39.3625	-8.628	3.38426	-2.54945	0.0107892	0.0263734	Mcli001460.g.t5	Up-in-H
338.961	0.136294	0.0839467	1.62358	0.104465	0.186232	Mcli001461.g.t2	0
922.403	0.820674	0.0660968	12.4162	2.13335e-35	6.21276e-34	Mcli001462.g.t1	Up-in-A
121.322	-0.427103	0.129193	-3.30592	0.000946653	0.00294344	Mcli001464.g.t1	Up-in-H
201.405	-0.15634	0.124894	-1.25178	0.210651	0.330197	Mcli001465.g.t2	0
618.993	0.561657	0.0773718	7.25919	3.89411e-13	3.34538e-12	Mcli001466.g.t2	Up-in-A
8.12655	-2.13965	2.11485	-1.01173	0.311669	0.450896	Mcli001466.g.t3	0
50.1656	-0.845568	0.267344	-3.16285	0.00156233	0.00464043	Mcli001467.g.t1	Up-in-H
68.3616	-0.0952067	0.197109	-0.483016	0.629084	0.752873	Mcli001467.g.t2	0
2.80389	-1.77467	1.49249	-1.18907	0.234412	0.359325	Mcli001467.g.t3	0
205.51	6.909	0.381961	18.0883	3.94378e-73	3.24285e-71	Mcli001468.g.t1	Up-in-A
15.3895	-1.82089	0.474734	-3.8356	0.00012526	0.000457511	Mcli001470.g.t1	Up-in-H
48.0653	-2.2165	0.244391	-9.06948	1.19587e-19	1.54701e-18	Mcli001472.g.t1	Up-in-H
1.40984	1.53615	3.36598	0.456375	0.64812	0.76804	Mcli001473.g.t1	0
300.476	-0.0831113	0.0786042	-1.05734	0.290357	0.426316	Mcli001473.g.t5	0
174.168	-0.191917	0.116002	-1.65443	0.0980406	0.176535	Mcli001473.g.t7	0
1508.62	0.59911	0.051353	11.6665	1.89047e-31	4.65716e-30	Mcli001474.g.t1	Up-in-A
175.567	-1.07717	1.17664	-0.915463	0.359949	0.503954	Mcli001474.g.t2	0
142.315	0.643294	0.112701	5.70795	1.14347e-08	6.87868e-08	Mcli001475.g.t1	Up-in-A
613.971	0.603146	0.0757596	7.96131	1.70227e-15	1.72144e-14	Mcli001476.g.t1	Up-in-A
49.9443	0.965237	0.905686	1.06575	0.286535	0.42201	Mcli001476.g.t2	0
832.994	-0.536791	0.0534447	-10.0439	9.7777e-24	1.60852e-22	Mcli001477.g.t1	Up-in-H
44.7073	-0.524599	0.225967	-2.32157	0.0202559	0.0457832	Mcli001478.g.t1	Up-in-H
36.864	-1.65599	1.22955	-1.34683	0.178035	0.288757	Mcli001480.g.t1	0
10.9896	1.23185	2.92331	0.421388	0.673472	0.788478	Mcli001480.g.t2	0
440.313	-0.166142	0.0658774	-2.52199	0.0116693	0.0282633	Mcli001481.g.t2	Up-in-H
494.262	-0.415736	0.109029	-3.81308	0.000137245	0.000498569	Mcli001482.g.t1	Up-in-H
22.2051	0.301078	3.23316	0.0931216	NA	NA	Mcli001482.g.t2	0
2.04518	-0.420555	3.30608	-0.127206	0.898777	0.940634	Mcli001482.g.t3	0
2313.67	-0.0329846	0.0329909	-0.999811	0.317402	0.457405	Mcli001483.g.t1	0
369.596	-0.570517	0.217446	-2.62372	0.0086975	0.0218175	Mcli001483.g.t2	Up-in-H
23.2173	1.07178	0.304459	3.52026	0.000431121	0.001431	Mcli001484.g.t1	Up-in-A
152.288	-0.0245009	0.113144	-0.216545	0.828563	0.89635	Mcli001485.g.t1	0
11.7058	2.68997	0.618592	4.34855	1.37043e-05	5.76362e-05	Mcli001486.g.t1	Up-in-A
109.619	0.429427	0.15225	2.82054	0.00479433	0.0128162	Mcli001488.g.t1	Up-in-A
4.41074	-0.771774	0.930683	-0.829256	0.406959	0.552776	Mcli001488.g.t2	0
285.103	0.183827	0.0981436	1.87304	0.0610632	0.118505	Mcli001489.g.t1	0
11.1574	-0.164533	1.75224	-0.0938984	0.92519	0.956996	Mcli001489.g.t2	0
49.1262	0.153987	0.246395	0.624962	0.531996	0.671826	Mcli001491.g.t1	0
51.7923	-1.0722	0.243651	-4.40055	1.07978e-05	4.60513e-05	Mcli001491.g.t2	Up-in-H
34.8321	-1.07586	0.268064	-4.01343	5.98419e-05	0.000229863	Mcli001491.g.t3	Up-in-H
204.682	8.4954	0.652453	13.0207	9.32937e-39	3.0945e-37	Mcli001492.g.t1	Up-in-A
26.0977	-0.417146	0.316715	-1.3171	0.187804	0.301236	Mcli001493.g.t1	0
8.46972	-1.9718	0.698152	-2.82431	0.0047382	0.0126766	Mcli001494.g.t1	Up-in-H
9.32372	-0.137029	0.632748	-0.216561	0.82855	0.89635	Mcli001495.g.t1	0
414.568	0.936801	0.0837199	11.1897	4.57935e-29	1.00378e-27	Mcli001496.g.t1	Up-in-A
1.23233	-0.341601	1.37987	-0.247561	0.804474	0.881045	Mcli001497.g.t1	0
10.9947	-0.0717668	0.496165	-0.144643	0.884993	0.932512	Mcli001498.g.t1	0
20.1117	-1.37001	2.25909	-0.606443	NA	NA	Mcli001499.g.t1	0
15.8809	1.24034	2.28288	0.543322	0.586908	0.718221	Mcli001499.g.t2	0
33.0559	0.317698	1.37438	0.231157	0.817193	0.889329	Mcli001501.g.t1	0
434.701	0.112941	0.0794413	1.42169	0.155115	0.257972	Mcli001501.g.t2	0
6.31616	1.59202	2.17626	0.731538	0.46445	0.609365	Mcli001501.g.t3	0
19.0591	-0.208278	2.35734	-0.0883527	0.929596	0.959585	Mcli001503.g.t1	0
42.5255	0.0222876	0.971349	0.022945	0.981694	0.990256	Mcli001503.g.t3	0
609.813	0.248742	0.116763	2.13033	0.0331447	0.0702814	Mcli001503.g.t6	0
561.558	-0.216999	0.0566658	-3.82945	0.00012843	0.000468108	Mcli001504.g.t1	Up-in-H
169.569	0.713662	0.104054	6.85858	6.95475e-12	5.46078e-11	Mcli001505.g.t1	Up-in-A
39.4013	2.50498	0.267667	9.35857	8.08204e-21	1.12365e-19	Mcli001506.g.t1	Up-in-A
85.0874	-0.230689	0.160713	-1.4354	0.151172	0.252538	Mcli001507.g.t1	0
293.494	-0.122512	0.0879673	-1.3927	0.16371	0.269662	Mcli001507.g.t2	0
39.9774	0.139219	0.93492	0.14891	0.881625	0.930182	Mcli001507.g.t3	0
419.354	0.0107027	0.0811645	0.131864	0.895092	0.938487	Mcli001507.g.t4	0
30.3287	-0.85439	0.314054	-2.72052	0.006518	0.0169084	Mcli001507.g.t5	Up-in-H
18.9926	-0.0722053	0.527685	-0.136834	0.891162	0.936448	Mcli001508.g.t1	0
248.661	-0.556711	0.0998718	-5.57425	2.48593e-08	1.44653e-07	Mcli001508.g.t2	Up-in-H
73.7231	-0.153037	0.320111	-0.478075	0.632597	0.755574	Mcli001508.g.t4	0
35.2508	-1.15924	1.29102	-0.89793	0.369223	0.513772	Mcli001508.g.t5	0
257.648	0.429099	0.0979448	4.38103	1.1812e-05	5.00821e-05	Mcli001509.g.t1	Up-in-A
63.2157	-0.422103	0.185674	-2.27336	0.0230048	0.0512177	Mcli001511.g.t1	0
5.33519	-0.963261	2.8769	-0.334826	0.737756	0.835197	Mcli001511.g.t2	0
10.718	-1.25393	1.72627	-0.72638	0.467606	0.612258	Mcli001511.g.t3	0
329.765	0.730154	0.104962	6.95634	3.49238e-12	2.80244e-11	Mcli001512.g.t1	Up-in-A
9.98306	0.0089811	0.450544	0.0199339	0.984096	0.991409	Mcli001513.g.t1	0
2217.41	-0.494779	0.0674785	-7.33238	2.26095e-13	1.97249e-12	Mcli001514.g.t1	Up-in-H
807.884	-0.134251	0.0797165	-1.68411	0.0921607	0.167638	Mcli001515.g.t1	0
117.965	0.345018	0.284284	1.21364	0.224886	0.347632	Mcli001515.g.t2	0
17.7616	-0.317964	1.52791	-0.208103	0.835148	0.90044	Mcli001515.g.t3	0
2.93248	1.66396	3.2969	0.504705	0.613766	0.74075	Mcli001515.g.t6	0
49.5702	-0.233204	0.385037	-0.605668	0.544735	0.683188	Mcli001515.g.t7	0
33.5964	-0.0678085	0.365618	-0.185463	0.852866	0.911377	Mcli001515.g.t8	0
99.8072	0.230166	0.124975	1.84169	0.0655212	0.125755	Mcli001516.g.t2	0
959.697	0.085446	0.0685921	1.24571	0.21287	0.33295	Mcli001517.g.t2	0
252.585	-0.154651	0.144049	-1.0736	0.283001	0.417824	Mcli001517.g.t3	0
262.193	0.154265	0.100385	1.53674	0.124356	0.215116	Mcli001517.g.t5	0
99.4165	-0.355505	0.155237	-2.29008	0.0220166	0.0492867	Mcli001518.g.t1	Up-in-H
346.294	0.137856	0.0736009	1.87302	0.0610659	0.118506	Mcli001519.g.t1	0
6.69881	-0.309205	2.92682	-0.105645	0.915864	0.951331	Mcli001519.g.t2	0
1.24933	0.730472	1.8403	0.396931	0.691418	0.801888	Mcli001519.g.t3	0
80.6998	-0.669685	0.206471	-3.24349	0.00118077	0.00359593	Mcli001520.g.t2	Up-in-H
1.57394	0.03533	1.01849	0.0346887	0.972328	0.984436	Mcli001521.g.t1	0
163.201	0.666264	0.150528	4.42619	9.59139e-06	4.12245e-05	Mcli001522.g.t1	Up-in-A
212.373	0.358377	0.147302	2.43294	0.0149768	0.0351839	Mcli001522.g.t2	Up-in-A
15.6754	0.996239	1.83475	0.542984	0.587141	0.718416	Mcli001522.g.t3	0
12.9546	-2.24607	1.55395	-1.44539	0.148349	0.248603	Mcli001522.g.t5	0
104.275	4.12277	0.224764	18.3427	3.77731e-75	3.27089e-73	Mcli001524.g.t1	Up-in-A
334.037	0.255506	0.0929447	2.74901	0.00597757	0.0156258	Mcli001525.g.t1	Up-in-A
68.893	-1.30803	0.325045	-4.02415	5.71805e-05	0.000220315	Mcli001526.g.t1	Up-in-H
24.7944	-0.719331	0.592813	-1.21342	0.224969	0.347727	Mcli001526.g.t2	0
190.12	0.10407	0.0957036	1.08742	0.276853	0.410571	Mcli001529.g.t1	0
598.267	0.146259	0.0674274	2.16914	0.0300721	0.0646489	Mcli001530.g.t1	0
324.868	0.279771	0.088609	3.15737	0.001592	0.00471909	Mcli001530.g.t3	Up-in-A
153.923	0.110551	0.250648	0.44106	0.65917	0.777162	Mcli001530.g.t4	0
32.4663	0.217524	0.389658	0.558243	0.576678	0.710215	Mcli001530.g.t5	0
99.714	0.0539642	0.151186	0.356939	0.721138	0.82378	Mcli001531.g.t2	0
44.582	0.52859	0.238687	2.21458	0.026789	0.0584331	Mcli001533.g.t1	0
4.64317	5.79468	1.21838	4.75605	1.9742e-06	9.26324e-06	Mcli001534.g.t1	Up-in-A
3.49127	3.16491	2.5817	1.2259	0.220236	0.34199	Mcli001535.g.t1	0
3.24166	-0.515443	1.55965	-0.330487	0.741032	0.837747	Mcli001535.g.t2	0
209.571	2.61792	1.08548	2.41177	0.0158753	0.0370155	Mcli001536.g.t1	Up-in-A
1227.24	-0.135187	0.0815903	-1.65691	0.0975383	0.175769	Mcli001537.g.t1	0
16.5215	-7.37532	2.95518	-2.49572	0.01257	0.0301761	Mcli001537.g.t2	Up-in-H
57.7905	0.158057	0.171684	0.920626	0.357246	0.501053	Mcli001538.g.t1	0
3.9456	5.56112	1.27029	4.37784	1.19861e-05	5.07942e-05	Mcli001540.g.t1	Up-in-A
7.45883	-2.80941	0.737699	-3.80834	0.000139901	0.00050765	Mcli001541.g.t1	Up-in-H
6.698	-1.51489	0.668279	-2.26686	0.0233988	0.0519648	Mcli001542.g.t1	0
13.8385	1.23846	1.76273	0.702583	0.482315	0.626133	Mcli001543.g.t1	0
232.372	0.0779389	0.141287	0.551636	0.581198	0.713535	Mcli001543.g.t2	0
9.37854	1.16286	1.7835	0.652008	0.514396	0.655762	Mcli001543.g.t3	0
27.6677	-2.22985	0.31404	-7.10052	1.24288e-12	1.0331e-11	Mcli001544.g.t1	Up-in-H
7.12404	-0.561702	1.718	-0.326952	0.743705	0.839658	Mcli001545.g.t1	0
146.702	1.52241	0.176893	8.60638	7.54022e-18	8.80862e-17	Mcli001545.g.t2	Up-in-A
174.39	0.232142	0.143355	1.61936	0.105371	0.187553	Mcli001547.g.t1	0
288.732	0.127337	0.0832391	1.52977	0.126073	0.217409	Mcli001547.g.t2	0
19.0758	-2.02746	0.420784	-4.81829	1.44795e-06	6.92346e-06	Mcli001548.g.t1	Up-in-H
63.8951	-1.10423	0.207381	-5.32465	1.0115e-07	5.53241e-07	Mcli001549.g.t1	Up-in-H
62.9907	0.288246	1.72785	0.166824	0.867509	0.921089	Mcli001550.g.t1	0
346.904	0.322485	0.134713	2.39387	0.0166717	0.0386515	Mcli001550.g.t2	Up-in-A
546.235	-0.457121	0.0922494	-4.95527	7.22295e-07	3.58582e-06	Mcli001551.g.t1	Up-in-H
12.8734	-1.15458	0.518804	-2.22547	0.0260495	0.0570311	Mcli001552.g.t1	0
230.307	0.944652	0.103656	9.11336	7.98665e-20	1.04674e-18	Mcli001553.g.t1	Up-in-A
6.93763	-2.19472	1.0611	-2.06835	0.0386072	0.0801484	Mcli001554.g.t1	0
58.0148	0.341154	0.43603	0.782408	0.433975	0.579656	Mcli001555.g.t1	0
109.115	0.956436	0.284666	3.35985	0.000779843	0.00246511	Mcli001555.g.t2	Up-in-A
26.307	0.171611	0.331617	0.517497	0.604809	0.733559	Mcli001555.g.t3	0
14.8631	0.540663	0.396358	1.36408	0.172543	0.281464	Mcli001556.g.t1	0
5.53592	-2.12609	1.09799	-1.93634	0.0528257	0.104843	Mcli001557.g.t1	0
52.5456	-1.44619	0.208531	-6.93514	4.05806e-12	3.23989e-11	Mcli001558.g.t1	Up-in-H
19.5966	-0.85065	0.343497	-2.47644	0.01327	0.0316252	Mcli001559.g.t1	Up-in-H
9.63254	-1.42055	0.654639	-2.16997	0.0300091	0.064522	Mcli001559.g.t3	0
33.8466	-1.71172	0.413002	-4.14459	3.40427e-05	0.000135774	Mcli001559.g.t4	Up-in-H
15.0643	-1.18796	0.408959	-2.90483	0.00367457	0.0100761	Mcli001559.g.t5	Up-in-H
4.83794	-1.24881	1.57104	-0.794897	0.426674	0.572561	Mcli001559.g.t6	0
136.104	10.6724	1.03341	10.3273	5.30421e-25	9.31138e-24	Mcli001560.g.t1	Up-in-A
26.643	-0.539349	0.317368	-1.69944	0.0892362	0.163217	Mcli001561.g.t1	0
120.623	0.108303	0.130284	0.831284	0.405813	0.551578	Mcli001562.g.t1	0
182.777	-0.330786	0.113169	-2.92293	0.00346757	0.00956102	Mcli001563.g.t1	Up-in-H
257.279	0.233901	0.109613	2.13387	0.0328532	0.0697904	Mcli001564.g.t1	0
16.2289	-0.650368	2.32219	-0.280067	0.779426	0.864586	Mcli001564.g.t2	0
15.2302	7.51431	1.14447	6.56575	5.17726e-11	3.79927e-10	Mcli001565.g.t1	Up-in-A
1128.4	-0.154071	0.0700386	-2.1998	0.027821	0.0603692	Mcli001567.g.t1	0
1.95918	-1.47023	1.13353	-1.29704	0.194617	0.31005	Mcli001568.g.t1	0
47.5138	-2.39529	0.247912	-9.66187	4.37781e-22	6.53001e-21	Mcli001569.g.t1	Up-in-H
1.93151	1.27028	1.01988	1.24552	0.21294	0.333038	Mcli001570.g.t1	0
119.608	-0.97786	0.134551	-7.26759	3.65965e-13	3.1517e-12	Mcli001571.g.t1	Up-in-H
96.9457	0.183643	0.138496	1.32598	0.184846	0.297525	Mcli001572.g.t1	0
3.92542	0.919833	0.687434	1.33807	0.180874	0.29247	Mcli001573.g.t1	0
201.206	-0.158055	0.129208	-1.22325	0.221233	0.343296	Mcli001574.g.t1	0
2.59364	0.100721	0.965515	0.104318	0.916917	0.95196	Mcli001575.g.t1	0
6.84944	-0.891237	0.683305	-1.3043	0.19213	0.306836	Mcli001576.g.t1	0
495.7	0.0585043	0.0688125	0.850198	0.395215	0.540849	Mcli001577.g.t1	0
2.30394	0.58794	0.951918	0.617637	0.536814	0.676075	Mcli001578.g.t1	0
31537.8	0.694412	0.0769297	9.02658	1.77124e-19	2.26557e-18	Mcli001580.g.t1	Up-in-A
244.69	0.0134442	0.0807326	0.166528	0.867742	0.921234	Mcli001581.g.t1	0
337.916	0.0515359	0.0827949	0.622453	0.533644	0.673282	Mcli001581.g.t3	0
56.8244	-0.756493	0.872528	-0.867014	0.385934	0.531189	Mcli001583.g.t1	0
3.09344	1.19847	2.76045	0.434158	0.664174	0.781273	Mcli001583.g.t2	0
6.46826	-6.02365	2.09066	-2.88122	0.00396138	0.0107888	Mcli001583.g.t3	Up-in-H
1112.87	0.169334	0.119146	1.42123	0.15525	0.258169	Mcli001583.g.t5	0
71.127	0.0892996	0.191826	0.465524	0.641556	0.762737	Mcli001583.g.t6	0
1291.7	-0.13136	0.110109	-1.193	0.232869	0.357554	Mcli001583.g.t7	0
422.565	-0.0779938	0.136873	-0.569824	0.568797	0.703643	Mcli001583.g.t8	0
75.2124	-0.230253	0.23919	-0.962636	0.33573	0.477835	Mcli001584.g.t1	0
6.05762	0.946885	1.28222	0.738474	0.460227	0.605545	Mcli001584.g.t3	0
375.403	-0.146507	0.0890411	-1.64539	0.0998897	0.179284	Mcli001584.g.t4	0
45.6228	0.180552	0.910157	0.198375	0.842752	0.905374	Mcli001584.g.t5	0
194.633	0.0846221	0.100037	0.845908	0.397604	0.543313	Mcli001585.g.t1	0
235.729	-0.0720585	0.113424	-0.635303	0.525231	0.665826	Mcli001585.g.t2	0
2.74628	-0.800796	1.69705	-0.471876	0.637015	0.759331	Mcli001587.g.t1	0
298.795	0.591662	0.144372	4.09819	4.16391e-05	0.000163814	Mcli001588.g.t1	Up-in-A
4035.94	0.348088	0.0503204	6.91743	4.5992e-12	3.65463e-11	Mcli001588.g.t2	Up-in-A
2.03576	-1.619	3.33487	-0.485477	0.627338	0.751688	Mcli001588.g.t3	0
122.297	0.444126	0.115159	3.85662	0.000114965	0.000422367	Mcli001589.g.t1	Up-in-A
856.516	-0.636873	0.130998	-4.86168	1.16393e-06	5.64263e-06	Mcli001590.g.t1	Up-in-H
632.699	10.4483	0.724127	14.4289	3.40679e-47	1.49486e-45	Mcli001591.g.t1	Up-in-A
45.743	1.29107	0.204993	6.29814	3.01235e-10	2.06993e-09	Mcli001592.g.t1	Up-in-A
52.3057	-2.50914	0.258175	-9.71876	2.50824e-22	3.79455e-21	Mcli001593.g.t1	Up-in-H
3307.62	0.325718	0.0888263	3.66691	0.0002455	0.00085185	Mcli001594.g.t1	Up-in-A
59.8473	-1.38801	0.230525	-6.02111	1.73227e-09	1.12462e-08	Mcli001595.g.t1	Up-in-H
21.6541	-2.17861	0.696272	-3.12897	0.00175421	0.00515124	Mcli001596.g.t1	Up-in-H
3.47379	5.3815	3.0952	1.73866	0.0820947	0.152047	Mcli001596.g.t2	0
48.6013	-1.52116	0.263551	-5.77179	7.84339e-09	4.78894e-08	Mcli001597.g.t1	Up-in-H
293.598	8.43199	1.17009	7.20626	5.75111e-13	4.87986e-12	Mcli001598.g.t1	Up-in-A
83.1411	6.0396	0.453267	13.3246	1.66533e-40	5.89125e-39	Mcli001598.g.t2	Up-in-A
1.64083	-0.848356	2.56512	-0.330728	0.74085	0.837632	Mcli001599.g.t1	0
322.538	-0.257225	0.0712994	-3.60767	0.000308957	0.00105395	Mcli001599.g.t2	Up-in-H
4.85163	-5.60705	3.13264	-1.78988	0.0734728	0.138485	Mcli001599.g.t3	0
3.03112	-0.870403	0.935374	-0.93054	0.352092	0.495743	Mcli001601.g.t1	0
53.862	0.249687	0.931658	0.268003	0.788697	0.870646	Mcli001602.g.t1	0
672	-0.15393	0.0680005	-2.26365	0.0235955	0.0523376	Mcli001604.g.t1	0
282.199	0.332708	0.0967688	3.43818	0.000585646	0.00189562	Mcli001605.g.t1	Up-in-A
69.6234	0.287039	0.262407	1.09387	0.274011	0.407218	Mcli001606.g.t1	0
238.448	-0.286982	0.0900162	-3.18812	0.00143203	0.00429039	Mcli001608.g.t1	Up-in-H
15.7049	-0.743862	0.868441	-0.856549	0.391694	0.537316	Mcli001609.g.t1	0
168.395	0.0711926	0.287903	0.24728	0.804691	0.881129	Mcli001609.g.t2	0
14.3146	-1.56189	0.822164	-1.89973	0.0574687	0.112561	Mcli001609.g.t3	0
27.7196	-8.12223	1.88206	-4.31561	1.59163e-05	6.63342e-05	Mcli001609.g.t5	Up-in-H
105.231	0.113955	0.172651	0.66003	0.509234	0.650945	Mcli001610.g.t10	0
146.47	0.232233	0.129131	1.79843	0.0721096	0.136383	Mcli001610.g.t11	0
11.8079	-1.44827	0.945523	-1.53172	0.125592	0.216779	Mcli001610.g.t12	0
9.31749	-1.07865	2.21703	-0.48653	0.626591	0.751151	Mcli001610.g.t13	0
6.81539	0.487734	1.77295	0.275097	0.783242	0.866912	Mcli001610.g.t2	0
167.652	0.149302	0.103021	1.44924	0.147271	0.247152	Mcli001610.g.t4	0
75.7121	0.499199	0.172364	2.89619	0.00377728	0.0103375	Mcli001610.g.t5	Up-in-A
95.9721	0.290608	0.167465	1.73534	0.0826809	0.153	Mcli001610.g.t6	0
246.881	0.235611	0.120539	1.95464	0.0506252	0.101149	Mcli001610.g.t7	0
111.357	0.332677	0.159483	2.08597	0.0369811	0.0772149	Mcli001610.g.t8	0
79.4102	-0.419512	0.238722	-1.75733	0.0788619	0.147085	Mcli001611.g.t1	0
44.1779	-1.12707	0.322156	-3.49852	0.000467842	0.00154125	Mcli001611.g.t2	Up-in-H
380.246	-0.0820852	0.112102	-0.732234	0.464026	0.609004	Mcli001611.g.t3	0
165.353	0.965026	0.13671	7.05891	1.67815e-12	1.37874e-11	Mcli001612.g.t1	Up-in-A
295.31	1.05498	0.081713	12.9108	3.91066e-38	1.27213e-36	Mcli001612.g.t2	Up-in-A
5.62154	-1.87615	0.969745	-1.93469	0.0530288	0.105187	Mcli001613.g.t1	0
54.8357	-0.0476114	0.185718	-0.256364	0.797669	0.876417	Mcli001614.g.t1	0
563.446	0.536915	0.0900541	5.96214	2.48952e-09	1.59216e-08	Mcli001615.g.t1	Up-in-A
2.77567	2.02483	1.0792	1.87623	0.0606239	0.1178	Mcli001616.g.t1	0
127.033	7.8027	0.651995	11.9674	5.26359e-33	1.38676e-31	Mcli001618.g.t1	Up-in-A
272.861	-0.0378776	0.0748409	-0.506109	0.61278	0.739907	Mcli001620.g.t1	0
2849.42	0.329918	0.0797893	4.13487	3.55159e-05	0.000141132	Mcli001621.g.t1	Up-in-A
115.612	1.9406	2.47573	0.783852	0.433127	0.578808	Mcli001621.g.t2	0
307.022	0.194905	0.119239	1.63458	0.102136	0.18268	Mcli001621.g.t4	0
9.00744	-1.53699	0.509266	-3.01806	0.002544	0.00722753	Mcli001622.g.t1	Up-in-H
155.403	0.913062	0.125197	7.29301	3.03113e-13	2.62196e-12	Mcli001623.g.t1	Up-in-A
10.1032	-2.83145	0.849423	-3.33338	0.000857976	0.00269387	Mcli001624.g.t1	Up-in-H
5.98149	1.2153	0.728974	1.66714	0.0954869	0.172742	Mcli001626.g.t1	0
88.0401	0.0449156	0.142218	0.315823	0.752137	0.845607	Mcli001627.g.t1	0
367.602	0.636267	0.0783469	8.12116	4.61759e-16	4.83448e-15	Mcli001629.g.t1	Up-in-A
3.68019	4.69222	1.32374	3.54467	0.000393107	0.00131569	Mcli001630.g.t1	Up-in-A
5.01556	-1.25709	0.821616	-1.53002	0.126011	0.21734	Mcli001631.g.t1	0
[truncated: 41,381 more rows]

## Sheet: Machtx
baseMean	log2FoldChange	lfcSE	stat	pvalue	padj	transcript	expr
22.4641	-1.04419	0.41728	-2.50237	0.0123364	0.0514332	Mhtx000001.g.t1	0
87.2793	0.190044	0.208389	0.911963	0.361788	0.593399	Mhtx000002.g.t1	0
57.9407	-0.354756	0.257675	-1.37676	0.168587	0.360287	Mhtx000003.g.t1	0
8.73782	-0.448572	0.720418	-0.622654	0.533512	0.744886	Mhtx000003.g.t2	0
66.0608	-0.305992	0.244495	-1.25153	0.210742	0.419168	Mhtx000004.g.t1	0
62.4114	-0.229675	0.246405	-0.932106	0.351282	0.583058	Mhtx000004.g.t3	0
80.0319	-0.287098	0.248964	-1.15317	0.248839	0.468154	Mhtx000004.g.t4	0
40.6323	0.243795	0.310032	0.786353	0.43166	0.661642	Mhtx000004.g.t6	0
630.677	0.435412	0.203809	2.13637	0.0326492	0.109525	Mhtx000005.g.t1	0
148.187	0.299557	0.170707	1.7548	0.0792929	0.211444	Mhtx000007.g.t1	0
105.427	-0.166869	0.222907	-0.748601	0.454097	0.68207	Mhtx000008.g.t1	0
37.7921	-0.838463	0.324429	-2.58442	0.00975422	0.0426317	Mhtx000009.g.t1	Up-in-H
64.983	6.28193	3.32762	1.88781	0.0590509	0.169661	Mhtx000011.g.t1	0
902.219	8.17413	0.888004	9.20506	3.41471e-20	1.87019e-18	Mhtx000011.g.t2	Up-in-A
264.001	0.0754693	0.202402	0.372869	0.709246	0.864112	Mhtx000013.g.t1	0
26.3599	-0.141629	0.381752	-0.370996	0.710641	0.865029	Mhtx000014.g.t1	0
86.8182	-0.205922	0.337304	-0.610492	0.541536	0.751264	Mhtx000015.g.t1	0
6.34263	-0.572437	3.47549	-0.164707	0.869175	0.946759	Mhtx000015.g.t3	0
325.515	0.0188439	0.124156	0.151777	0.879363	0.950506	Mhtx000016.g.t1	0
63.1314	-0.587156	0.290908	-2.01836	0.0435543	0.135528	Mhtx000017.g.t1	0
180.983	0.370885	0.142232	2.60761	0.00911757	0.0404916	Mhtx000019.g.t1	Up-in-A
87.6441	0.551873	0.178665	3.08887	0.00200922	0.0116987	Mhtx000020.g.t1	Up-in-A
428.215	0.0721603	0.198921	0.362759	0.716785	0.868518	Mhtx000020.g.t3	0
193.108	-0.268406	0.16541	-1.62268	0.104659	0.258075	Mhtx000021.g.t1	0
96.9237	0.0702126	0.386067	0.181866	0.855688	0.940421	Mhtx000021.g.t3	0
72.4726	0.292058	0.244596	1.19404	0.232462	0.447444	Mhtx000021.g.t4	0
183.701	0.365849	0.154539	2.36736	0.0179157	0.0691055	Mhtx000022.g.t1	0
8.1685	1.04177	1.85144	0.562678	0.573654	0.775867	Mhtx000022.g.t2	0
1939.83	0.274171	0.0878274	3.1217	0.00179811	0.0106645	Mhtx000023.g.t1	Up-in-A
12.7198	-0.40942	1.29839	-0.315329	0.752512	0.888363	Mhtx000023.g.t2	0
317.558	-0.25019	0.154398	-1.62043	0.10514	0.258916	Mhtx000024.g.t2	0
1.95256	-0.0196284	3.3774	-0.0058117	0.995363	0.998094	Mhtx000024.g.t3	0
28.6581	0.191289	0.463382	0.412811	0.679745	0.845393	Mhtx000026.g.t1	0
69.8205	0.529598	0.307716	1.72106	0.0852399	0.222917	Mhtx000026.g.t3	0
35.8889	-0.700043	1.18257	-0.591968	0.553872	0.76077	Mhtx000026.g.t4	0
101.777	-0.0552258	0.26185	-0.210906	0.832961	0.929648	Mhtx000027.g.t1	0
48.0376	8.99256	1.22577	7.33623	2.19697e-13	6.40086e-12	Mhtx000028.g.t1	Up-in-A
330.488	0.0663724	0.240146	0.276384	0.782253	0.904385	Mhtx000029.g.t1	0
15.8213	-0.832039	0.497544	-1.67229	0.0944666	0.239979	Mhtx000030.g.t1	0
10.8861	-1.33523	0.681819	-1.95833	0.0501912	0.150655	Mhtx000032.g.t1	0
273.427	0.230707	0.114507	2.01479	0.0439265	0.136353	Mhtx000033.g.t1	0
100.453	0.08803	0.189552	0.464411	0.642353	0.820713	Mhtx000033.g.t2	0
57.2609	0.271744	0.280865	0.967523	0.333282	0.564591	Mhtx000033.g.t3	0
19.0274	0.459136	0.568649	0.807416	0.419427	0.650259	Mhtx000034.g.t1	0
4.29046	-1.1228	0.965922	-1.16242	0.245066	0.463662	Mhtx000035.g.t1	0
189.499	1.31234	0.190274	6.89707	5.3085e-12	1.34e-10	Mhtx000037.g.t1	Up-in-A
2.76551	-1.52438	1.69827	-0.897613	0.369392	0.600746	Mhtx000039.g.t1	0
633.601	-0.409992	0.129905	-3.1561	0.00159893	0.00968522	Mhtx000040.g.t1	Up-in-H
2.4487	1.84383	1.33321	1.383	0.166665	0.357441	Mhtx000041.g.t1	0
6.09524	0.85486	0.954353	0.895748	0.370387	0.601887	Mhtx000042.g.t1	0
253.548	0.173129	0.144989	1.19408	0.232445	0.447437	Mhtx000043.g.t1	0
476.296	0.676419	0.137694	4.91247	8.99377e-07	1.16449e-05	Mhtx000044.g.t1	Up-in-A
40.0109	0.969584	0.373336	2.59708	0.00940209	0.0414955	Mhtx000045.g.t2	Up-in-A
3.20399	-2.49807	1.30984	-1.90716	0.0564995	0.164507	Mhtx000046.g.t1	0
15.3312	-1.3554	0.51289	-2.64268	0.00822531	0.0372602	Mhtx000048.g.t1	Up-in-H
70.2967	-0.862647	0.243916	-3.53665	0.000405232	0.00297816	Mhtx000049.g.t1	Up-in-H
204.087	0.127985	0.188405	0.679304	0.496945	0.716628	Mhtx000050.g.t1	0
166.555	-0.479338	0.159382	-3.00748	0.00263419	0.0146444	Mhtx000051.g.t2	Up-in-H
56.6763	-0.660527	0.387246	-1.7057	0.0880632	0.228108	Mhtx000051.g.t3	0
31.5844	-0.814496	0.405578	-2.00823	0.0446186	0.137852	Mhtx000051.g.t4	0
36.6807	-0.319486	0.323744	-0.986848	0.323717	0.554793	Mhtx000051.g.t5	0
5.59155	-0.565935	1.41951	-0.398685	0.690126	0.852473	Mhtx000051.g.t6	0
4.26065	-0.534935	0.93164	-0.574186	0.565842	0.770244	Mhtx000051.g.t7	0
11.1896	-1.10875	0.649863	-1.70613	0.0879837	0.227982	Mhtx000052.g.t1	0
445.847	-0.47412	0.0924852	-5.12644	2.95266e-07	4.10217e-06	Mhtx000053.g.t1	Up-in-H
156.491	0.307101	0.143044	2.1469	0.0318014	0.107334	Mhtx000054.g.t1	0
17.0768	1.01335	0.618098	1.63947	0.101115	0.251578	Mhtx000055.g.t1	0
13.8249	-1.01093	0.681132	-1.48419	0.137758	0.312956	Mhtx000056.g.t2	0
6.52333	-1.30407	0.779651	-1.67263	0.0944003	0.23996	Mhtx000056.g.t3	0
213.263	-0.778018	0.206553	-3.76668	0.000165432	0.00135045	Mhtx000058.g.t1	Up-in-H
262.311	0.433096	0.110435	3.92173	8.79162e-05	0.000768491	Mhtx000059.g.t1	Up-in-A
213.027	-0.0177288	0.150988	-0.117418	0.906528	0.962574	Mhtx000060.g.t2	0
48.6865	-0.653886	0.348405	-1.8768	0.0605457	0.172839	Mhtx000061.g.t1	0
91.4476	0.161613	0.183204	0.882147	0.377697	0.609077	Mhtx000062.g.t1	0
200.944	0.124471	0.149934	0.83017	0.406443	0.637524	Mhtx000064.g.t1	0
1594.14	0.0954349	0.100695	0.947762	0.343251	0.575264	Mhtx000065.g.t1	0
302.936	-0.227872	0.144278	-1.5794	0.114245	0.274275	Mhtx000067.g.t1	0
1559.32	-0.235467	0.254506	-0.925194	0.354865	0.586763	Mhtx000068.g.t1	0
46.6958	-0.04275	0.268005	-0.159512	0.873266	0.948444	Mhtx000069.g.t1	0
20.5415	-1.19426	0.523448	-2.28153	0.0225171	0.0827473	Mhtx000070.g.t1	0
135.561	-0.699138	1.73873	-0.402098	0.687612	0.850703	Mhtx000071.g.t1	0
103.556	-0.340103	0.444849	-0.764536	0.444548	0.673178	Mhtx000071.g.t3	0
18.1821	-1.91562	1.65383	-1.15829	0.246747	0.465356	Mhtx000071.g.t4	0
8.58651	-0.535732	0.713746	-0.750592	0.452898	0.681045	Mhtx000072.g.t1	0
21.2408	5.9255	1.91779	3.08976	0.0020032	0.0116745	Mhtx000073.g.t2	Up-in-A
163.037	10.7585	1.22113	8.81029	1.24823e-18	6.07879e-17	Mhtx000073.g.t3	Up-in-A
176.967	-0.742079	0.247778	-2.99494	0.00274503	0.0151329	Mhtx000075.g.t1	Up-in-H
278.598	0.542525	0.115711	4.6886	2.75077e-06	3.26921e-05	Mhtx000077.g.t1	Up-in-A
82.4603	-0.00637971	0.201542	-0.0316545	0.974748	0.989557	Mhtx000078.g.t2	0
108	0.0288644	0.273288	0.105619	0.915885	0.966722	Mhtx000078.g.t3	0
36.0964	-0.819595	0.583272	-1.40517	0.159972	0.347526	Mhtx000080.g.t1	0
215.461	0.265524	0.123646	2.14746	0.0317569	0.107204	Mhtx000081.g.t1	0
180.721	0.28899	0.210138	1.37524	0.169058	0.361042	Mhtx000082.g.t1	0
30.2281	0.800534	0.367493	2.17836	0.0293791	0.101128	Mhtx000082.g.t2	0
175.242	0.732439	0.433136	1.69101	0.090834	0.233222	Mhtx000082.g.t3	0
175.902	0.407167	0.164225	2.47932	0.0131633	0.0542188	Mhtx000083.g.t1	0
32.0742	0.654016	0.395141	1.65515	0.0978945	0.24613	Mhtx000086.g.t1	0
13.7011	1.88462	2.41552	0.780215	0.435264	0.665097	Mhtx000087.g.t1	0
249.933	-0.363912	0.161783	-2.24938	0.0244886	0.0882356	Mhtx000087.g.t2	0
70.3088	0.209467	0.239387	0.875017	0.381565	0.612794	Mhtx000088.g.t1	0
879.688	-1.03448	0.301956	-3.42592	0.000612728	0.00425715	Mhtx000089.g.t1	Up-in-H
2.40097	0.446431	1.4637	0.305002	0.760365	0.892801	Mhtx000090.g.t1	0
9.34693	-0.610831	0.836513	-0.730211	0.465262	0.691254	Mhtx000091.g.t1	0
148.977	0.762244	0.304962	2.49947	0.0124378	0.0517795	Mhtx000092.g.t1	0
84.1456	-0.082228	0.233936	-0.351497	0.725215	0.873241	Mhtx000094.g.t1	0
88.7697	0.11812	0.19412	0.608491	0.542862	0.752081	Mhtx000095.g.t1	0
85.1667	-0.163473	0.441453	-0.370307	0.711153	0.865359	Mhtx000096.g.t1	0
966.513	-0.638356	0.333812	-1.91232	0.0558352	0.163075	Mhtx000096.g.t3	0
2926.67	-0.464353	0.376873	-1.23212	0.217905	0.428386	Mhtx000096.g.t4	0
6307.4	-0.546481	0.333201	-1.64009	0.100986	0.251475	Mhtx000096.g.t5	0
5.30626	0.229414	0.918721	0.24971	0.802811	0.914921	Mhtx000097.g.t1	0
32.29	-1.25153	0.482342	-2.59469	0.00946755	0.0417096	Mhtx000098.g.t1	Up-in-H
6.71617	-1.1093	0.891554	-1.24423	0.213416	0.422483	Mhtx000099.g.t1	0
513.172	-0.618693	0.515113	-1.20108	0.229719	0.443554	Mhtx000100.g.t1	0
166.156	8.34069	0.870226	9.58451	9.28973e-22	5.74407e-20	Mhtx000101.g.t1	Up-in-A
766.65	-1.64895	0.378177	-4.36026	1.2991e-05	0.000136469	Mhtx000102.g.t1	Up-in-H
12.8015	-0.170965	1.15288	-0.148293	0.882111	0.951723	Mhtx000103.g.t1	0
11.6754	-0.302965	0.64508	-0.469655	0.638602	0.818877	Mhtx000105.g.t1	0
279.705	0.0485527	0.125511	0.386841	0.698874	0.857659	Mhtx000106.g.t1	0
153.139	1.19102	0.231865	5.13671	2.79589e-07	3.90051e-06	Mhtx000107.g.t1	Up-in-A
191.24	0.101818	0.228965	0.444686	0.656547	0.830302	Mhtx000108.g.t1	0
8.19138	-0.655176	0.755801	-0.866863	0.386017	0.617281	Mhtx000109.g.t1	0
61.8663	0.237097	0.311087	0.762159	0.445965	0.674577	Mhtx000111.g.t1	0
128.333	-0.560798	0.234955	-2.38683	0.0169942	0.0662014	Mhtx000112.g.t1	0
11.051	-0.0257927	0.633379	-0.0407224	0.967517	0.987173	Mhtx000113.g.t1	0
24.5519	0.563148	0.437551	1.28704	0.198079	0.401779	Mhtx000114.g.t1	0
126.33	0.168337	0.243018	0.692693	0.488502	0.709601	Mhtx000117.g.t1	0
18.4975	-0.27246	0.5634	-0.4836	0.62867	0.812703	Mhtx000118.g.t1	0
178.462	-0.248729	0.151202	-1.64501	0.0999683	0.249796	Mhtx000120.g.t1	0
779.771	0.414007	0.0873891	4.73752	2.16353e-06	2.62109e-05	Mhtx000121.g.t1	Up-in-A
78.4733	-0.123836	0.314418	-0.393857	0.693687	0.854726	Mhtx000122.g.t1	0
64.2996	0.751674	0.244131	3.07898	0.00207713	0.0120237	Mhtx000122.g.t2	Up-in-A
17.8388	-2.78405	0.620945	-4.48358	7.34023e-06	8.08251e-05	Mhtx000122.g.t4	Up-in-H
46.0059	-0.471987	0.319087	-1.47918	0.139093	0.315133	Mhtx000123.g.t2	0
262.622	-0.241731	0.141162	-1.71244	0.0868153	0.225778	Mhtx000124.g.t1	0
374.328	1.02746	0.182409	5.63272	1.77388e-08	2.98864e-07	Mhtx000125.g.t1	Up-in-A
18.5939	-0.560036	0.467155	-1.19882	0.230597	0.444898	Mhtx000126.g.t1	0
2.91264	-0.912217	1.30119	-0.701062	0.483264	0.705693	Mhtx000127.g.t1	0
97.0994	-0.946314	0.218202	-4.33687	1.44528e-05	0.000150496	Mhtx000128.g.t1	Up-in-H
51.6562	0.0194613	0.313506	0.0620765	0.950502	0.979838	Mhtx000129.g.t1	0
1169	0.510028	0.193295	2.63861	0.00832476	0.0376409	Mhtx000130.g.t3	Up-in-A
357.967	0.104486	0.0994818	1.05031	0.293577	0.52134	Mhtx000131.g.t1	0
729.078	0.0489688	0.127048	0.385434	0.699916	0.858248	Mhtx000132.g.t1	0
49.4623	-0.28269	0.304128	-0.929509	0.352625	0.584552	Mhtx000133.g.t1	0
88.7042	0.371435	0.186307	1.99367	0.0461884	0.141492	Mhtx000134.g.t1	0
69.4455	1.26119	0.22583	5.58467	2.3415e-08	3.89168e-07	Mhtx000135.g.t1	Up-in-A
52.9905	-0.894755	1.21672	-0.735382	0.462107	0.688526	Mhtx000136.g.t1	0
46.4573	-1.0687	2.54058	-0.420652	NA	NA	Mhtx000136.g.t2	0
7.36761	-0.852491	3.40349	-0.250476	0.80222	0.914588	Mhtx000136.g.t4	0
10.3838	-0.161967	1.82147	-0.088921	0.929145	0.971242	Mhtx000136.g.t5	0
9.53866	-0.597228	0.681445	-0.876414	0.380805	0.61208	Mhtx000137.g.t1	0
10.3359	-1.108	0.702405	-1.57744	0.114694	0.274959	Mhtx000138.g.t1	0
555.607	0.345205	0.140924	2.44958	0.0143022	0.0579721	Mhtx000139.g.t1	0
666.654	0.91442	0.125205	7.3034	2.8058e-13	8.07903e-12	Mhtx000141.g.t1	Up-in-A
69.9197	-0.145928	0.254212	-0.57404	0.565941	0.770262	Mhtx000142.g.t1	0
220.242	0.161031	0.147551	1.09136	0.275116	0.499739	Mhtx000143.g.t1	0
179.378	0.483499	0.191705	2.5221	0.0116658	0.0492037	Mhtx000144.g.t1	Up-in-A
44.9431	0.846611	0.322698	2.62354	0.00870218	0.0390375	Mhtx000145.g.t1	Up-in-A
123.996	0.828292	0.160536	5.15955	2.47539e-07	3.48367e-06	Mhtx000145.g.t2	Up-in-A
68.3633	1.07872	0.32428	3.3265	0.000879454	0.00580028	Mhtx000145.g.t4	Up-in-A
466.611	0.447406	0.118075	3.78916	0.000151157	0.00124837	Mhtx000146.g.t3	Up-in-A
153.304	0.573365	0.201142	2.85055	0.00436437	0.0222264	Mhtx000146.g.t4	Up-in-A
37.5588	0.56178	0.422515	1.32961	0.183647	0.381816	Mhtx000146.g.t5	0
140.661	0.842651	0.199166	4.2309	2.32758e-05	0.000233099	Mhtx000147.g.t1	Up-in-A
474.352	0.339721	0.150246	2.26111	0.0237527	0.0862235	Mhtx000148.g.t1	0
2.23857	-3.61969	1.7657	-2.05	0.0403644	0.128283	Mhtx000149.g.t1	0
39.1499	-0.731704	0.355348	-2.05912	0.0394828	0.12609	Mhtx000150.g.t1	0
806.171	0.894789	0.140804	6.35485	2.08629e-10	4.41084e-09	Mhtx000152.g.t1	Up-in-A
177.916	0.730565	0.249266	2.93086	0.00338022	0.0179846	Mhtx000152.g.t2	Up-in-A
489.397	0.533834	0.118489	4.50535	6.62643e-06	7.36328e-05	Mhtx000152.g.t3	Up-in-A
35.1357	0.437762	0.357342	1.22505	0.220556	0.431518	Mhtx000153.g.t1	0
9.97126	1.60081	1.68277	0.951291	0.341457	0.573201	Mhtx000154.g.t1	0
1112.03	0.00184777	0.0927267	0.019927	0.984102	0.993424	Mhtx000154.g.t2	0
76.825	-0.0467484	0.226692	-0.20622	0.836619	0.931559	Mhtx000155.g.t1	0
110.578	0.322214	0.200971	1.60328	0.108872	0.26535	Mhtx000156.g.t1	0
34.2701	-1.02415	0.331282	-3.09146	0.00199172	0.0116278	Mhtx000157.g.t1	Up-in-H
20.5826	-0.0562338	0.66018	-0.0851795	0.932119	0.972643	Mhtx000157.g.t2	0
111.039	-0.0579842	0.245896	-0.235807	0.813582	0.919533	Mhtx000160.g.t1	0
76.2657	0.215894	0.198847	1.08573	0.277597	0.502487	Mhtx000162.g.t1	0
84.2686	0.205021	0.230783	0.888374	0.374339	0.60575	Mhtx000163.g.t1	0
25.8258	-0.420731	0.479433	-0.877559	0.380183	0.611507	Mhtx000164.g.t1	0
19.7314	2.01667	0.49142	4.10375	4.06499e-05	0.000384507	Mhtx000165.g.t1	Up-in-A
12.3417	0.227328	0.528032	0.430519	0.666819	0.83693	Mhtx000166.g.t1	0
212.23	0.699649	0.146868	4.7638	1.89978e-06	2.32599e-05	Mhtx000168.g.t1	Up-in-A
1.56426	-1.36748	1.46313	-0.934625	0.349981	0.581683	Mhtx000169.g.t1	0
55.4117	0.0481157	1.16225	0.0413989	0.966978	0.987076	Mhtx000170.g.t1	0
2.83583	-1.57103	2.37244	-0.662199	0.507844	0.725963	Mhtx000170.g.t2	0
20.2661	-3.90558	3.76336	-1.03779	NA	NA	Mhtx000170.g.t3	0
12.0096	-1.19491	2.46891	-0.483982	0.628399	0.812617	Mhtx000170.g.t4	0
207.734	-0.87986	0.185206	-4.7507	2.02712e-06	2.46717e-05	Mhtx000172.g.t1	Up-in-H
489.876	0.250565	0.176154	1.42242	0.154904	0.340044	Mhtx000173.g.t1	0
5.13147	-3.9945	1.39995	-2.85332	0.00432651	0.0220806	Mhtx000174.g.t1	Up-in-H
352.226	0.150237	0.115423	1.30163	0.193044	0.395319	Mhtx000175.g.t1	0
52.8639	-0.0779335	1.23039	-0.0633404	0.949495	0.979412	Mhtx000176.g.t1	0
228.072	-0.301576	0.1333	-2.26238	0.0236738	0.0860385	Mhtx000176.g.t3	0
422.233	0.157863	0.228936	0.689551	0.490477	0.711205	Mhtx000178.g.t1	0
319.063	-0.221307	0.271015	-0.816586	0.414165	0.644983	Mhtx000179.g.t1	0
67.4957	-0.510148	0.225313	-2.26417	0.0235635	0.0857475	Mhtx000180.g.t1	0
147.44	9.6488	1.20283	8.02177	1.04236e-15	3.77972e-14	Mhtx000181.g.t1	Up-in-A
3.58653	-1.23523	1.07849	-1.14533	0.252071	0.472261	Mhtx000185.g.t1	0
19.5172	-1.35804	0.475631	-2.85523	0.00430062	0.0219759	Mhtx000187.g.t1	Up-in-H
23.2058	-0.235522	0.444692	-0.529628	0.59637	0.791604	Mhtx000188.g.t1	0
24.5047	0.664846	0.579757	1.14677	0.251478	0.471606	Mhtx000190.g.t1	0
4.27511	0.0373532	0.915428	0.0408041	0.967452	0.987161	Mhtx000194.g.t1	0
105.302	-0.195285	0.313235	-0.623445	0.532992	0.744525	Mhtx000194.g.t3	0
522.933	-0.338767	0.323424	-1.04744	0.294896	0.522828	Mhtx000194.g.t4	0
82.4134	-0.476189	0.266786	-1.78491	0.0742755	0.201529	Mhtx000194.g.t6	0
139.913	-0.343685	0.343709	-0.99993	0.317344	0.547658	Mhtx000194.g.t7	0
172.816	3.6377	0.371597	9.78937	1.25072e-22	8.12836e-21	Mhtx000196.g.t1	Up-in-A
50.4415	0.303035	0.373576	0.811174	0.417265	0.64819	Mhtx000197.g.t1	0
1.74454	4.21482	2.86143	1.47298	0.140757	0.317792	Mhtx000197.g.t3	0
104.102	0.326235	0.190278	1.71451	0.0864348	0.225106	Mhtx000200.g.t1	0
422.655	7.35715	0.502094	14.6529	1.29046e-48	3.45189e-46	Mhtx000201.g.t1	Up-in-A
2.53196	-0.675191	3.43061	-0.196814	0.843973	0.934803	Mhtx000202.g.t1	0
5.54268	-1.50829	0.918723	-1.64172	0.100647	0.250898	Mhtx000203.g.t1	0
228.194	-0.462011	0.189195	-2.44198	0.0146071	0.0589039	Mhtx000204.g.t1	0
4.40628	4.51635	1.47096	3.07035	0.00213809	0.0123117	Mhtx000206.g.t1	Up-in-A
12.1476	-0.834	0.657424	-1.26859	0.204588	0.410701	Mhtx000209.g.t1	0
203.872	0.239861	0.124624	1.92468	0.0542699	0.159695	Mhtx000210.g.t1	0
23.4758	0.671394	0.579791	1.15799	0.246867	0.465511	Mhtx000211.g.t1	0
2.43284	0.446389	1.26038	0.354171	0.723211	0.872327	Mhtx000212.g.t1	0
171.213	0.466816	0.149157	3.12971	0.0017498	0.0104248	Mhtx000213.g.t1	Up-in-A
16.3773	-0.206164	0.463001	-0.445279	0.656118	0.830161	Mhtx000214.g.t1	0
66.0593	0.168103	0.263438	0.638111	0.523402	0.737944	Mhtx000215.g.t1	0
7.10667	2.57905	0.911433	2.82966	0.00465971	0.0234664	Mhtx000217.g.t1	Up-in-A
80.3448	-0.104835	0.209243	-0.501022	0.616355	0.804784	Mhtx000218.g.t1	0
876.547	-0.159758	0.115438	-1.38393	0.166381	0.357018	Mhtx000219.g.t1	0
8.81081	-0.0217525	0.794604	-0.0273752	0.97816	0.990598	Mhtx000219.g.t4	0
81.9721	-0.30855	0.333345	-0.925617	0.354645	0.586611	Mhtx000220.g.t1	0
208.068	0.0250843	0.16705	0.15016	0.880639	0.951024	Mhtx000220.g.t2	0
59.5222	8.335	1.23482	6.74998	1.47863e-11	3.542e-10	Mhtx000221.g.t1	Up-in-A
7.5646	0.257557	0.715848	0.359793	0.719002	0.869862	Mhtx000222.g.t1	0
42.6919	1.00257	0.398081	2.51849	0.0117858	0.049602	Mhtx000223.g.t1	Up-in-A
138.975	-0.663436	0.27349	-2.42581	0.0152742	0.0609415	Mhtx000226.g.t1	0
14.5318	1.25154	2.46815	0.507074	0.612103	0.801958	Mhtx000226.g.t3	0
153.714	9.71037	1.19633	8.11682	4.78562e-16	1.80262e-14	Mhtx000227.g.t1	Up-in-A
42.818	0.215922	0.283106	0.762691	0.445648	0.674235	Mhtx000229.g.t1	0
3.31865	0.792128	1.5166	0.522304	0.601459	0.795067	Mhtx000231.g.t1	0
28.3848	-0.855994	0.517614	-1.65373	0.0981822	0.246584	Mhtx000231.g.t2	0
386.963	-0.0397483	0.127765	-0.311104	0.755722	0.890103	Mhtx000232.g.t1	0
68.4898	0.725959	0.243449	2.98197	0.00286398	0.0156624	Mhtx000233.g.t1	Up-in-A
376.766	0.125656	0.153765	0.817193	0.413818	0.644734	Mhtx000234.g.t1	0
3.42648	5.18766	2.76562	1.87577	0.0606872	0.173164	Mhtx000235.g.t1	0
128.334	-0.267047	0.281966	-0.947089	0.343593	0.575647	Mhtx000235.g.t2	0
24.1869	-0.490484	0.380742	-1.28823	0.197665	0.401464	Mhtx000236.g.t1	0
10.2572	-0.402935	0.658346	-0.61204	0.540511	0.750268	Mhtx000237.g.t1	0
221.187	0.596019	0.121603	4.90135	9.51781e-07	1.2276e-05	Mhtx000238.g.t1	Up-in-A
50.9837	-0.272853	0.373598	-0.73034	0.465183	0.691212	Mhtx000241.g.t1	0
124.091	-0.449654	0.237719	-1.89153	0.0585533	0.168629	Mhtx000243.g.t3	0
1446.15	0.246672	0.130776	1.88622	0.059265	0.170038	Mhtx000249.g.t1	0
68.1519	0.0286072	0.360574	0.079338	0.936764	0.974716	Mhtx000250.g.t1	0
236.014	-1.01325	0.273178	-3.70913	0.000207975	0.00165457	Mhtx000254.g.t1	Up-in-H
72.9753	2.53335	0.287846	8.80106	1.3553e-18	6.54836e-17	Mhtx000255.g.t1	Up-in-A
14.3503	0.114587	0.494305	0.231814	0.816682	0.921141	Mhtx000256.g.t1	0
22.0451	-0.832726	0.730565	-1.13984	0.254354	0.474898	Mhtx000257.g.t1	0
341.891	9.39733	0.887387	10.5899	3.31976e-26	2.7293e-24	Mhtx000258.g.t1	Up-in-A
55.7471	-0.857009	0.365307	-2.346	0.0189762	0.0722973	Mhtx000259.g.t1	0
127.304	-0.378186	0.222974	-1.6961	0.0898669	0.231455	Mhtx000259.g.t3	0
102.349	-0.567788	0.226666	-2.50495	0.0122467	0.0511804	Mhtx000259.g.t4	0
8.48831	0.157428	1.78704	0.0880946	0.929801	0.971654	Mhtx000259.g.t5	0
1264.03	0.313175	0.134534	2.32785	0.0199201	0.0750568	Mhtx000260.g.t1	0
2.4549	0.437436	1.1723	0.373143	0.709042	0.864071	Mhtx000263.g.t1	0
223.811	0.151903	0.222026	0.684168	0.493869	0.714061	Mhtx000265.g.t1	0
225.168	-0.444058	0.227869	-1.94875	0.0513258	0.153425	Mhtx000266.g.t1	0
266.978	1.36773	0.168105	8.13618	4.0793e-16	1.54603e-14	Mhtx000267.g.t1	Up-in-A
146.103	0.55716	0.167277	3.33077	0.000866072	0.00572943	Mhtx000269.g.t1	Up-in-A
2.10121	0.399749	1.27716	0.312998	0.754282	0.889412	Mhtx000271.g.t1	0
247.123	0.392826	0.1198	3.27902	0.0010417	0.00670383	Mhtx000273.g.t1	Up-in-A
69.8184	-0.886979	0.251356	-3.52877	0.000417491	0.003059	Mhtx000274.g.t1	Up-in-H
347.322	0.0891512	0.140877	0.632831	0.526844	0.740506	Mhtx000276.g.t1	0
495.432	0.604212	0.147149	4.10612	4.0236e-05	0.000381132	Mhtx000276.g.t2	Up-in-A
4.19332	-1.14477	1.00136	-1.14321	0.252951	0.473141	Mhtx000278.g.t1	0
84.8035	-0.225288	0.292019	-0.771486	0.440419	0.669948	Mhtx000279.g.t1	0
94.0075	-0.619504	0.184997	-3.34872	0.000811847	0.00541534	Mhtx000280.g.t1	Up-in-H
16.1131	7.42454	1.27888	5.8055	6.41751e-09	1.13783e-07	Mhtx000281.g.t1	Up-in-A
74.3418	0.237671	0.270294	0.879306	0.379235	0.610594	Mhtx000282.g.t1	0
306.439	-0.227706	0.321769	-0.70767	0.47915	0.702409	Mhtx000287.g.t1	0
12.2094	-0.783195	3.35217	-0.233638	0.815266	0.92044	Mhtx000287.g.t2	0
19.1794	1.18292	3.73653	0.316583	NA	NA	Mhtx000288.g.t1	0
277.581	-0.192966	0.262131	-0.736143	0.461644	0.688224	Mhtx000288.g.t2	0
597.951	-0.513755	0.330869	-1.55275	0.120484	0.284657	Mhtx000288.g.t5	0
658.771	0.239038	0.103375	2.31232	0.0207598	0.0775478	Mhtx000290.g.t1	0
558.101	0.257075	0.0974052	2.63924	0.00830929	0.0375847	Mhtx000290.g.t2	Up-in-A
548.409	0.161704	0.17276	0.936002	0.349272	0.581003	Mhtx000290.g.t3	0
2.78104	4.89729	2.69454	1.81748	0.0691431	0.190616	Mhtx000290.g.t4	0
7.51747	-1.08601	0.836178	-1.29877	0.194021	0.396512	Mhtx000291.g.t1	0
8.18526	-0.681898	0.658347	-1.03577	0.300308	0.528968	Mhtx000292.g.t1	0
92.5529	1.1663	0.733231	1.59064	0.111692	0.270218	Mhtx000294.g.t1	0
3.63142	-0.223834	1.01024	-0.221565	0.824653	0.925409	Mhtx000295.g.t1	0
2.04607	0.710551	3.42222	0.207629	0.835519	0.931038	Mhtx000297.g.t1	0
110.07	-0.47029	0.247502	-1.90015	0.0574138	0.166278	Mhtx000298.g.t1	0
2.2515	0.492948	1.52669	0.322888	0.74678	0.885471	Mhtx000301.g.t1	0
2.0986	0.394249	1.99951	0.197173	0.843692	0.934649	Mhtx000302.g.t1	0
449.721	0.388234	0.106484	3.64593	0.000266424	0.0020605	Mhtx000303.g.t1	Up-in-A
46.6035	-0.0521003	0.254571	-0.20466	0.837838	0.932155	Mhtx000304.g.t1	0
24.831	-0.21426	0.407204	-0.526174	0.598768	0.793314	Mhtx000306.g.t1	0
246.831	1.86731	3.72609	0.501144	0.61627	0.804784	Mhtx000307.g.t1	0
4343.93	-0.0844461	0.527597	-0.160058	0.872835	0.9482	Mhtx000307.g.t2	0
9953.55	0.0613012	0.382865	0.160112	0.872793	0.9482	Mhtx000307.g.t3	0
6558.52	-0.0937427	0.447916	-0.209287	0.834225	0.930526	Mhtx000307.g.t4	0
780.739	0.0714977	0.460329	0.155319	0.87657	0.949447	Mhtx000307.g.t6	0
636.796	-0.180731	0.461416	-0.391688	0.695289	0.855718	Mhtx000307.g.t7	0
351.15	0.510854	0.170436	2.99735	0.00272342	0.0150565	Mhtx000308.g.t1	Up-in-A
25.4374	0.215438	1.06781	0.201757	0.840107	0.933276	Mhtx000308.g.t2	0
104.819	0.284006	0.283612	1.00139	0.316638	0.546977	Mhtx000312.g.t1	0
23.3174	0.461716	0.401758	1.14924	0.250458	0.470308	Mhtx000313.g.t1	0
30.011	-0.294562	0.356498	-0.826265	0.408654	0.639828	Mhtx000314.g.t1	0
137.579	2.32307	0.2856	8.13398	4.15438e-16	1.57134e-14	Mhtx000315.g.t1	Up-in-A
122.573	-0.338808	0.252867	-1.33986	0.18029	0.37728	Mhtx000316.g.t1	0
49.6829	0.00161786	0.244076	0.00662852	0.994711	0.99785	Mhtx000319.g.t1	0
201.51	0.347141	0.142439	2.43713	0.0148043	0.0594978	Mhtx000320.g.t1	0
38.7319	-1.34524	2.50506	-0.53701	0.591261	0.788191	Mhtx000320.g.t2	0
235.916	-0.494985	0.151762	-3.26159	0.00110789	0.00706452	Mhtx000321.g.t1	Up-in-H
29.045	1.96333	1.68064	1.1682	0.242725	0.460646	Mhtx000321.g.t2	0
132.612	-0.213748	0.198821	-1.07508	0.282339	0.508576	Mhtx000324.g.t1	0
43.4564	4.62084	0.531897	8.68748	3.70572e-18	1.70778e-16	Mhtx000325.g.t1	Up-in-A
69.4168	0.420365	0.219034	1.91917	0.0549623	0.161112	Mhtx000326.g.t1	0
85.5172	0.395832	0.218515	1.81146	0.070069	0.192436	Mhtx000329.g.t1	0
402.961	8.20503	0.542965	15.1115	1.35936e-51	4.21677e-49	Mhtx000332.g.t1	Up-in-A
42.646	8.82388	1.25693	7.0202	2.21544e-12	5.81243e-11	Mhtx000333.g.t1	Up-in-A
40.3754	7.78419	1.23657	6.295	3.07408e-10	6.38585e-09	Mhtx000334.g.t1	Up-in-A
17.4498	1.20609	1.03468	1.16566	0.243751	0.461805	Mhtx000335.g.t1	0
279.743	-0.957781	0.3742	-2.55954	0.010481	0.0451523	Mhtx000335.g.t2	Up-in-H
35.4335	-0.651918	0.349702	-1.86421	0.0622924	0.176529	Mhtx000335.g.t3	0
175.771	-0.289664	0.507662	-0.570585	0.568281	0.771857	Mhtx000335.g.t5	0
108.841	-1.33395	1.55897	-0.855657	0.392188	0.623454	Mhtx000335.g.t6	0
50.093	-0.204036	0.292388	-0.697826	0.485286	0.707134	Mhtx000336.g.t1	0
186.22	-0.0978333	0.133962	-0.730306	0.465203	0.691213	Mhtx000337.g.t1	0
198.183	7.5934	0.634031	11.9764	4.72492e-33	5.62631e-31	Mhtx000338.g.t1	Up-in-A
11.9517	1.09556	0.609701	1.79687	0.072356	0.197409	Mhtx000339.g.t1	0
71.8434	0.213309	0.416506	0.512139	0.608554	0.799284	Mhtx000340.g.t1	0
91.6736	-0.76108	0.248025	-3.06856	0.00215096	0.0123754	Mhtx000341.g.t1	Up-in-H
23.5075	-1.33661	0.512301	-2.60904	0.00907966	0.0403767	Mhtx000342.g.t1	Up-in-H
42.3541	0.149471	0.301493	0.49577	0.620057	0.807062	Mhtx000343.g.t1	0
1.99219	0.986875	1.73634	0.568365	0.569787	0.773049	Mhtx000344.g.t1	0
245.136	0.0590596	0.245548	0.240522	0.809926	0.917767	Mhtx000345.g.t1	0
60.5907	0.453596	0.285305	1.58986	0.111866	0.270471	Mhtx000345.g.t2	0
59.434	0.276856	0.382509	0.723789	0.469195	0.694079	Mhtx000345.g.t3	0
41.9962	-0.220211	1.23819	-0.177849	0.858842	0.942277	Mhtx000346.g.t1	0
19.4893	0.634031	0.733718	0.864135	0.387514	0.618902	Mhtx000346.g.t2	0
107.241	0.379155	0.342875	1.10581	0.268809	0.492422	Mhtx000346.g.t3	0
18.8844	-0.435038	0.485488	-0.896084	0.370208	0.60171	Mhtx000346.g.t6	0
38.9546	-0.40817	0.567422	-0.719342	0.47193	0.69611	Mhtx000346.g.t7	0
195.829	0.353039	0.197851	1.78437	0.0743631	0.201678	Mhtx000347.g.t1	0
160.675	0.917628	0.207917	4.41344	1.01742e-05	0.000109051	Mhtx000348.g.t1	Up-in-A
81.6792	-0.175002	0.357108	-0.490052	0.624097	0.809626	Mhtx000349.g.t1	0
55.4791	0.396941	0.23064	1.72104	0.0852438	0.222917	Mhtx000351.g.t1	0
67.6817	1.29054	0.248366	5.19611	2.03499e-07	2.90037e-06	Mhtx000352.g.t1	Up-in-A
2.85665	0.811427	1.09965	0.737893	0.460579	0.687493	Mhtx000352.g.t2	0
78.5562	-0.000665297	0.282638	-0.00235388	0.998122	0.999313	Mhtx000353.g.t1	0
90.2523	0.107161	0.191303	0.560164	0.575367	0.776729	Mhtx000354.g.t1	0
2.36509	0.353581	1.18817	0.297585	0.76602	0.895773	Mhtx000358.g.t1	0
1028.91	0.294233	0.0863593	3.40708	0.000656618	0.00451199	Mhtx000359.g.t1	Up-in-A
1.81873	0.697137	1.37611	0.506602	0.612434	0.80225	Mhtx000360.g.t1	0
629.566	0.241381	0.110555	2.18336	0.029009	0.100125	Mhtx000361.g.t2	0
743.411	0.327674	0.081195	4.03564	5.4453e-05	0.000500517	Mhtx000362.g.t1	Up-in-A
64.3659	0.299894	0.286144	1.04805	0.294615	0.522531	Mhtx000363.g.t1	0
188.737	5.98839	1.97187	3.03691	0.00239013	0.0134867	Mhtx000364.g.t1	Up-in-A
11.2914	1.12483	2.6067	0.431514	0.666095	0.836439	Mhtx000364.g.t3	0
63.92	-1.36514	0.242669	-5.6255	1.84969e-08	3.11211e-07	Mhtx000366.g.t1	Up-in-H
159.713	-0.386262	0.182728	-2.11387	0.0345267	0.114143	Mhtx000367.g.t1	0
5.23669	1.1604	1.81187	0.640441	0.521886	0.736757	Mhtx000368.g.t1	0
4684.55	0.163814	0.399013	0.410549	0.681403	0.846722	Mhtx000369.g.t1	0
687.573	0.0949954	0.0942622	1.00778	0.313561	0.543391	Mhtx000372.g.t1	0
84.2328	1.25274	1.63246	0.767393	0.442848	0.671946	Mhtx000372.g.t2	0
3.41281	1.09737	2.52687	0.434281	0.664084	0.835279	Mhtx000372.g.t5	0
73.3851	-0.111109	0.395799	-0.280721	0.778924	0.902759	Mhtx000373.g.t1	0
26.844	-0.0970294	1.22561	-0.079168	0.936899	0.974716	Mhtx000373.g.t2	0
9.88725	-0.00818734	1.83272	-0.00446731	0.996436	0.998425	Mhtx000373.g.t3	0
45.0638	0.314435	0.290977	1.08062	0.279867	0.505357	Mhtx000375.g.t1	0
326.308	5.64385	0.358649	15.7364	8.51243e-56	3.05075e-53	Mhtx000376.g.t1	Up-in-A
298.406	0.447888	0.223629	2.00282	0.0451966	0.139195	Mhtx000377.g.t1	0
569.884	0.298211	0.127685	2.33553	0.019516	0.0738818	Mhtx000377.g.t2	0
285.632	0.192503	0.106212	1.81244	0.0699177	0.192163	Mhtx000378.g.t2	0
16.1387	-1.03289	0.515028	-2.0055	0.0449093	0.13846	Mhtx000379.g.t1	0
6.00034	-0.140106	0.915842	-0.152981	0.878414	0.950323	Mhtx000381.g.t1	0
6.96409	5.21515	1.37966	3.78001	0.00015682	0.00128841	Mhtx000382.g.t1	Up-in-A
220.022	-0.742333	0.132577	-5.59924	2.15294e-08	3.58636e-07	Mhtx000383.g.t1	Up-in-H
389.103	0.438616	0.201293	2.17899	0.0293323	0.100999	Mhtx000384.g.t1	0
292.78	0.266047	0.189826	1.40153	0.161056	0.349288	Mhtx000386.g.t1	0
103.71	-0.655105	0.192966	-3.39493	0.000686466	0.00469515	Mhtx000387.g.t1	Up-in-H
72.5969	0.257426	0.234736	1.09666	0.272789	0.497197	Mhtx000388.g.t1	0
5.34281	0.690766	0.788284	0.876291	0.380872	0.612161	Mhtx000389.g.t1	0
49.5349	4.67017	0.508124	9.19101	3.89185e-20	2.12206e-18	Mhtx000390.g.t1	Up-in-A
7.40435	0.32732	0.728005	0.449612	0.65299	0.827878	Mhtx000392.g.t1	0
16.2234	7.42487	1.3075	5.67869	1.35732e-08	2.3132e-07	Mhtx000393.g.t1	Up-in-A
300.23	0.289274	0.138361	2.09072	0.0365529	0.119219	Mhtx000395.g.t1	0
58.262	-0.30438	0.374008	-0.813832	0.415741	0.646448	Mhtx000395.g.t2	0
9.01021	-0.6982	0.951827	-0.733537	0.463231	0.689615	Mhtx000395.g.t3	0
2.95945	3.07466	2.29363	1.34052	0.180077	0.377006	Mhtx000395.g.t5	0
13.2114	-1.05419	0.681329	-1.54726	0.121801	0.286947	Mhtx000395.g.t6	0
64.8795	0.675435	0.22227	3.0388	0.0023752	0.0134193	Mhtx000397.g.t2	Up-in-A
48.7081	0.788424	0.253538	3.10969	0.00187284	0.0110297	Mhtx000397.g.t4	Up-in-A
84.2273	-0.0537217	0.244019	-0.220154	0.825751	0.926047	Mhtx000399.g.t1	0
233.317	0.0358474	0.130622	0.274435	0.78375	0.905208	Mhtx000401.g.t1	0
186.989	10.9581	1.18709	9.23107	2.67948e-20	1.48069e-18	Mhtx000402.g.t3	Up-in-A
78.5419	-0.19987	0.250637	-0.79745	0.42519	0.655644	Mhtx000403.g.t1	0
10.5651	-1.68565	0.766687	-2.19861	0.0279057	0.0972813	Mhtx000405.g.t1	0
2.8476	1.28262	1.35273	0.948172	0.343042	0.574992	Mhtx000406.g.t1	0
226.33	-0.0652535	0.133001	-0.490622	0.623694	0.809484	Mhtx000407.g.t1	0
55.6842	0.0691356	0.278282	0.248438	0.803796	0.915329	Mhtx000408.g.t1	0
1224.81	-0.412197	0.307061	-1.34239	0.179468	0.376084	Mhtx000412.g.t1	0
4.4025	-0.980482	3.47602	-0.28207	0.77789	0.902102	Mhtx000412.g.t2	0
44.4661	-0.609613	0.357104	-1.7071	0.0878036	0.227643	Mhtx000415.g.t1	0
127.339	-1.08772	0.166202	-6.54454	5.968e-11	1.34824e-09	Mhtx000415.g.t2	Up-in-H
247.104	-0.160546	0.116207	-1.38156	0.167107	0.35807	Mhtx000417.g.t1	0
65.4871	-0.0292236	0.227613	-0.128392	0.897839	0.958855	Mhtx000418.g.t1	0
246.619	-0.65656	0.33199	-1.97765	0.0479679	0.14546	Mhtx000421.g.t1	0
2.19967	-0.702096	1.79341	-0.391487	0.695437	0.855718	Mhtx000422.g.t1	0
556.488	0.145643	0.0850855	1.71173	0.0869467	0.225993	Mhtx000424.g.t1	0
135.04	0.0755526	0.306099	0.246824	0.805045	0.915735	Mhtx000424.g.t2	0
146.622	0.168865	0.171383	0.985309	0.324472	0.555686	Mhtx000424.g.t3	0
19.4283	-1.24586	0.51751	-2.40742	0.0160656	0.0634001	Mhtx000425.g.t1	0
749.292	0.511175	0.123777	4.12981	3.63063e-05	0.000347746	Mhtx000426.g.t2	Up-in-A
1.6166	0.421282	1.31956	0.319259	0.74953	0.886665	Mhtx000427.g.t1	0
25.751	-0.50702	0.369436	-1.37242	0.169934	0.362452	Mhtx000428.g.t1	0
37.2403	-0.738824	0.52374	-1.41067	0.158343	0.345167	Mhtx000429.g.t1	0
10.0226	0.422452	0.829492	0.50929	0.610549	0.800832	Mhtx000430.g.t1	0
534.109	0.362052	0.104054	3.47947	0.000502415	0.00359143	Mhtx000431.g.t1	Up-in-A
2.11077	1.01382	1.71817	0.590057	0.555152	0.761874	Mhtx000434.g.t1	0
75.3784	8.68007	1.24524	6.97061	3.1557e-12	8.1862e-11	Mhtx000436.g.t1	Up-in-A
237.851	0.104602	0.163897	0.638216	0.523333	0.737918	Mhtx000437.g.t1	0
13.1661	-0.766706	0.554414	-1.38291	0.166692	0.357457	Mhtx000439.g.t1	0
100.64	0.39424	0.264413	1.491	0.135962	0.310325	Mhtx000440.g.t1	0
62.4706	0.482102	0.225415	2.13873	0.0324575	0.109001	Mhtx000442.g.t1	0
75.5816	0.982249	0.301641	3.25635	0.00112854	0.00717961	Mhtx000443.g.t1	Up-in-A
176.861	0.0885306	0.156136	0.567009	0.570708	0.773673	Mhtx000444.g.t1	0
31.272	0.122817	1.20022	0.102329	0.918496	0.967867	Mhtx000445.g.t1	0
150.271	-0.723538	0.245061	-2.95248	0.00315235	0.0169407	Mhtx000445.g.t2	Up-in-H
3.14038	-0.707143	1.80889	-0.390926	0.695852	0.856023	Mhtx000446.g.t1	0
7.00496	-0.708169	0.762902	-0.928258	0.353274	0.585155	Mhtx000449.g.t1	0
3.23127	4.02567	1.70325	2.36352	0.0181023	0.0696579	Mhtx000450.g.t1	0
5.71442	1.23693	0.833893	1.48332	0.13799	0.313384	Mhtx000451.g.t1	0
9.68016	-0.179584	0.636975	-0.281933	0.777995	0.902102	Mhtx000455.g.t1	0
5.6885	-0.946313	1.32941	-0.711831	0.476569	0.700015	Mhtx000458.g.t1	0
26.9578	-1.39647	0.472294	-2.95678	0.00310867	0.0167426	Mhtx000461.g.t1	Up-in-H
9.02358	-0.0410367	0.997836	-0.0411257	0.967196	0.98709	Mhtx000462.g.t1	0
62.1352	0.415211	0.230598	1.80059	0.071768	0.19611	Mhtx000465.g.t1	0
32.3314	0.703101	0.366225	1.91986	0.0548756	0.16096	Mhtx000465.g.t2	0
154.153	0.368526	0.144892	2.54346	0.010976	0.0469164	Mhtx000465.g.t3	Up-in-A
216.006	-0.0875384	0.170688	-0.512856	0.608052	0.798976	Mhtx000469.g.t1	0
12.3513	-0.291712	0.599281	-0.486769	0.626422	0.811217	Mhtx000470.g.t1	0
6.52358	-0.614649	0.753333	-0.815906	0.414554	0.645254	Mhtx000471.g.t1	0
315.271	-0.468838	0.418106	-1.12134	0.262144	0.484251	Mhtx000472.g.t1	0
606.854	-0.29324	0.366495	-0.800122	0.42364	0.654348	Mhtx000472.g.t2	0
227.966	-0.294332	0.344654	-0.853994	0.393108	0.624326	Mhtx000472.g.t3	0
65.1551	-0.887526	0.442739	-2.00462	0.0450032	0.138692	Mhtx000472.g.t4	0
2.25968	1.95002	2.30748	0.845085	0.398063	0.629136	Mhtx000472.g.t5	0
13.5725	-1.17186	0.545635	-2.1477	0.031738	0.107179	Mhtx000473.g.t1	0
47.6917	0.115854	0.252928	0.458051	0.646916	0.823911	Mhtx000475.g.t1	0
22.2628	-0.601422	0.496216	-1.21202	0.225506	0.438254	Mhtx000477.g.t1	0
53.7904	0.0204234	0.350774	0.0582237	0.95357	0.981215	Mhtx000478.g.t1	0
73.4261	-0.547586	0.221497	-2.4722	0.0134284	0.0551129	Mhtx000480.g.t1	0
167.798	7.35567	0.637094	11.5456	7.76572e-31	8.38198e-29	Mhtx000481.g.t1	Up-in-A
73.1613	9.60021	1.19764	8.01592	1.09314e-15	3.95609e-14	Mhtx000481.g.t2	Up-in-A
1.7942	2.13121	1.50829	1.41299	0.157658	0.344064	Mhtx000483.g.t1	0
1.71732	1.89194	1.74435	1.08461	0.278093	0.50304	Mhtx000484.g.t1	0
138.155	0.364134	0.150565	2.41845	0.0155868	0.0619074	Mhtx000485.g.t1	0
2012.7	0.879318	0.206938	4.24919	2.14545e-05	0.000216327	Mhtx000486.g.t2	Up-in-A
6.64593	0.887205	2.50154	0.354663	0.722842	0.872323	Mhtx000487.g.t1	0
18.0398	0.173116	0.631629	0.274078	0.784025	0.905355	Mhtx000489.g.t1	0
33.6546	-0.968301	0.368858	-2.62513	0.00866156	0.0388875	Mhtx000489.g.t4	Up-in-H
197.364	3.0307	0.449138	6.74781	1.50095e-11	3.59313e-10	Mhtx000490.g.t1	Up-in-A
251.046	0.31288	0.281315	1.1122	0.266051	0.489162	Mhtx000490.g.t3	0
2.08681	4.48543	2.72444	1.64637	0.099688	0.249247	Mhtx000490.g.t6	0
474.109	0.186535	0.119647	1.55904	0.118986	0.282097	Mhtx000491.g.t1	0
502.663	8.47849	1.54798	5.47714	4.32248e-08	6.87759e-07	Mhtx000493.g.t1	Up-in-A
487.054	0.400033	0.0968191	4.13176	3.59998e-05	0.000345347	Mhtx000496.g.t2	Up-in-A
65.0901	0.430121	0.248186	1.73306	0.0830853	0.218666	Mhtx000499.g.t1	0
11.1323	4.99468	1.19957	4.16372	3.13098e-05	0.000304712	Mhtx000500.g.t1	Up-in-A
14.2855	0.0413859	0.552929	0.0748486	0.940335	0.975978	Mhtx000501.g.t1	0
98.4527	-0.904698	0.308976	-2.92805	0.00341094	0.0181194	Mhtx000504.g.t1	Up-in-H
20.8442	0.658309	1.30519	0.504376	0.613997	0.803356	Mhtx000505.g.t1	0
48.4345	-0.322682	0.343841	-0.93846	0.348008	0.580024	Mhtx000505.g.t2	0
2.04037	-0.326958	1.52542	-0.21434	0.830282	0.9284	Mhtx000506.g.t1	0
1634.1	0.0770885	0.120683	0.638769	0.522973	0.737621	Mhtx000507.g.t1	0
95.3261	0.179549	0.236899	0.757915	0.448502	0.677016	Mhtx000512.g.t1	0
90.1973	0.0306643	0.191092	0.160469	0.872512	0.948075	Mhtx000513.g.t1	0
106.656	-0.102673	0.176638	-0.581263	0.561063	0.766509	Mhtx000514.g.t1	0
7.73788	0.344442	0.885951	0.388782	0.697437	0.856946	Mhtx000515.g.t1	0
14.879	-0.895681	1.3235	-0.676754	0.498562	0.718005	Mhtx000516.g.t1	0
111.039	-0.0820247	0.330031	-0.248536	0.803719	0.915299	Mhtx000516.g.t2	0
38.7684	-0.0526669	0.6271	-0.0839848	0.933069	0.973108	Mhtx000517.g.t1	0
109.212	-0.133644	0.17774	-0.751909	0.452106	0.680497	Mhtx000518.g.t1	0
257.546	-0.0814549	0.195157	-0.417382	0.676399	0.843249	Mhtx000519.g.t1	0
28.2527	-3.93799	1.2678	-3.10616	0.00189537	0.0111393	Mhtx000519.g.t2	Up-in-H
34.0423	-0.217366	0.359169	-0.605192	0.545052	0.753842	Mhtx000520.g.t1	0
102.046	-0.306568	0.296593	-1.03363	0.301309	0.530014	Mhtx000521.g.t1	0
128.787	-0.22148	0.21805	-1.01573	0.309759	0.539321	Mhtx000521.g.t2	0
23.2164	0.915669	1.08346	0.845131	0.398038	0.629123	Mhtx000521.g.t3	0
179.682	-0.152478	0.206611	-0.737995	0.460518	0.68747	Mhtx000521.g.t4	0
68.3896	0.170617	0.287305	0.593853	0.552611	0.759875	Mhtx000522.g.t1	0
241.467	0.364076	0.126692	2.87371	0.00405676	0.0209263	Mhtx000523.g.t2	Up-in-A
15.2313	-1.03097	0.730307	-1.41169	0.158041	0.344712	Mhtx000524.g.t1	0
136.796	0.0676428	0.178736	0.378451	0.705096	0.861536	Mhtx000525.g.t1	0
153.607	-0.0913633	0.250797	-0.364292	0.71564	0.867643	Mhtx000526.g.t1	0
17.7633	0.0782656	0.514977	0.151979	0.879204	0.950496	Mhtx000527.g.t1	0
849.268	-0.665309	0.113265	-5.87389	4.25677e-09	7.6876e-08	Mhtx000528.g.t2	Up-in-H
2.06349	-0.128237	1.39844	-0.0917	0.926936	0.970335	Mhtx000529.g.t1	0
45.3995	-0.080119	0.286676	-0.279475	0.77988	0.903069	Mhtx000530.g.t1	0
92.6193	-0.458517	0.225835	-2.03032	0.0423245	0.132957	Mhtx000531.g.t1	0
2.80671	4.90394	1.74571	2.80913	0.00496749	0.0247429	Mhtx000532.g.t1	Up-in-A
162.296	0.215751	0.136879	1.57622	0.114975	0.275436	Mhtx000536.g.t1	0
3.13924	-1.81271	3.37116	-0.53771	0.590777	0.787928	Mhtx000536.g.t3	0
20.4429	-0.929336	0.533504	-1.74195	0.0815173	0.215662	Mhtx000537.g.t1	0
234	0.516567	0.155578	3.32031	0.00089919	0.00590513	Mhtx000537.g.t2	Up-in-A
3.33207	3.04839	1.48671	2.05043	0.0403225	0.128172	Mhtx000538.g.t1	0
3.30369	0.179932	0.975713	0.184411	0.853691	0.939865	Mhtx000540.g.t1	0
143.253	-0.169087	0.184512	-0.916401	0.359457	0.591546	Mhtx000541.g.t1	0
3.79383	1.89448	1.35315	1.40006	0.161497	0.350037	Mhtx000543.g.t1	0
2.34944	2.38112	2.3419	1.01675	0.309274	0.53877	Mhtx000543.g.t2	0
118.475	-0.108808	0.151169	-0.719777	0.471663	0.695854	Mhtx000545.g.t1	0
79.754	7.8624	1.05095	7.48125	7.36197e-14	2.24595e-12	Mhtx000546.g.t1	Up-in-A
207.174	2.71061	0.204497	13.255	4.2202e-40	7.11344e-38	Mhtx000547.g.t1	Up-in-A
3.1959	-1.41565	1.22772	-1.15308	0.248879	0.468205	Mhtx000548.g.t1	0
24.3629	-0.950723	1.16428	-0.816577	0.41417	0.644983	Mhtx000548.g.t2	0
791.608	0.0857962	0.0849417	1.01006	0.312467	0.542275	Mhtx000548.g.t3	0
11.0526	0.0648231	0.697046	0.092997	0.925906	0.969978	Mhtx000549.g.t1	0
266.256	0.260998	0.137738	1.8949	0.0581061	0.167651	Mhtx000550.g.t1	0
14.0939	1.67215	0.778172	2.14882	0.0316486	0.106956	Mhtx000551.g.t1	0
220.67	0.56811	0.150268	3.78064	0.000156424	0.00128573	Mhtx000552.g.t1	Up-in-A
66.0101	0.113223	0.214521	0.527796	0.597641	0.792381	Mhtx000553.g.t1	0
43.8444	-0.834649	0.285892	-2.91946	0.00350641	0.0185128	Mhtx000555.g.t1	Up-in-H
68.8838	8.54668	1.20158	7.11287	1.13651e-12	3.06003e-11	Mhtx000556.g.t1	Up-in-A
23.0013	-0.62286	0.439438	-1.4174	0.156365	0.342231	Mhtx000557.g.t1	0
220.001	0.212917	0.128598	1.65568	0.0977857	0.245923	Mhtx000558.g.t1	0
26.5339	-0.247902	1.22677	-0.202078	0.839856	0.93319	Mhtx000558.g.t2	0
11.0387	-1.04186	2.53083	-0.411665	0.680585	0.846038	Mhtx000558.g.t3	0
108.849	0.39215	0.201958	1.94174	0.0521689	0.155354	Mhtx000558.g.t4	0
182.369	0.240997	0.142782	1.68786	0.0914383	0.234416	Mhtx000560.g.t1	0
4493.34	0.0569208	0.110617	0.514574	0.606851	0.798045	Mhtx000563.g.t1	0
109.175	-0.595112	0.20545	-2.89663	0.00377199	0.0196805	Mhtx000565.g.t1	Up-in-H
139.396	-0.245485	0.15638	-1.56979	0.116463	0.277991	Mhtx000566.g.t1	0
162.41	0.121067	0.203602	0.594625	0.552094	0.759445	Mhtx000567.g.t1	0
4.23281	4.4657	1.49377	2.98956	0.0027938	0.0153514	Mhtx000569.g.t1	Up-in-A
3.57896	-1.50591	1.10187	-1.36668	0.171725	0.36509	Mhtx000572.g.t1	0
2.39731	0.682838	1.86813	0.36552	0.714724	0.867102	Mhtx000573.g.t1	0
150.693	0.311092	0.20946	1.48521	0.137489	0.312567	Mhtx000574.g.t1	0
319.646	-2.06352	0.155061	-13.3077	2.08688e-40	3.58302e-38	Mhtx000575.g.t1	Up-in-H
279.222	0.204371	0.337771	0.605058	0.545141	0.753915	Mhtx000576.g.t1	0
1044.15	-0.158868	0.265698	-0.597928	0.549888	0.757878	Mhtx000577.g.t2	0
5.14851	5.76123	1.70572	3.3776	0.000731203	0.00495168	Mhtx000578.g.t1	Up-in-A
2.823	-0.454827	1.29093	-0.352325	0.724595	0.87298	Mhtx000579.g.t1	0
1.81508	3.1249	2.30123	1.35793	0.174486	0.369188	Mhtx000580.g.t1	0
6.3612	-0.738189	3.4222	-0.215706	0.829217	0.927708	Mhtx000581.g.t1	0
187.796	-0.0697013	0.337999	-0.206217	0.836621	0.931559	Mhtx000581.g.t2	0
35.2022	-0.688939	0.362146	-1.90238	0.0571214	0.165717	Mhtx000582.g.t1	0
25.8942	4.39269	0.771603	5.69294	1.24869e-08	2.13794e-07	Mhtx000584.g.t1	Up-in-A
180.399	-0.398962	0.275254	-1.44943	0.147216	0.32822	Mhtx000586.g.t1	0
291.208	0.0139575	0.189039	0.0738341	0.941142	0.976483	Mhtx000587.g.t1	0
2250.37	0.214909	0.186947	1.14957	0.250322	0.4702	Mhtx000588.g.t1	0
3.32904	1.49789	1.07276	1.39629	0.162628	0.351725	Mhtx000589.g.t1	0
65.7277	4.96508	0.485272	10.2315	1.43238e-24	1.06388e-22	Mhtx000590.g.t1	Up-in-A
67.1077	0.211173	0.22154	0.953202	0.340488	0.572478	Mhtx000591.g.t1	0
24.7743	-0.408631	0.446341	-0.915512	0.359923	0.59182	Mhtx000594.g.t1	0
23.6636	0.685662	0.59967	1.1434	0.252873	0.473043	Mhtx000595.g.t1	0
5.42807	-0.356501	1.82321	-0.195535	0.844974	0.935321	Mhtx000597.g.t1	0
63.3661	-0.74047	0.280173	-2.64291	0.00821978	0.037255	Mhtx000597.g.t2	Up-in-H
369.45	-0.299274	0.206397	-1.44999	0.147061	0.32801	Mhtx000600.g.t1	0
108.302	-0.416655	0.275078	-1.51468	0.129854	0.30002	Mhtx000600.g.t3	0
22.6804	-1.09696	1.29704	-0.845741	0.397697	0.628827	Mhtx000600.g.t4	0
4.21624	5.49	1.83174	2.99715	0.00272515	0.0150638	Mhtx000601.g.t1	Up-in-A
2877.15	0.170032	0.169822	1.00124	0.316713	0.547068	Mhtx000602.g.t1	0
4.66881	0.679192	1.0214	0.664965	0.506073	0.724582	Mhtx000603.g.t1	0
78.3435	0.475471	0.198707	2.39283	0.0167189	0.0653981	Mhtx000605.g.t1	0
63.4147	0.315314	0.26227	1.20225	0.229267	0.442981	Mhtx000606.g.t1	0
206.931	0.0417534	0.168125	0.248347	0.803866	0.915353	Mhtx000610.g.t1	0
415.226	-0.294855	0.209772	-1.4056	0.159843	0.34738	Mhtx000612.g.t1	0
127.198	-1.13693	1.62166	-0.701094	0.483244	0.705693	Mhtx000612.g.t2	0
24.9274	5.55641	0.972072	5.71605	1.09028e-08	1.88332e-07	Mhtx000613.g.t1	Up-in-A
113.813	1.20844	0.169101	7.14625	8.91792e-13	2.42234e-11	Mhtx000614.g.t1	Up-in-A
5.17126	0.798765	0.844394	0.945963	0.344167	0.576168	Mhtx000616.g.t1	0
32.5085	-0.418314	0.445133	-0.939752	0.347345	0.579415	Mhtx000618.g.t2	0
150.097	-0.108063	0.340866	-0.317025	0.751224	0.887439	Mhtx000618.g.t3	0
98.1666	-0.462314	0.2007	-2.30351	0.0212502	0.0789561	Mhtx000618.g.t4	0
5.14922	-1.42861	2.45131	-0.582794	0.560032	0.765632	Mhtx000618.g.t5	0
456.351	0.46586	0.104547	4.45599	8.35061e-06	9.10379e-05	Mhtx000619.g.t1	Up-in-A
106.637	-1.04802	0.272433	-3.8469	0.000119624	0.00101233	Mhtx000620.g.t1	Up-in-H
204.024	-0.396251	0.144095	-2.74993	0.00596084	0.0287444	Mhtx000621.g.t1	Up-in-H
27.9611	-0.240972	0.524963	-0.459027	0.646215	0.823331	Mhtx000622.g.t1	0
32.6278	-0.0814729	0.389547	-0.209148	0.834333	0.930526	Mhtx000623.g.t1	0
67.6722	-0.55406	0.315386	-1.75677	0.0789572	0.210899	Mhtx000623.g.t2	0
15.8047	7.38848	1.31409	5.6225	1.88214e-08	3.1595e-07	Mhtx000624.g.t1	Up-in-A
6.79347	2.81029	0.982811	2.85944	0.00424392	0.0217312	Mhtx000624.g.t2	Up-in-A
257.61	-0.701306	0.149184	-4.70096	2.58941e-06	3.09238e-05	Mhtx000625.g.t1	Up-in-H
22.7816	0.183778	0.415558	0.442243	0.658313	0.831243	Mhtx000626.g.t1	0
234.963	0.295353	0.137173	2.15314	0.031308	0.106096	Mhtx000627.g.t1	0
2.26623	1.10551	1.46803	0.753061	0.451413	0.679919	Mhtx000628.g.t1	0
552.588	0.595043	0.116449	5.10991	3.22307e-07	4.43942e-06	Mhtx000629.g.t1	Up-in-A
294.674	0.0729012	0.281934	0.258576	0.795963	0.911527	Mhtx000631.g.t1	0
798.91	0.292296	0.0894633	3.26722	0.0010861	0.00694958	Mhtx000632.g.t1	Up-in-A
610.346	-0.935673	0.236239	-3.96071	7.47269e-05	0.000665012	Mhtx000634.g.t1	Up-in-H
192.81	-0.194312	0.193491	-1.00424	0.315261	0.545493	Mhtx000637.g.t1	0
85.187	0.126846	0.188984	0.671202	0.502092	0.72112	Mhtx000638.g.t1	0
3.30024	-0.035842	1.267	-0.0282888	0.977432	0.990255	Mhtx000643.g.t1	0
53.66	-0.596682	0.392443	-1.52043	0.128403	0.297582	Mhtx000644.g.t1	0
9.68624	-1.22843	0.66837	-1.83794	0.0660705	0.184334	Mhtx000645.g.t1	0
301.932	0.218543	0.177244	1.23301	0.217572	0.42791	Mhtx000646.g.t1	0
84.5239	0.464665	0.504386	0.921248	0.356921	0.588896	Mhtx000649.g.t1	0
388.208	0.0750198	0.179809	0.41722	0.676518	0.843283	Mhtx000650.g.t1	0
4.44743	-0.785994	1.01054	-0.777794	0.43669	0.666666	Mhtx000654.g.t2	0
64.6914	0.655073	0.225687	2.90257	0.00370115	0.0193656	Mhtx000654.g.t3	Up-in-A
130.909	0.257425	0.152569	1.68727	0.091552	0.234642	Mhtx000655.g.t1	0
92.3455	0.111848	0.171964	0.650414	0.515425	0.7317	Mhtx000656.g.t1	0
113.903	-0.560757	0.26084	-2.14981	0.0315702	0.10672	Mhtx000657.g.t1	0
52.1053	1.23768	0.482399	2.56567	0.0102977	0.0445323	Mhtx000658.g.t1	Up-in-A
10.3724	-1.0679	0.606646	-1.76034	0.0783501	0.209642	Mhtx000661.g.t1	0
36.3656	2.28879	0.386687	5.91898	3.23947e-09	5.93165e-08	Mhtx000662.g.t1	Up-in-A
27.9936	-1.44811	0.523481	-2.76631	0.00566952	0.0275774	Mhtx000663.g.t1	Up-in-H
30.195	-1.13421	0.435831	-2.6024	0.00925745	0.0409642	Mhtx000664.g.t1	Up-in-H
280.189	-0.0710199	0.185353	-0.38316	0.701601	0.859084	Mhtx000666.g.t1	0
305.161	0.343354	0.15264	2.24943	0.024485	0.0882312	Mhtx000667.g.t1	0
9.88725	1.05398	0.621249	1.69656	0.0897804	0.231306	Mhtx000668.g.t1	0
1.9349	-1.05934	1.46139	-0.724887	0.468522	0.693504	Mhtx000672.g.t1	0
221.868	-0.138593	0.147045	-0.942523	0.345925	0.578014	Mhtx000674.g.t1	0
3.10743	-1.5053	1.88469	-0.798702	0.424463	0.65497	Mhtx000675.g.t1	0
1.94261	4.38283	2.75125	1.59303	0.111153	0.269322	Mhtx000675.g.t2	0
168.032	8.95045	1.04386	8.57435	9.96456e-18	4.42105e-16	Mhtx000676.g.t1	Up-in-A
14.4105	-2.07179	0.588024	-3.5233	0.000426201	0.00311417	Mhtx000677.g.t1	Up-in-H
51.2596	0.380907	0.282328	1.34916	0.177284	0.37313	Mhtx000678.g.t1	0
60.5891	-0.201262	0.221481	-0.908712	0.363502	0.595047	Mhtx000679.g.t1	0
44.6099	-0.117031	0.332954	-0.351493	0.725218	0.873241	Mhtx000679.g.t2	0
29.4753	-0.413363	0.360843	-1.14555	0.251983	0.472119	Mhtx000680.g.t1	0
53.0266	6.69331	0.87806	7.62284	2.48162e-14	7.9176e-13	Mhtx000682.g.t1	Up-in-A
15.6563	-0.45143	0.495118	-0.911763	0.361894	0.593539	Mhtx000683.g.t1	0
30.9352	8.35905	1.22789	6.80768	9.91854e-12	2.42472e-10	Mhtx000685.g.t1	Up-in-A
179.55	4.43782	0.304197	14.5887	3.31684e-48	8.50263e-46	Mhtx000685.g.t2	Up-in-A
4.95337	0.989227	0.980646	1.00875	0.313094	0.542906	Mhtx000686.g.t1	0
2.84985	0.0837617	1.03142	0.0812104	0.935275	0.974421	Mhtx000687.g.t1	0
221.241	-0.0301465	0.121504	-0.248112	0.804048	0.915362	Mhtx000688.g.t1	0
1095.67	-0.294736	0.242636	-1.21473	0.22447	0.436848	Mhtx000690.g.t1	0
5.2546	0.131942	0.831678	0.158646	0.873948	0.948541	Mhtx000691.g.t1	0
48.8382	0.0553578	0.252336	0.219382	0.826353	0.926328	Mhtx000692.g.t2	0
72.9456	-0.407696	0.214217	-1.90319	0.0570162	0.165516	Mhtx000692.g.t3	0
300.543	-0.0298149	0.203598	-0.14644	0.883574	0.952299	Mhtx000693.g.t1	0
86.1169	0.00865111	0.198754	0.0435266	0.965282	0.986568	Mhtx000694.g.t1	0
216.788	-0.668644	0.137459	-4.86433	1.14848e-06	1.46543e-05	Mhtx000696.g.t1	Up-in-H
7.23914	-0.287464	0.919646	-0.312581	0.754599	0.889518	Mhtx000697.g.t1	0
121.78	0.114118	0.169982	0.671352	0.501996	0.721011	Mhtx000698.g.t1	0
1.6943	4.16679	2.84409	1.46507	0.142902	0.320967	Mhtx000699.g.t1	0
1300.11	0.325775	0.133063	2.44828	0.0143541	0.0581121	Mhtx000700.g.t1	0
6.84943	-0.789793	0.744422	-1.06095	0.288714	0.515882	Mhtx000701.g.t1	0
251.758	0.193686	0.124796	1.55203	0.120656	0.284955	Mhtx000702.g.t1	0
66.8672	-0.310807	0.309189	-1.00523	0.314785	0.544848	Mhtx000703.g.t1	0
100.366	1.46976	1.6344	0.899266	0.368511	0.599842	Mhtx000704.g.t1	0
41.0853	2.38919	3.73353	0.639927	0.52222	0.737066	Mhtx000704.g.t2	0
12.5869	1.63574	3.30476	0.494965	0.620624	0.807505	Mhtx000704.g.t3	0
26.2812	-0.175307	0.395675	-0.443058	0.657724	0.830999	Mhtx000706.g.t1	0
436.146	-0.713658	0.204321	-3.49282	0.00047794	0.00343912	Mhtx000707.g.t1	Up-in-H
8.2642	-1.80809	2.43757	-0.741757	0.458234	0.685672	Mhtx000707.g.t2	0
22.3846	-0.543152	3.69269	-0.147088	0.883062	0.95197	Mhtx000707.g.t3	0
2.74212	-2.22002	1.31387	-1.68968	0.0910892	0.233699	Mhtx000708.g.t1	0
184.162	-0.46543	0.310223	-1.50031	0.133535	0.30611	Mhtx000709.g.t1	0
2.66304	1.14016	2.44372	0.466567	0.640809	0.820189	Mhtx000710.g.t1	0
84.4284	0.0178143	0.187862	0.0948267	0.924452	0.969845	Mhtx000711.g.t1	0
12.1862	-0.177547	0.542475	-0.327291	0.743448	0.883699	Mhtx000712.g.t1	0
3.23202	-5.1925	2.81083	-1.84732	0.0647011	0.181446	Mhtx000713.g.t1	0
15.6657	-0.724331	0.487082	-1.48708	0.136993	0.311859	Mhtx000714.g.t1	0
480.641	-0.157378	0.0826361	-1.90448	0.0568482	0.165143	Mhtx000716.g.t1	0
264.973	0.205457	0.142194	1.44491	0.148484	0.33013	Mhtx000717.g.t1	0
14.4349	-0.347166	0.55434	-0.626269	0.531139	0.743044	Mhtx000718.g.t1	0
92.4863	-0.152833	0.209431	-0.729754	0.465541	0.691437	Mhtx000719.g.t1	0
19.0211	0.270431	0.559436	0.483399	0.628813	0.812859	Mhtx000720.g.t1	0
10.554	-1.16568	0.664515	-1.75418	0.079399	0.211605	Mhtx000722.g.t1	0
16.2748	-0.692379	0.553502	-1.25091	0.210969	0.41946	Mhtx000724.g.t2	0
234.875	-0.335348	0.212903	-1.57512	0.115228	0.275773	Mhtx000727.g.t1	0
17.3618	1.0692	1.8597	0.57493	0.565338	0.769758	Mhtx000728.g.t1	0
544.801	0.628299	0.246525	2.54862	0.010815	0.04637	Mhtx000729.g.t1	Up-in-A
220.512	0.17661	0.205972	0.857446	0.391199	0.622605	Mhtx000730.g.t1	0
1.92497	-0.796667	3.35424	-0.23751	0.812261	0.918853	Mhtx000730.g.t2	0
1934.88	-1.31984	0.345125	-3.82423	0.000131181	0.0011003	Mhtx000731.g.t1	Up-in-H
1.62938	0.547814	1.44968	0.377887	0.705514	0.861735	Mhtx000732.g.t1	0
9.93946	-0.955907	0.663046	-1.44169	0.14939	0.331485	Mhtx000733.g.t1	0
2.32569	-1.1617	1.52933	-0.759615	0.447485	0.676155	Mhtx000734.g.t1	0
380.208	0.928885	0.166732	5.57111	2.53118e-08	4.19371e-07	Mhtx000735.g.t1	Up-in-A
1224.96	-0.554881	0.189505	-2.92805	0.00341094	0.0181194	Mhtx000737.g.t1	Up-in-H
2.45236	1.48182	1.25625	1.17956	0.238174	0.454883	Mhtx000738.g.t1	0
257.481	8.57095	0.763433	11.2269	3.01006e-29	2.94731e-27	Mhtx000740.g.t2	Up-in-A
252.622	-0.77148	0.158392	-4.87071	1.11197e-06	1.42229e-05	Mhtx000741.g.t1	Up-in-H
504.528	0.416077	0.173498	2.39817	0.0164774	0.0647414	Mhtx000743.g.t1	0
185.061	-0.312303	0.141094	-2.21343	0.0268677	0.0945662	Mhtx000748.g.t1	0
39.4258	-0.055971	0.341792	-0.163757	0.869922	0.947014	Mhtx000749.g.t1	0
62.6727	-0.799242	0.402427	-1.98605	0.0470274	0.143315	Mhtx000750.g.t1	0
382.948	-0.882543	0.195603	-4.5119	6.42489e-06	7.1544e-05	Mhtx000750.g.t2	Up-in-H
124.157	-0.710519	0.538446	-1.31957	0.186977	0.386693	Mhtx000750.g.t3	0
288.625	0.136786	0.123989	1.10321	0.269935	0.493579	Mhtx000752.g.t1	0
74.08	-0.0283854	0.274026	-0.103587	0.917497	0.967501	Mhtx000753.g.t1	0
7.86021	-1.33501	0.692908	-1.92668	0.05402	0.159158	Mhtx000754.g.t1	0
27.7539	-0.00341539	0.415105	-0.00822776	0.993435	0.997234	Mhtx000756.g.t1	0
317.468	-0.645121	0.316314	-2.03949	0.0414008	0.130744	Mhtx000758.g.t1	0
485.322	0.26824	0.207677	1.29162	0.196489	0.399868	Mhtx000759.g.t1	0
656.285	0.245092	0.106801	2.29485	0.021742	0.0804272	Mhtx000759.g.t2	0
6.5312	-0.515545	0.88398	-0.583209	0.559753	0.765547	Mhtx000761.g.t1	0
295.654	-0.0732738	0.120645	-0.607351	0.543618	0.752677	Mhtx000762.g.t1	0
145.985	-0.256145	0.174887	-1.46464	0.14302	0.321168	Mhtx000763.g.t1	0
1100.29	-0.736508	0.169768	-4.33831	1.43581e-05	0.00014968	Mhtx000764.g.t1	Up-in-H
166.582	-0.251341	0.135601	-1.85354	0.0638054	0.179685	Mhtx000765.g.t1	0
340.235	8.3832	0.631965	13.2653	3.67989e-40	6.25987e-38	Mhtx000771.g.t1	Up-in-A
17.4553	7.53344	1.3074	5.76214	8.30542e-09	1.45164e-07	Mhtx000771.g.t2	Up-in-A
215.173	-0.643063	0.152541	-4.21566	2.4905e-05	0.000247734	Mhtx000773.g.t1	Up-in-H
292.81	-0.630709	0.131553	-4.79432	1.63224e-06	2.02666e-05	Mhtx000774.g.t1	Up-in-H
1.59187	-0.799837	1.48778	-0.537604	0.59085	0.787928	Mhtx000775.g.t1	0
48.1173	0.397893	0.298334	1.33371	0.182298	0.380081	Mhtx000776.g.t1	0
2876.49	0.124001	0.148507	0.834986	0.403726	0.634635	Mhtx000777.g.t1	0
440.091	0.0501981	0.303498	0.165398	0.868631	0.946463	Mhtx000779.g.t1	0
9.42076	-1.4694	2.45922	-0.597506	0.55017	0.757943	Mhtx000779.g.t3	0
5.58956	0.0398245	0.967609	0.0411577	0.96717	0.98709	Mhtx000780.g.t1	0
150.805	-0.136858	0.1426	-0.959728	0.337192	0.568933	Mhtx000783.g.t1	0
196.835	-0.821555	0.175944	-4.6694	3.02077e-06	3.56599e-05	Mhtx000785.g.t1	Up-in-H
133.779	4.99026	0.358446	13.9219	4.66283e-44	9.35454e-42	Mhtx000786.g.t1	Up-in-A
5.89583	-1.23708	0.943682	-1.31091	0.189889	0.390766	Mhtx000788.g.t1	0
10.3541	-1.74488	0.727587	-2.39817	0.0164771	0.0647414	Mhtx000789.g.t1	0
234.19	0.128331	0.108074	1.18744	0.235054	0.450577	Mhtx000791.g.t2	0
8.74238	0.267386	0.854344	0.312972	0.754302	0.889412	Mhtx000792.g.t1	0
3.62337	-0.287962	0.982625	-0.293054	0.769481	0.89742	Mhtx000793.g.t1	0
3.94213	-0.179651	0.969611	-0.185281	0.853008	0.939546	Mhtx000794.g.t1	0
75.0158	0.179574	0.194226	0.924561	0.355194	0.587204	Mhtx000795.g.t1	0
12.0931	-1.71182	1.67222	-1.02368	0.305985	0.535315	Mhtx000795.g.t2	0
2.73363	1.30904	1.66038	0.7884	0.430463	0.660354	Mhtx000797.g.t1	0
85.9926	-0.408724	0.19909	-2.05296	0.0400764	0.127555	Mhtx000797.g.t2	0
164.804	-0.11884	0.171608	-0.692509	0.488618	0.709637	Mhtx000797.g.t3	0
96.4536	-0.14094	0.196959	-0.715581	0.47425	0.698089	Mhtx000799.g.t1	0
221.972	-0.274761	0.133381	-2.05997	0.0394017	0.125863	Mhtx000799.g.t2	0
26.6368	-0.0308377	0.493667	-0.0624665	0.950191	0.979757	Mhtx000799.g.t3	0
18.7441	-0.677517	0.556802	-1.2168	0.22368	0.435817	Mhtx000801.g.t1	0
38.3983	0.140316	0.399154	0.351534	0.725188	0.873241	Mhtx000803.g.t1	0
10.1079	-0.220124	0.748562	-0.294063	0.76871	0.897128	Mhtx000805.g.t1	0
1192.33	-0.553738	0.333336	-1.6612	0.0966734	0.243907	Mhtx000806.g.t1	0
2.62178	2.81072	1.5794	1.77961	0.0751397	0.203157	Mhtx000807.g.t1	0
144.376	0.861597	0.218105	3.95038	7.8026e-05	0.000690874	Mhtx000808.g.t1	Up-in-A
115.159	6.5811	0.578154	11.3829	5.08507e-30	5.19973e-28	Mhtx000810.g.t1	Up-in-A
58.9949	0.418588	0.224362	1.86568	0.0620866	0.176135	Mhtx000811.g.t1	0
205.876	0.494831	0.176143	2.80926	0.00496551	0.0247395	Mhtx000812.g.t1	Up-in-A
325.598	-0.130121	0.115601	-1.1256	0.260334	0.482186	Mhtx000813.g.t2	0
11.5968	-1.06944	0.710332	-1.50555	0.132182	0.303722	Mhtx000814.g.t1	0
111.139	-0.766235	0.173692	-4.41145	1.02682e-05	0.000109898	Mhtx000816.g.t1	Up-in-H
330.215	-0.15069	0.237372	-0.634826	0.525542	0.739493	Mhtx000817.g.t1	0
219.953	0.0772195	0.144628	0.533916	0.593399	0.789548	Mhtx000818.g.t1	0
261.124	-0.26343	0.119967	-2.19585	0.0281025	0.0978563	Mhtx000820.g.t1	0
24.3046	-1.35634	0.497506	-2.72629	0.0064051	0.0305436	Mhtx000821.g.t1	Up-in-H
130.747	0.209562	0.148031	1.41567	0.156873	0.343016	Mhtx000822.g.t1	0
31.9368	-0.348492	1.15325	-0.302183	0.762513	0.89405	Mhtx000823.g.t1	0
90.0869	0.00452508	0.272509	0.0166052	0.986752	0.994429	Mhtx000823.g.t3	0
53.4993	-0.38516	0.27448	-1.40324	0.160546	0.348469	Mhtx000823.g.t4	0
146.463	-0.103694	0.145997	-0.710252	0.477548	0.700923	Mhtx000824.g.t1	0
359.093	-0.641368	0.157124	-4.08191	4.46666e-05	0.000418695	Mhtx000825.g.t1	Up-in-H
86.2068	-0.442251	0.223638	-1.97753	0.0479815	0.145489	Mhtx000826.g.t1	0
423.895	0.338456	0.129003	2.62363	0.00869995	0.0390361	Mhtx000827.g.t1	Up-in-A
63.2464	0.115643	0.352365	0.328192	0.742767	0.883328	Mhtx000827.g.t2	0
35.6262	-2.68419	1.56394	-1.71631	0.0861061	0.224504	Mhtx000827.g.t3	0
47.4836	-1.36282	0.314804	-4.32911	1.49715e-05	0.000155355	Mhtx000828.g.t1	Up-in-H
1.61207	1.88536	1.5281	1.2338	0.217279	0.427539	Mhtx000829.g.t1	0
101.199	0.520389	0.180075	2.88985	0.00385423	0.0200529	Mhtx000831.g.t1	Up-in-A
21.9201	0.302008	0.423106	0.713788	0.475358	0.699019	Mhtx000833.g.t1	0
39.5534	0.447738	0.313993	1.42595	0.153884	0.338445	Mhtx000834.g.t1	0
3.09161	-0.494447	1.27914	-0.386548	0.699091	0.857835	Mhtx000835.g.t1	0
138.695	0.134979	0.150244	0.898396	0.368975	0.600295	Mhtx000836.g.t1	0
721.968	0.219055	0.209483	1.04569	0.295703	0.523779	Mhtx000838.g.t1	0
66.3606	-1.05514	0.388629	-2.71504	0.00662687	0.0313621	Mhtx000839.g.t1	Up-in-H
10.2367	-0.871046	0.803246	-1.08441	0.278185	0.503149	Mhtx000842.g.t1	0
25.8791	0.262589	0.494042	0.531512	0.595064	0.790833	Mhtx000844.g.t1	0
20.0152	7.73632	3.90894	1.97913	0.0478009	0.145049	Mhtx000846.g.t1	0
93.9803	0.323908	0.68579	0.472314	0.636703	0.817827	Mhtx000846.g.t2	0
5.87805	-1.3523	0.880122	-1.53649	0.124418	0.291291	Mhtx000849.g.t1	0
29.6005	0.201345	0.438599	0.459063	0.646189	0.823331	Mhtx000850.g.t1	0
1258.76	0.0214606	0.120949	0.177435	0.859166	0.94231	Mhtx000851.g.t1	0
1089.52	0.0321917	0.159648	0.201642	0.840196	0.933276	Mhtx000853.g.t1	0
25.7209	-0.12948	0.382814	-0.338231	0.735189	0.879292	Mhtx000854.g.t1	0
15.637	-0.586083	0.592475	-0.98921	0.32256	0.553556	Mhtx000855.g.t1	0
66.4481	0.189899	0.20821	0.912051	0.361742	0.593397	Mhtx000855.g.t2	0
13.1828	-0.258075	1.80138	-0.143265	0.886081	0.953498	Mhtx000855.g.t3	0
226.709	-0.036996	0.114036	-0.324425	0.745617	0.884722	Mhtx000856.g.t1	0
63.0082	-0.410629	0.2897	-1.41743	0.156357	0.342231	Mhtx000860.g.t1	0
10.6473	-0.573346	0.702522	-0.816125	0.414429	0.64514	Mhtx000861.g.t1	0
673.627	0.823644	0.175435	4.69486	2.66783e-06	3.17781e-05	Mhtx000863.g.t1	Up-in-A
135.071	0.239877	0.162892	1.47261	0.140855	0.317892	Mhtx000864.g.t1	0
76.4987	0.258317	0.255561	1.01078	0.312119	0.541999	Mhtx000864.g.t2	0
2.51577	4.75786	1.79759	2.6468	0.00812578	0.0368721	Mhtx000865.g.t2	Up-in-A
130.256	0.623041	0.258762	2.40778	0.0160499	0.0633451	Mhtx000869.g.t1	0
95.8255	-0.234238	0.198861	-1.1779	0.238837	0.45563	Mhtx000871.g.t1	0
1.68729	-0.722925	1.33485	-0.541577	0.58811	0.786257	Mhtx000872.g.t1	0
84.839	-0.00650751	0.187923	-0.0346287	0.972376	0.988687	Mhtx000874.g.t1	0
31.1362	-0.066454	0.396373	-0.167655	0.866855	0.945655	Mhtx000875.g.t1	0
154.223	0.0166925	0.138907	0.12017	0.904348	0.961606	Mhtx000877.g.t1	0
332.434	0.453727	0.138801	3.2689	0.00107966	0.00691798	Mhtx000878.g.t1	Up-in-A
189.919	0.0844996	0.21815	0.387346	0.6985	0.857479	Mhtx000879.g.t1	0
29.9146	-1.43427	0.41179	-3.48303	0.000495781	0.00355089	Mhtx000880.g.t1	Up-in-H
354.362	0.841596	0.145592	5.78053	7.44671e-09	1.30961e-07	Mhtx000881.g.t1	Up-in-A
1.5556	-1.39091	1.94531	-0.715005	0.474606	0.698376	Mhtx000884.g.t1	0
625.156	0.303081	0.0890366	3.40401	0.000664053	0.00455799	Mhtx000885.g.t1	Up-in-A
383.063	-0.475973	0.256455	-1.85597	0.0634578	0.179051	Mhtx000886.g.t1	0
184.508	0.429524	0.126656	3.39126	0.000695732	0.00474893	Mhtx000887.g.t1	Up-in-A
21.6116	-0.70368	0.475602	-1.47955	0.138992	0.314983	Mhtx000888.g.t1	0
31.0018	1.76646	0.369577	4.77966	1.75589e-06	2.16345e-05	Mhtx000889.g.t1	Up-in-A
3188.06	-0.0533094	0.113191	-0.470969	0.637663	0.818303	Mhtx000890.g.t2	0
62.4192	-0.529557	1.62458	-0.325966	0.74445	0.884181	Mhtx000890.g.t4	0
41.4343	-1.14309	0.308026	-3.71101	0.000206433	0.00164443	Mhtx000892.g.t1	Up-in-H
14.5468	-1.47246	0.641911	-2.29387	0.0217977	0.0806012	Mhtx000893.g.t1	0
344.402	-0.288273	0.294044	-0.980373	0.326902	0.557935	Mhtx000895.g.t1	0
346.775	0.138773	0.121285	1.14419	0.252547	0.472625	Mhtx000896.g.t1	0
177.301	-0.718759	0.137108	-5.24229	1.58594e-07	2.30668e-06	Mhtx000897.g.t1	Up-in-H
19.6287	-0.47317	0.61572	-0.768482	0.442201	0.671413	Mhtx000898.g.t1	0
18.7368	2.75111	0.67449	4.0788	4.52682e-05	0.000423367	Mhtx000901.g.t1	Up-in-A
2.56248	-0.232013	1.21083	-0.191615	0.848044	0.937266	Mhtx000903.g.t1	0
3.84556	-1.89457	1.11084	-1.70553	0.0880958	0.228128	Mhtx000904.g.t1	0
200.616	0.323293	0.121486	2.66116	0.00778731	0.0356784	Mhtx000906.g.t1	Up-in-A
116.22	-0.58137	0.195763	-2.96976	0.00298032	0.0161883	Mhtx000908.g.t1	Up-in-H
747.892	8.64777	0.481577	17.9572	4.21557e-72	2.9361e-69	Mhtx000909.g.t1	Up-in-A
256.03	-0.304798	0.141026	-2.16129	0.0306732	0.104492	Mhtx000910.g.t1	0
3.14797	1.10829	1.18898	0.932136	0.351266	0.583058	Mhtx000913.g.t1	0
150.54	-0.102395	0.32337	-0.316651	0.751508	0.887661	Mhtx000915.g.t1	0
99.0437	0.791065	0.205279	3.85361	0.000116391	0.000988596	Mhtx000918.g.t1	Up-in-A
2.22213	1.01144	1.5304	0.660898	0.508678	0.726424	Mhtx000919.g.t1	0
64.0375	-0.112822	0.267654	-0.421522	0.673374	0.841445	Mhtx000920.g.t1	0
3.20731	-4.12366	1.54515	-2.66878	0.00761269	0.0350436	Mhtx000921.g.t1	Up-in-H
16.107	-0.0301967	0.783076	-0.0385616	0.96924	0.9878	Mhtx000922.g.t1	0
2.81749	4.8986	1.88408	2.59999	0.00932265	0.041209	Mhtx000923.g.t1	Up-in-A
67.6065	-0.358999	0.523379	-0.685925	0.492761	0.713141	Mhtx000924.g.t1	0
81.7535	0.01922	0.217688	0.0882917	0.929645	0.97158	Mhtx000925.g.t1	0
3.01089	1.36771	1.10168	1.24147	0.214431	0.423817	Mhtx000927.g.t1	0
354.603	0.2216	0.127662	1.73584	0.0825925	0.217625	Mhtx000928.g.t1	0
92.1262	0.265972	0.233469	1.13922	0.254611	0.475186	Mhtx000929.g.t1	0
50.2952	0.0735496	0.348647	0.210957	0.832921	0.929648	Mhtx000931.g.t1	0
154.688	0.183236	0.172936	1.05956	0.289345	0.516552	Mhtx000933.g.t1	0
1.77825	0.775228	3.35028	0.231392	0.81701	0.921339	Mhtx000934.g.t1	0
21.1388	0.286193	0.423176	0.676297	0.498852	0.718312	Mhtx000935.g.t1	0
232.184	-0.471678	0.157041	-3.00354	0.00266861	0.0147956	Mhtx000937.g.t1	Up-in-H
565.747	-0.0578619	0.0940728	-0.615076	0.538504	0.749001	Mhtx000938.g.t1	0
2.16395	-1.00657	1.43616	-0.700877	0.48338	0.705785	Mhtx000939.g.t1	0
84.8531	-0.364262	0.203494	-1.79004	0.0734477	0.199724	Mhtx000941.g.t1	0
240.632	-0.188547	0.222698	-0.846647	0.397192	0.628351	Mhtx000942.g.t1	0
156.888	-0.858945	0.213878	-4.01606	5.91801e-05	0.000539829	Mhtx000943.g.t1	Up-in-H
2067.07	8.04247	0.276585	29.0777	6.87048e-186	1.26808e-181	Mhtx000944.g.t1	Up-in-A
8.28811	0.42765	0.830757	0.514772	0.606712	0.797926	Mhtx000945.g.t1	0
464.058	-0.223582	0.110985	-2.01452	0.0439551	0.136365	Mhtx000946.g.t2	0
8.1101	0.710384	0.691212	1.02774	0.304074	0.533061	Mhtx000947.g.t1	0
341.335	0.46096	0.206062	2.237	0.0252866	0.0904135	Mhtx000951.g.t1	0
80.1145	0.0274566	0.247058	0.111134	0.91151	0.965085	Mhtx000953.g.t1	0
130.581	0.277715	0.179531	1.54689	0.12189	0.287065	Mhtx000954.g.t1	0
2.29577	-0.413995	3.40342	-0.121641	0.903183	0.961234	Mhtx000955.g.t1	0
20.0453	-0.733302	0.914715	-0.801673	0.422742	0.653507	Mhtx000956.g.t1	0
305.105	0.278252	0.110089	2.52752	0.0114873	0.0486119	Mhtx000957.g.t1	Up-in-A
126.61	-0.297322	0.194988	-1.52482	0.127303	0.29588	Mhtx000958.g.t1	0
3.53218	1.05138	3.43091	0.306444	0.759267	0.892172	Mhtx000958.g.t2	0
215.774	0.266607	0.12835	2.07719	0.0377845	0.122177	Mhtx000959.g.t1	0
69.6583	0.362048	0.257262	1.40731	0.159335	0.346674	Mhtx000959.g.t2	0
590.121	-0.236801	0.104843	-2.25862	0.0239071	0.0866733	Mhtx000960.g.t1	0
170.154	0.40279	0.184424	2.18404	0.0289592	0.100028	Mhtx000960.g.t3	0
640.341	-0.355165	0.0900833	-3.94263	8.05915e-05	0.000711031	Mhtx000960.g.t4	Up-in-H
1018.08	-0.159706	0.0889304	-1.79586	0.0725174	0.197718	Mhtx000960.g.t6	0
1959.56	0.0971405	0.139419	0.696754	0.485957	0.707554	Mhtx000961.g.t1	0
92.8059	-0.737163	0.177417	-4.15497	3.25327e-05	0.000315531	Mhtx000963.g.t1	Up-in-H
24.4085	0.155788	0.431214	0.361279	0.717891	0.86918	Mhtx000964.g.t1	0
166.86	0.396477	0.153155	2.58874	0.00963285	0.0422463	Mhtx000965.g.t1	Up-in-A
141.895	0.288147	0.143169	2.01264	0.0441524	0.136812	Mhtx000966.g.t1	0
16.4791	2.24999	0.738717	3.0458	0.00232061	0.0131647	Mhtx000967.g.t1	Up-in-A
15.0646	0.75057	0.533386	1.40718	0.159374	0.346729	Mhtx000968.g.t1	0
385.176	-1.22169	0.352026	-3.47045	0.000519589	0.00369559	Mhtx000969.g.t1	Up-in-H
8.10197	-1.30457	3.42358	-0.381053	0.703164	0.860037	Mhtx000970.g.t1	0
5.13107	5.7619	1.54037	3.7406	0.000183584	0.00148322	Mhtx000971.g.t1	Up-in-A
12.9536	0.203291	0.705355	0.28821	0.773186	0.900018	Mhtx000972.g.t1	0
7.03097	1.17873	1.05301	1.11939	0.262973	0.485297	Mhtx000973.g.t1	0
115.621	0.145255	0.182395	0.796378	0.425812	0.656134	Mhtx000974.g.t1	0
1.94927	4.3858	1.98147	2.2134	0.0268698	0.0945662	Mhtx000976.g.t1	0
1767.92	-0.179474	0.102927	-1.7437	0.0812109	0.215005	Mhtx000977.g.t2	0
27.3271	-1.74095	0.695088	-2.50465	0.0122574	0.0511959	Mhtx000978.g.t1	0
4.68264	0.751735	2.47011	0.304332	0.760875	0.893004	Mhtx000979.g.t1	0
588.409	0.310374	0.109136	2.84393	0.0044561	0.0226169	Mhtx000979.g.t2	Up-in-A
139.305	-0.346082	0.399058	-0.867247	0.385806	0.617056	Mhtx000980.g.t1	0
612.499	0.139341	0.0965758	1.44281	0.149073	0.331001	Mhtx000980.g.t2	0
27.9471	-1.70351	1.76917	-0.962887	0.335604	0.567277	Mhtx000980.g.t3	0
16.151	0.525551	1.84881	0.284264	0.776208	0.901267	Mhtx000980.g.t4	0
91.6137	9.92456	1.204	8.24296	1.68002e-16	6.65409e-15	Mhtx000981.g.t1	Up-in-A
109.628	0.135731	0.173722	0.781312	0.434619	0.664466	Mhtx000982.g.t1	0
122.674	1.10008	0.213996	5.14064	2.73807e-07	3.82707e-06	Mhtx000983.g.t1	Up-in-A
244.613	-1.08176	0.333245	-3.24614	0.0011698	0.00740685	Mhtx000985.g.t1	Up-in-H
1.78967	0.242784	1.87586	0.129425	0.897021	0.958508	Mhtx000986.g.t1	0
32.1834	0.0657481	0.350855	0.187394	0.851352	0.938638	Mhtx000987.g.t1	0
86.0413	-0.108506	0.293075	-0.370234	0.711208	0.865397	Mhtx000988.g.t2	0
1099.17	0.381085	0.256597	1.48515	0.137505	0.312567	Mhtx000989.g.t1	0
12.0071	0.0745515	1.851	0.0402763	0.967873	0.987212	Mhtx000989.g.t2	0
129.629	2.27511	3.72754	0.610353	0.541628	0.751264	Mhtx000989.g.t4	0
153.997	-1.07738	0.430368	-2.50339	0.0123009	0.0513475	Mhtx000990.g.t1	0
242.119	-0.207566	0.132761	-1.56346	0.117944	0.280202	Mhtx000992.g.t1	0
16.8106	1.70289	2.43237	0.700095	0.483868	0.706015	Mhtx000993.g.t1	0
84.0231	0.0297962	0.340651	0.0874684	0.930299	0.971884	Mhtx000993.g.t2	0
394.093	0.408875	0.220499	1.85431	0.0636945	0.179441	Mhtx000993.g.t3	0
119.573	0.154347	0.194252	0.794574	0.426861	0.656986	Mhtx000993.g.t4	0
5.89908	-0.46632	0.817567	-0.570375	0.568423	0.771965	Mhtx000994.g.t1	0
11.2269	-1.03083	0.623717	-1.65273	0.098386	0.246945	Mhtx000995.g.t1	0
28.7225	0.30241	1.89667	0.159443	0.87332	0.948448	Mhtx000996.g.t1	0
480.854	0.532235	0.127461	4.17567	2.97105e-05	0.000290907	Mhtx000997.g.t1	Up-in-A
65.2241	0.651689	0.258013	2.5258	0.0115435	0.0487996	Mhtx000998.g.t1	Up-in-A
171.783	0.507495	0.222833	2.27747	0.0227585	0.08341	Mhtx000999.g.t1	0
535.486	0.436783	0.132924	3.28596	0.00101634	0.00656469	Mhtx000999.g.t2	Up-in-A
153.8	0.132773	0.215561	0.615944	0.537932	0.748594	Mhtx001000.g.t1	0
83.0136	-0.6601	0.231827	-2.84738	0.00440804	0.0224099	Mhtx001002.g.t1	Up-in-H
10.0059	-0.634999	0.733275	-0.865976	0.386503	0.617823	Mhtx001003.g.t1	0
2.10752	-0.952088	1.84507	-0.516018	0.605842	0.7975	Mhtx001003.g.t2	0
1.83686	-1.16273	2.39379	-0.485727	0.627161	0.811633	Mhtx001004.g.t1	0
34.8534	7.56328	1.21985	6.20017	5.64022e-10	1.12847e-08	Mhtx001005.g.t1	Up-in-A
226.059	0.264831	0.181766	1.45699	0.14512	0.324764	Mhtx001006.g.t1	0
7.49199	-0.937377	0.895556	-1.0467	0.295239	0.523213	Mhtx001007.g.t1	0
52.405	0.319617	1.23994	0.257767	0.796587	0.91163	Mhtx001008.g.t1	0
214.683	0.179397	0.128552	1.39552	0.16286	0.352104	Mhtx001008.g.t2	0
12.746	-1.34088	0.676701	-1.98149	0.0475361	0.144436	Mhtx001009.g.t1	0
178.732	0.15908	0.145763	1.09136	0.275115	0.499739	Mhtx001010.g.t1	0
279.104	0.0272405	0.156135	0.174468	0.861498	0.943224	Mhtx001011.g.t1	0
3.36958	5.1608	1.62589	3.17414	0.00150281	0.00919319	Mhtx001012.g.t1	Up-in-A
10.5867	-0.626663	0.641444	-0.976957	0.32859	0.559586	Mhtx001013.g.t1	0
58.702	0.752219	0.311816	2.41238	0.0158487	0.0627408	Mhtx001015.g.t2	0
265.461	0.149923	0.123865	1.21038	0.226134	0.439088	Mhtx001016.g.t1	0
24.1834	-0.138854	0.498411	-0.278592	0.780558	0.903443	Mhtx001017.g.t1	0
20.0459	-0.893571	1.07988	-0.827475	0.407968	0.639153	Mhtx001020.g.t1	0
216.696	0.448942	0.125975	3.56374	0.000365614	0.00272542	Mhtx001021.g.t1	Up-in-A
440.215	0.497894	0.267406	1.86194	0.062612	0.177239	Mhtx001022.g.t1	0
753.245	0.780044	0.125319	6.22446	4.83204e-10	9.763e-09	Mhtx001022.g.t2	Up-in-A
165.543	0.628918	0.35493	1.77195	0.0764028	0.205699	Mhtx001022.g.t3	0
66.3116	0.154457	0.215772	0.715836	0.474092	0.698044	Mhtx001023.g.t1	0
242.86	0.113149	0.112832	1.00281	0.315955	0.546309	Mhtx001024.g.t1	0
660.139	0.264427	0.142414	1.85675	0.0633463	0.178897	Mhtx001024.g.t2	0
108.16	0.185122	0.537994	0.344097	0.730773	0.876645	Mhtx001024.g.t4	0
215.365	0.40331	0.199525	2.02135	0.0432437	0.134868	Mhtx001025.g.t2	0
93.2722	-10.0411	3.90725	-2.56987	0.0101736	0.0441383	Mhtx001027.g.t1	Up-in-H
136.849	-0.275648	0.220758	-1.24865	0.211795	0.420498	Mhtx001027.g.t2	0
40.6189	-0.650002	1.15494	-0.562803	0.573569	0.775867	Mhtx001027.g.t3	0
191.996	0.0421911	0.147589	0.28587	0.774978	0.900836	Mhtx001027.g.t4	0
346.833	1.73027	1.81158	0.955112	0.339521	0.5716	Mhtx001027.g.t5	0
1539	6.47351	0.244466	26.4802	1.63702e-154	1.20858e-150	Mhtx001029.g.t1	Up-in-A
50.3577	-0.65214	0.293748	-2.22007	0.0264142	0.0934048	Mhtx001030.g.t1	0
311.943	0.567072	0.135846	4.17438	2.98794e-05	0.000292332	Mhtx001031.g.t1	Up-in-A
569.792	0.063624	0.114075	0.557739	0.577023	0.777749	Mhtx001032.g.t2	0
483.893	-0.113605	0.264156	-0.430067	0.667147	0.837088	Mhtx001033.g.t1	0
221.506	0.0167481	0.12966	0.12917	0.897223	0.958614	Mhtx001034.g.t1	0
28.0644	-2.83044	0.477772	-5.92426	3.13712e-09	5.74992e-08	Mhtx001036.g.t1	Up-in-H
581.806	0.3694	0.127826	2.88986	0.00385412	0.0200529	Mhtx001037.g.t1	Up-in-A
164.657	7.09044	0.587102	12.077	1.39709e-33	1.71336e-31	Mhtx001038.g.t1	Up-in-A
23.388	-0.960924	0.606692	-1.58388	0.113222	0.272811	Mhtx001039.g.t1	0
81.9843	1.1501	0.348437	3.30074	0.000964296	0.00626801	Mhtx001040.g.t1	Up-in-A
202.16	-0.247141	0.139112	-1.77657	0.0756394	0.204151	Mhtx001042.g.t1	0
6.69705	-0.197434	0.766829	-0.257468	0.796818	0.911686	Mhtx001043.g.t1	0
99.3058	-0.121798	0.31365	-0.388324	0.697776	0.85719	Mhtx001044.g.t1	0
20.4036	0.281205	0.471176	0.596814	0.550631	0.758256	Mhtx001044.g.t2	0
56.8999	0.283984	0.300333	0.945561	0.344372	0.576411	Mhtx001044.g.t4	0
85.5457	0.0868746	0.21197	0.409845	0.68192	0.84707	Mhtx001044.g.t5	0
24.7941	-1.75109	0.479743	-3.65005	0.000262184	0.00203112	Mhtx001045.g.t1	Up-in-H
131.529	-0.475926	0.226422	-2.10194	0.0355587	0.116725	Mhtx001046.g.t1	0
45.0858	-0.472131	0.27199	-1.73584	0.082592	0.217625	Mhtx001047.g.t1	0
2.27524	-2.03092	1.31778	-1.54117	0.123275	0.289421	Mhtx001048.g.t1	0
15.8574	-0.0158529	3.35409	-0.00472645	0.996229	0.99842	Mhtx001049.g.t1	0
337.409	-0.0827586	0.155807	-0.531161	0.595307	0.791043	Mhtx001049.g.t2	0
46.3232	0.318107	0.454732	0.699548	0.48421	0.706219	Mhtx001050.g.t1	0
501.897	0.103768	0.102699	1.01041	0.312298	0.542196	Mhtx001052.g.t1	0
13.259	-2.28398	0.645227	-3.53981	0.000400409	0.00295024	Mhtx001053.g.t1	Up-in-H
93.6385	4.12836	0.414187	9.9674	2.11699e-23	1.43916e-21	Mhtx001054.g.t1	Up-in-A
85.4391	-0.216422	0.271358	-0.797553	0.42513	0.655607	Mhtx001055.g.t1	0
1857.12	-0.329337	0.180159	-1.82804	0.0675442	0.187341	Mhtx001056.g.t1	0
141.913	0.205966	0.154627	1.33202	0.182855	0.380771	Mhtx001057.g.t1	0
5.52699	-0.585454	1.01339	-0.577716	0.563456	0.768286	Mhtx001058.g.t1	0
117.002	0.414022	0.229833	1.8014	0.0716393	0.195888	Mhtx001059.g.t1	0
15.7813	0.175896	1.21709	0.144521	0.885089	0.953096	Mhtx001059.g.t2	0
1.74171	-3.14631	1.69321	-1.85819	0.063142	0.178471	Mhtx001060.g.t1	0
13.9169	-2.12328	1.12104	-1.89402	0.0582217	0.167867	Mhtx001061.g.t1	0
2.34057	1.35398	1.85901	0.72833	0.466412	0.692201	Mhtx001062.g.t1	0
12.0686	-0.65976	0.603602	-1.09304	0.274377	0.498934	Mhtx001063.g.t1	0
118.419	0.687743	0.261353	2.63148	0.00850146	0.0383084	Mhtx001064.g.t1	Up-in-A
230.757	3.40083	3.72757	0.912346	0.361587	0.593346	Mhtx001065.g.t1	0
434.632	0.717282	0.3326	2.15659	0.0310375	0.105431	Mhtx001065.g.t2	0
4178.79	0.508364	0.14635	3.47361	0.0005135	0.00366039	Mhtx001065.g.t3	Up-in-A
303.237	1.02535	0.201745	5.08244	3.72618e-07	5.08872e-06	Mhtx001065.g.t4	Up-in-A
128.747	0.333613	0.181407	1.83903	0.0659109	0.183986	Mhtx001067.g.t1	0
24.2646	-0.525418	1.9209	-0.273528	0.784448	0.905532	Mhtx001067.g.t2	0
366.677	0.0570187	0.146571	0.389016	0.697264	0.85693	Mhtx001067.g.t3	0
657.569	0.911962	0.132226	6.89701	5.31077e-12	1.34e-10	Mhtx001069.g.t1	Up-in-A
10.1691	-1.75322	0.861478	-2.03513	0.0418376	0.13183	Mhtx001070.g.t1	0
223.154	0.0653402	0.130455	0.500865	0.616466	0.804789	Mhtx001071.g.t1	0
85.9078	-0.468709	0.216128	-2.16866	0.0301084	0.103014	Mhtx001072.g.t1	0
156.306	0.304679	0.16616	1.83365	0.0667057	0.185629	Mhtx001073.g.t1	0
4.1128	-0.691034	1.12255	-0.615593	0.538163	0.748747	Mhtx001075.g.t1	0
23.3562	-2.44474	1.56029	-1.56685	0.117149	0.278978	Mhtx001077.g.t1	0
7.12405	6.24414	2.60778	2.39442	0.0166465	0.0651907	Mhtx001077.g.t2	0
113.725	-0.222743	0.174155	-1.27899	0.2009	0.405713	Mhtx001078.g.t1	0
3.19407	-1.21038	1.37911	-0.87765	0.380134	0.611454	Mhtx001079.g.t1	0
1024.33	-0.54818	0.12977	-4.22426	2.39727e-05	0.000239234	Mhtx001080.g.t1	Up-in-H
27.0992	-0.768316	3.73232	-0.205855	0.836904	0.931734	Mhtx001080.g.t3	0
3.56682	-1.05235	0.986026	-1.06726	0.285854	0.512532	Mhtx001081.g.t1	0
440.621	-0.687747	0.277586	-2.4776	0.013227	0.0544329	Mhtx001083.g.t1	0
144.873	-0.254282	0.144244	-1.76286	0.0779237	0.208847	Mhtx001085.g.t1	0
89.6529	-0.93677	0.205589	-4.55651	5.20097e-06	5.9019e-05	Mhtx001086.g.t1	Up-in-H
297.358	0.158837	0.127026	1.25043	0.211142	0.419705	Mhtx001087.g.t1	0
58.7518	0.0130431	2.69463	0.00484042	NA	NA	Mhtx001088.g.t1	0
2150.33	0.411834	0.104401	3.94475	7.98822e-05	0.000705616	Mhtx001088.g.t2	Up-in-A
5.05584	0.745149	0.830958	0.896735	0.36986	0.601322	Mhtx001089.g.t2	0
81.0191	-0.640398	0.296961	-2.15651	0.0310441	0.105434	Mhtx001090.g.t1	0
3.04681	0.476677	1.2034	0.396108	0.692025	0.853705	Mhtx001091.g.t1	0
245.769	0.229184	0.111315	2.05888	0.0395062	0.126142	Mhtx001092.g.t1	0
17.1033	0.0609832	0.533599	0.114287	0.909011	0.963852	Mhtx001093.g.t1	0
646.715	0.713501	0.215233	3.31501	0.000916388	0.00599992	Mhtx001094.g.t1	Up-in-A
17.7883	0.639481	0.453825	1.40909	0.158808	0.345915	Mhtx001095.g.t1	0
98.6398	0.119358	0.350408	0.340627	0.733385	0.878061	Mhtx001096.g.t1	0
364.583	0.636355	0.215561	2.95209	0.00315635	0.0169573	Mhtx001096.g.t2	Up-in-A
25.4431	-0.204654	1.27898	-0.160013	0.872871	0.94821	Mhtx001096.g.t3	0
39.4719	7.74066	1.2348	6.26877	3.63907e-10	7.48789e-09	Mhtx001097.g.t1	Up-in-A
20.6714	2.83374	0.563282	5.03076	4.88542e-07	6.55306e-06	Mhtx001098.g.t1	Up-in-A
191.075	2.76719	0.418877	6.60621	3.94275e-11	9.02871e-10	Mhtx001099.g.t1	Up-in-A
2.62996	0.356143	1.18263	0.301145	0.763304	0.89432	Mhtx001100.g.t1	0
53.8635	-0.921328	0.300558	-3.06539	0.00217383	0.0124681	Mhtx001101.g.t1	Up-in-H
17.8254	-1.70545	0.475815	-3.58426	0.000338036	0.0025414	Mhtx001103.g.t1	Up-in-H
1145.58	0.250161	0.0976922	2.56071	0.0104459	0.0450519	Mhtx001104.g.t1	Up-in-A
20.6742	0.0641384	0.484135	0.13248	0.894604	0.957602	Mhtx001105.g.t1	0
107.26	0.599157	0.166151	3.60609	0.000310842	0.00236342	Mhtx001106.g.t2	Up-in-A
11.323	-0.763698	0.642531	-1.18858	0.234606	0.450074	Mhtx001107.g.t1	0
440.527	0.0269584	0.104981	0.256792	0.797339	0.911859	Mhtx001111.g.t1	0
865.093	0.414464	0.175685	2.35914	0.0183174	0.0703149	Mhtx001112.g.t1	0
1133.21	0.383651	0.117192	3.2737	0.0010615	0.00681375	Mhtx001112.g.t2	Up-in-A
70.9964	6.68281	0.795356	8.40228	4.3788e-17	1.82231e-15	Mhtx001113.g.t1	Up-in-A
55.5446	-0.977411	0.387801	-2.52039	0.0117225	0.0494032	Mhtx001114.g.t1	Up-in-H
5.85298	0.302639	1.91402	0.158117	0.874365	0.94867	Mhtx001114.g.t2	0
3.00373	-0.486568	3.45402	-0.14087	0.887972	0.954448	Mhtx001114.g.t4	0
2.53195	-2.302	2.33083	-0.987629	0.323334	0.554462	Mhtx001114.g.t5	0
11.2143	-0.894223	1.46087	-0.612116	0.540461	0.750247	Mhtx001115.g.t1	0
58.5719	0.300592	0.228878	1.31333	0.189072	0.389498	Mhtx001116.g.t1	0
14.0849	-0.909119	2.61871	-0.347163	0.728469	0.875238	Mhtx001117.g.t1	0
146.807	0.138525	0.227825	0.608032	0.543166	0.752351	Mhtx001117.g.t2	0
6.50914	-6.19778	2.69254	-2.30183	0.0213447	0.0792196	Mhtx001117.g.t3	0
2.79228	-1.55138	2.36394	-0.656268	0.511652	0.728455	Mhtx001122.g.t1	0
67.1608	-0.259588	0.238583	-1.08804	0.276576	0.501475	Mhtx001125.g.t1	0
2.85493	-1.56802	1.69268	-0.92635	0.354264	0.586321	Mhtx001125.g.t3	0
19.1796	-0.0520726	0.428849	-0.121424	0.903355	0.961297	Mhtx001126.g.t1	0
4.05764	1.04084	0.935683	1.11239	0.265972	0.489099	Mhtx001127.g.t1	0
139.381	-0.103544	0.215907	-0.479577	0.631528	0.814458	Mhtx001128.g.t1	0
18.9508	-0.292255	1.8585	-0.157253	0.875045	0.948758	Mhtx001128.g.t2	0
111.753	-0.182521	0.182026	-1.00272	0.315996	0.546329	Mhtx001130.g.t1	0
83.2756	-0.0587406	0.207305	-0.283354	0.776906	0.901591	Mhtx001132.g.t1	0
54.5127	-0.520476	0.35046	-1.48512	0.137511	0.312567	Mhtx001134.g.t1	0
14.4216	-0.168217	0.474727	-0.354345	0.72308	0.872327	Mhtx001134.g.t2	0
28.8762	0.00854505	0.776731	0.0110013	0.991222	0.99617	Mhtx001135.g.t1	0
24.8628	-0.921431	0.660744	-1.39454	0.163156	0.35233	Mhtx001135.g.t10	0
55.3496	-0.359362	0.365586	-0.982978	0.325618	0.556861	Mhtx001135.g.t11	0
48.6047	-0.347592	0.497557	-0.698598	0.484803	0.706734	Mhtx001135.g.t13	0
16.2107	1.13577	1.28278	0.885395	0.375944	0.607494	Mhtx001135.g.t15	0
26.9769	-0.413148	0.515821	-0.800952	0.423159	0.653906	Mhtx001135.g.t19	0
1.67816	0.523161	2.4527	0.2133	0.831093	0.928851	Mhtx001135.g.t2	0
43.2859	-0.0264048	0.36936	-0.0714881	0.943009	0.97711	Mhtx001135.g.t20	0
34.2911	-0.0235078	0.541523	-0.0434106	0.965374	0.986568	Mhtx001135.g.t4	0
531.742	-0.428429	0.287978	-1.48772	0.136826	0.311627	Mhtx001135.g.t5	0
74.9302	0.015818	0.45884	0.034474	0.972499	0.988731	Mhtx001135.g.t6	0
66.5634	-0.436242	0.289608	-1.50632	0.131985	0.303425	Mhtx001135.g.t7	0
4.58356	5.61516	2.62098	2.14239	0.032162	0.108245	Mhtx001135.g.t8	0
70.6275	-0.274795	0.457838	-0.600201	0.548372	0.756705	Mhtx001135.g.t9	0
197.746	0.454303	0.132937	3.41743	0.000632159	0.00436995	Mhtx001136.g.t1	Up-in-A
162.1	-0.073427	0.143564	-0.511459	0.60903	0.799621	Mhtx001137.g.t1	0
142.636	0.0783653	0.265947	0.294665	0.76825	0.896765	Mhtx001138.g.t1	0
186.02	0.0684673	0.204567	0.334693	0.737856	0.88058	Mhtx001138.g.t2	0
64.089	0.132869	0.351115	0.37842	0.705118	0.861536	Mhtx001138.g.t4	0
56.8646	-0.213991	0.236882	-0.903364	0.366333	0.597577	Mhtx001139.g.t1	0
3.74243	1.15509	1.03207	1.11919	0.263059	0.485401	Mhtx001141.g.t1	0
164.906	0.404247	0.143118	2.82458	0.00473427	0.023777	Mhtx001144.g.t2	Up-in-A
78.6453	-0.608853	0.455201	-1.33755	0.181044	0.378367	Mhtx001145.g.t1	0
94.4476	-0.552802	0.637355	-0.867339	0.385756	0.61703	Mhtx001145.g.t2	0
108.706	-0.907551	0.745721	-1.21701	0.2236	0.435703	Mhtx001145.g.t4	0
21.0262	-0.829318	0.428048	-1.93744	0.0526913	0.156398	Mhtx001146.g.t1	0
29.4549	-0.918266	0.393538	-2.33336	0.0196294	0.0742189	Mhtx001149.g.t1	0
87.9812	0.631285	0.297935	2.11887	0.0341016	0.113051	Mhtx001149.g.t2	0
31.0342	0.114304	0.567253	0.201504	0.840305	0.933276	Mhtx001150.g.t1	0
139.301	-0.439085	0.154098	-2.84938	0.0043804	0.022297	Mhtx001150.g.t3	Up-in-H
3.15428	-2.2174	3.34589	-0.662722	0.507508	0.725849	Mhtx001150.g.t4	0
347.738	-0.545152	0.135811	-4.01404	5.96877e-05	0.000543357	Mhtx001152.g.t1	Up-in-H
14.5816	-7.36333	2.40436	-3.06249	0.00219501	0.0125623	Mhtx001152.g.t2	Up-in-H
57.6582	7.39436	1.06983	6.91171	4.78852e-12	1.21403e-10	Mhtx001153.g.t1	Up-in-A
219.476	0.470896	0.166741	2.82411	0.00474114	0.0237889	Mhtx001154.g.t1	Up-in-A
231.888	0.539305	0.152705	3.53168	0.000412935	0.00302863	Mhtx001154.g.t2	Up-in-A
365.407	0.532873	0.157329	3.387	0.00070661	0.00480808	Mhtx001154.g.t5	Up-in-A
87.615	0.177569	0.218801	0.811554	0.417047	0.648069	Mhtx001154.g.t6	0
1.88256	4.32566	2.8642	1.51025	0.13098	0.301781	Mhtx001154.g.t7	0
48.4172	-0.0422666	0.393296	-0.107468	0.914418	0.966273	Mhtx001155.g.t7	0
2567.79	0.0837474	0.184565	0.453755	0.650005	0.826155	Mhtx001159.g.t1	0
3.38133	0.00327255	0.950678	0.00344233	0.997253	0.998904	Mhtx001160.g.t1	0
212.329	0.229834	0.124556	1.84523	0.0650047	0.182118	Mhtx001162.g.t1	0
5.7446	-0.659619	0.917287	-0.719098	0.472081	0.696286	Mhtx001163.g.t1	0
25.7462	0.918492	0.38209	2.40387	0.0162227	0.0639111	Mhtx001164.g.t1	0
281.852	-0.413139	0.213549	-1.93463	0.0530356	0.157085	Mhtx001165.g.t1	0
98.8025	-2.54985	0.340171	-7.49577	6.59096e-14	2.02243e-12	Mhtx001166.g.t1	Up-in-H
6.98008	-1.80085	0.77999	-2.30881	0.0209542	0.0781079	Mhtx001167.g.t1	0
28.0631	-0.239866	0.415783	-0.576901	0.564006	0.768684	Mhtx001168.g.t1	0
497.829	0.00687935	0.207527	0.0331492	0.973556	0.98894	Mhtx001169.g.t1	0
5.29793	0.553323	1.83327	0.301823	0.762787	0.894116	Mhtx001172.g.t1	0
5.67359	-6.00252	2.64057	-2.27319	0.0230149	0.0841079	Mhtx001172.g.t2	0
326.908	-0.232484	0.219309	-1.06007	0.289111	0.516251	Mhtx001173.g.t1	0
2.27416	0.468418	1.40121	0.334295	0.738157	0.880695	Mhtx001175.g.t2	0
8.4425	-1.37045	0.884601	-1.54923	0.121326	0.286192	Mhtx001176.g.t1	0
256.094	0.336147	0.142084	2.36582	0.01799	0.069334	Mhtx001177.g.t1	0
287.954	0.122126	0.138113	0.884246	0.376563	0.608149	Mhtx001179.g.t1	0
3.63458	1.16402	1.52095	0.765327	0.444077	0.672815	Mhtx001181.g.t1	0
93.677	-0.536357	0.193393	-2.77341	0.00554726	0.0270826	Mhtx001182.g.t1	Up-in-H
11.3673	-3.00593	2.25871	-1.33082	0.183249	0.381204	Mhtx001182.g.t2	0
1099.95	0.0393667	0.137819	0.28564	0.775154	0.90085	Mhtx001185.g.t1	0
58.395	0.165967	1.14251	0.145265	0.884502	0.952737	Mhtx001185.g.t2	0
39.6943	-1.02386	0.344528	-2.97179	0.0029607	0.0161031	Mhtx001187.g.t1	Up-in-H
4.89861	5.70425	1.54916	3.68215	0.000231278	0.00181995	Mhtx001187.g.t3	Up-in-A
161.535	-0.0310657	0.172435	-0.180159	0.857028	0.941193	Mhtx001188.g.t3	0
152.121	-0.0969618	0.268658	-0.360912	0.718165	0.869334	Mhtx001189.g.t1	0
200.718	0.022318	0.175745	0.126991	0.898947	0.959321	Mhtx001190.g.t1	0
455.167	-0.409074	0.120436	-3.39661	0.000682274	0.00466916	Mhtx001192.g.t1	Up-in-H
7.56402	-0.20043	0.965356	-0.207623	0.835523	0.931038	Mhtx001193.g.t1	0
11.449	-0.471678	0.620019	-0.760748	0.446808	0.675408	Mhtx001193.g.t2	0
14.1891	-0.370031	1.07504	-0.344202	0.730694	0.876596	Mhtx001194.g.t1	0
160.556	0.443494	0.153537	2.88851	0.00387069	0.0201243	Mhtx001195.g.t1	Up-in-A
8.49238	-6.58603	2.504	-2.63021	0.0085332	0.0384256	Mhtx001195.g.t3	Up-in-H
333.563	0.410894	0.122437	3.35596	0.000790906	0.00529288	Mhtx001196.g.t1	Up-in-A
1.51191	0.377358	1.46349	0.257848	0.796524	0.91163	Mhtx001199.g.t1	0
1.55698	2.95648	2.19119	1.34926	0.177254	0.373105	Mhtx001201.g.t1	0
38.0458	-0.904668	0.322598	-2.80432	0.00504235	0.0250516	Mhtx001201.g.t2	Up-in-H
194.288	0.54191	0.13172	4.1141	3.88686e-05	0.000369507	Mhtx001202.g.t2	Up-in-A
358.758	1.40847	0.127377	11.0574	2.01753e-28	1.88069e-26	Mhtx001204.g.t1	Up-in-A
11.635	-0.992598	0.639929	-1.55111	0.120876	0.28535	Mhtx001205.g.t1	0
58.1642	-0.00553148	0.27747	-0.0199354	0.984095	0.993424	Mhtx001206.g.t1	0
208.083	0.0213809	0.161782	0.132159	0.894858	0.957639	Mhtx001206.g.t2	0
31.259	0.276303	0.417226	0.662237	0.507819	0.725956	Mhtx001206.g.t3	0
20.0752	-0.591087	3.66011	-0.161494	0.871704	0.947752	Mhtx001206.g.t4	0
379.06	0.184632	0.113309	1.62945	0.103217	0.25539	Mhtx001208.g.t1	0
132.308	2.36544	0.368687	6.41584	1.40051e-10	3.01274e-09	Mhtx001209.g.t1	Up-in-A
4342.45	1.24644	0.163358	7.63012	2.34533e-14	7.5022e-13	Mhtx001212.g.t1	Up-in-A
10.0083	-1.24555	0.663477	-1.87731	0.060475	0.172704	Mhtx001213.g.t1	0
165.054	0.177804	0.16079	1.10581	0.268808	0.492422	Mhtx001215.g.t1	0
100.31	10.0572	1.23314	8.15578	3.46923e-16	1.32708e-14	Mhtx001217.g.t1	Up-in-A
51.9682	-0.476353	0.263495	-1.80783	0.070633	0.193768	Mhtx001218.g.t1	0
87.9331	-0.512502	0.194792	-2.63103	0.0085127	0.0383404	Mhtx001218.g.t2	Up-in-H
124.311	-0.459772	0.169125	-2.71853	0.00655724	0.0310963	Mhtx001218.g.t3	Up-in-H
73.8413	-0.409985	0.272029	-1.50714	0.131776	0.303076	Mhtx001218.g.t4	0
370.906	4.95396	0.383405	12.921	3.42788e-38	5.2288e-36	Mhtx001219.g.t1	Up-in-A
1.66129	-1.54726	2.30977	-0.669877	0.502936	0.721869	Mhtx001222.g.t1	0
118.141	-0.145169	0.189142	-0.767514	0.442776	0.671872	Mhtx001225.g.t1	0
128.694	-0.746938	0.19502	-3.83006	0.000128113	0.00107578	Mhtx001225.g.t3	Up-in-H
138.191	0.540861	0.18715	2.88998	0.00385266	0.0200523	Mhtx001225.g.t4	Up-in-A
35.6871	1.52686	0.451662	3.38053	0.000723453	0.0049064	Mhtx001226.g.t1	Up-in-A
5.57435	0.15188	0.790786	0.192063	0.847693	0.936991	Mhtx001229.g.t1	0
44.2902	-0.718587	0.309707	-2.32021	0.0203293	0.0762561	Mhtx001231.g.t1	0
4.68162	-1.0467	2.43555	-0.429761	0.66737	0.837207	Mhtx001231.g.t3	0
87.5033	-0.390649	0.246885	-1.58231	0.113578	0.273314	Mhtx001231.g.t4	0
859.603	0.477537	0.151752	3.14683	0.00165053	0.00993438	Mhtx001233.g.t1	Up-in-A
1.93146	-0.227194	1.48832	-0.152651	0.878673	0.950393	Mhtx001234.g.t1	0
4.07431	-0.461452	1.1726	-0.393528	0.693929	0.854854	Mhtx001235.g.t1	0
216.45	-0.229942	0.155212	-1.48147	0.138481	0.314153	Mhtx001237.g.t1	0
3.21852	1.89068	1.17461	1.60963	0.107479	0.262994	Mhtx001238.g.t2	0
43.5033	-0.794917	0.341951	-2.32465	0.0200905	0.0755523	Mhtx001239.g.t1	0
206.456	0.105772	0.356843	0.296409	0.766918	0.896028	Mhtx001240.g.t1	0
36.558	2.10489	3.73342	0.563796	NA	NA	Mhtx001240.g.t2	0
89.0074	0.144073	0.230054	0.626258	0.531146	0.743044	Mhtx001240.g.t3	0
107.432	0.445783	0.246608	1.80766	0.070659	0.193782	Mhtx001240.g.t5	0
1261.78	0.398836	0.266729	1.49529	0.13484	0.308279	Mhtx001240.g.t6	0
132.225	-0.38336	0.232253	-1.65061	0.0988181	0.247659	Mhtx001245.g.t1	0
493.25	0.188113	0.149775	1.25597	0.209126	0.416919	Mhtx001245.g.t2	0
46.7826	-0.523777	0.345881	-1.51433	0.129942	0.300093	Mhtx001246.g.t1	0
64.1687	0.913677	0.269698	3.38778	0.000704596	0.00479823	Mhtx001249.g.t1	Up-in-A
263.412	0.479562	0.135123	3.54908	0.000386573	0.00286028	Mhtx001249.g.t2	Up-in-A
329.096	9.33503	0.857775	10.8828	1.39148e-27	1.24673e-25	Mhtx001250.g.t1	Up-in-A
245.038	0.473337	0.128598	3.68075	0.000232546	0.00182798	Mhtx001252.g.t2	Up-in-A
83.0962	0.313447	0.266486	1.17622	0.239506	0.456481	Mhtx001252.g.t4	0
305.803	-0.363725	0.184075	-1.97596	0.048159	0.145896	Mhtx001255.g.t1	0
96.2263	-1.13981	0.215079	-5.2995	1.16119e-07	1.72353e-06	Mhtx001256.g.t1	Up-in-H
32.7304	-1.50917	0.410032	-3.68063	0.000232659	0.00182848	Mhtx001257.g.t1	Up-in-H
23.3766	-0.53747	0.444947	-1.20794	0.227069	0.440119	Mhtx001258.g.t1	0
186.25	0.293679	0.164214	1.78839	0.073713	0.200356	Mhtx001261.g.t2	0
90.725	-0.778307	0.19511	-3.98907	6.63337e-05	0.000596502	Mhtx001262.g.t1	Up-in-H
1.79667	0.713431	1.32565	0.538176	0.590455	0.787772	Mhtx001263.g.t1	0
13.8381	-0.792597	1.09819	-0.721729	0.470461	0.694775	Mhtx001264.g.t1	0
185.344	-0.144021	0.148343	-0.970863	0.331617	0.562847	Mhtx001267.g.t1	0
151.838	0.828377	0.1542	5.37208	7.78322e-08	1.19364e-06	Mhtx001268.g.t1	Up-in-A
2.2837	-0.226499	1.90815	-0.118701	0.905513	0.962052	Mhtx001269.g.t1	0
38.0172	-0.561491	0.363604	-1.54424	0.122531	0.288059	Mhtx001271.g.t1	0
13.6151	0.291608	2.49175	0.11703	0.906837	0.962733	Mhtx001272.g.t1	0
186.681	-0.0904231	0.183779	-0.492021	0.622705	0.808644	Mhtx001272.g.t2	0
40.3023	-1.62624	0.352216	-4.61716	3.89031e-06	4.5202e-05	Mhtx001273.g.t1	Up-in-H
109.157	-0.0151728	0.164327	-0.0923332	0.926433	0.970094	Mhtx001274.g.t1	0
17.0389	-0.334753	0.607833	-0.550732	0.581818	0.781858	Mhtx001277.g.t1	0
3.0635	-0.784101	1.07085	-0.732224	0.464032	0.690306	Mhtx001278.g.t1	0
365.742	0.0109267	0.113029	0.0966713	0.922987	0.969307	Mhtx001279.g.t1	0
1.98637	-1.34054	2.29116	-0.585092	0.558486	0.764627	Mhtx001281.g.t1	0
249.303	-0.55357	0.133163	-4.15708	3.22344e-05	0.000312802	Mhtx001282.g.t1	Up-in-H
10.9443	-0.719763	1.5587	-0.461771	0.644246	0.822014	Mhtx001282.g.t2	0
26.4993	0.744391	0.462863	1.60823	0.107784	0.263459	Mhtx001285.g.t1	0
28.4086	-1.64605	0.370529	-4.44244	8.89439e-06	9.64534e-05	Mhtx001286.g.t1	Up-in-H
2.53274	2.01061	1.30024	1.54634	0.122023	0.287267	Mhtx001287.g.t1	0
17.798	-1.67451	0.542427	-3.08706	0.00202145	0.0117493	Mhtx001288.g.t1	Up-in-H
62.1384	0.275956	0.238677	1.15619	0.247605	0.466617	Mhtx001289.g.t1	0
235.224	0.136993	0.127814	1.07182	0.283802	0.510093	Mhtx001289.g.t2	0
170.6	0.162933	0.154111	1.05724	0.290402	0.517644	Mhtx001289.g.t4	0
23.4871	-1.23321	0.409441	-3.01195	0.0025958	0.014444	Mhtx001290.g.t1	Up-in-H
11.5995	-0.233833	3.42173	-0.0683375	0.945517	0.978108	Mhtx001290.g.t2	0
25.2367	-1.31543	0.831504	-1.58199	0.113652	0.273419	Mhtx001290.g.t4	0
23.2471	0.0357286	3.733	0.00957102	NA	NA	Mhtx001290.g.t5	0
72.5679	-2.25837	0.726968	-3.10656	0.00189278	0.0111258	Mhtx001290.g.t6	Up-in-H
60.4379	-0.368832	0.855535	-0.431113	0.666386	0.836577	Mhtx001290.g.t7	0
6.69459	-0.572624	1.06709	-0.53662	0.59153	0.788331	Mhtx001290.g.t8	0
2.91275	-1.16164	1.85	-0.627914	0.53006	0.742388	Mhtx001290.g.t9	0
696.867	-0.334167	0.117451	-2.84516	0.00443895	0.0225411	Mhtx001291.g.t1	Up-in-H
25.0103	-0.605486	1.09946	-0.550715	0.581829	0.781858	Mhtx001291.g.t2	0
2.04268	-2.53478	1.67557	-1.51279	0.130333	0.300637	Mhtx001292.g.t1	0
58.5988	0.0614464	0.243948	0.251883	0.801131	0.913874	Mhtx001293.g.t1	0
158.806	6.6829	0.544236	12.2794	1.16844e-34	1.51872e-32	Mhtx001296.g.t1	Up-in-A
391.2	-0.212262	0.181048	-1.1724	0.241035	0.458573	Mhtx001297.g.t1	0
18.8152	0.508731	0.639618	0.795367	0.4264	0.656659	Mhtx001298.g.t1	0
203.392	0.289437	0.140234	2.06395	0.039022	0.125018	Mhtx001300.g.t2	0
671.761	0.822777	0.196754	4.18176	2.89256e-05	0.000283979	Mhtx001301.g.t1	Up-in-A
3.06495	-0.7029	1.04995	-0.669458	0.503204	0.721986	Mhtx001302.g.t1	0
546.217	0.19727	0.132741	1.48613	0.137245	0.31229	Mhtx001303.g.t1	0
1116.92	1.14585	0.210843	5.43459	5.49224e-08	8.62358e-07	Mhtx001304.g.t1	Up-in-A
133.228	-0.0101886	0.206581	-0.0493203	0.960664	0.984398	Mhtx001305.g.t1	0
62.812	-0.827944	0.262471	-3.15442	0.0016082	0.0097256	Mhtx001306.g.t1	Up-in-H
9.02532	0.525976	0.676722	0.77724	0.437017	0.666889	Mhtx001308.g.t1	0
126.913	0.162836	0.291603	0.558416	0.57656	0.777481	Mhtx001309.g.t1	0
19.1268	-1.19719	1.97218	-0.60704	NA	NA	Mhtx001309.g.t2	0
416.505	0.112696	0.187301	0.601682	0.547386	0.755905	Mhtx001310.g.t2	0
131.586	-0.283489	0.419743	-0.675387	0.49943	0.71895	Mhtx001310.g.t3	0
1.69018	4.15115	1.89834	2.18673	0.0287624	0.0995611	Mhtx001311.g.t1	0
18.3682	0.0628351	1.84325	0.0340894	0.972806	0.988794	Mhtx001312.g.t1	0
348.499	-0.219698	0.0977493	-2.24756	0.0246042	0.0885482	Mhtx001312.g.t2	0
134.263	0.158273	0.219586	0.720777	0.471047	0.695167	Mhtx001313.g.t1	0
1916.76	-0.6252	0.11077	-5.64415	1.65996e-08	2.80438e-07	Mhtx001314.g.t1	Up-in-H
10.4671	-0.155397	0.78292	-0.198484	0.842666	0.934152	Mhtx001315.g.t1	0
102.416	-0.312922	0.168785	-1.85397	0.0637439	0.179567	Mhtx001319.g.t1	0
58.9389	-0.776286	0.267794	-2.89881	0.00374577	0.0195713	Mhtx001320.g.t1	Up-in-H
21.2537	0.172616	1.14136	0.151238	0.879788	0.950633	Mhtx001321.g.t1	0
100.824	-0.319157	0.390974	-0.816311	0.414322	0.645057	Mhtx001321.g.t2	0
47.0174	-0.0438911	0.343279	-0.127858	0.898261	0.958917	Mhtx001321.g.t3	0
24.4655	0.780952	3.73322	0.20919	0.8343	0.930526	Mhtx001321.g.t4	0
51.4427	0.0891632	0.262288	0.339944	0.733899	0.878345	Mhtx001322.g.t1	0
116.936	-0.537921	0.184507	-2.91546	0.00355166	0.0187188	Mhtx001324.g.t1	Up-in-H
18.0384	-0.183381	0.667385	-0.274775	0.783489	0.905105	Mhtx001324.g.t2	0
138.343	-0.524643	0.172734	-3.03729	0.00238712	0.0134758	Mhtx001324.g.t3	Up-in-H
115.291	7.81722	0.847912	9.21937	2.98845e-20	1.64405e-18	Mhtx001325.g.t1	Up-in-A
57.3174	-0.371913	0.409015	-0.909289	0.363198	0.594795	Mhtx001327.g.t1	0
7.5247	-0.80183	0.735357	-1.0904	0.275538	0.500233	Mhtx001327.g.t3	0
114.792	7.80481	0.849365	9.18899	3.96534e-20	2.15577e-18	Mhtx001328.g.t2	Up-in-A
104.922	2.16752	1.67048	1.29755	0.194443	0.397105	Mhtx001329.g.t1	0
22.3795	-0.470165	3.73351	-0.125931	NA	NA	Mhtx001329.g.t2	0
67.4195	0.537462	1.64188	0.327345	0.743407	0.883699	Mhtx001329.g.t3	0
106	-0.537455	0.542005	-0.991605	0.32139	0.552432	Mhtx001329.g.t4	0
241.054	-0.563864	1.78501	-0.315888	0.752088	0.888061	Mhtx001329.g.t5	0
2.87871	-0.971754	1.27635	-0.761353	0.446446	0.67501	Mhtx001331.g.t1	0
3073.45	3.24431	0.465195	6.97408	3.07883e-12	8.00931e-11	Mhtx001332.g.t1	Up-in-A
9.60929	-1.7341	0.662516	-2.61744	0.00885916	0.0396108	Mhtx001333.g.t1	Up-in-H
8.51498	-0.808813	2.50877	-0.322394	0.747154	0.885669	Mhtx001334.g.t1	0
91.6214	0.0723317	1.74806	0.0413783	0.966994	0.987076	Mhtx001334.g.t2	0
200.043	-0.0224777	0.321594	-0.0698947	0.944277	0.977657	Mhtx001334.g.t3	0
199.185	-0.546744	0.202994	-2.6934	0.00707265	0.0330607	Mhtx001338.g.t1	Up-in-H
114.021	0.0613085	0.314904	0.19469	0.845636	0.935641	Mhtx001338.g.t2	0
200.476	-1.95109	2.78416	-0.700781	NA	NA	Mhtx001338.g.t3	0
181.346	0.338818	0.407131	0.83221	0.40529	0.636309	Mhtx001338.g.t4	0
124.633	0.289243	0.194686	1.48569	0.13736	0.312377	Mhtx001340.g.t1	0
46.891	-0.502535	0.349708	-1.43701	0.150714	0.333442	Mhtx001341.g.t1	0
17.6542	-0.699527	0.494301	-1.41518	0.157015	0.343225	Mhtx001343.g.t1	0
110.167	-0.418908	0.156445	-2.67767	0.00741373	0.0343117	Mhtx001344.g.t1	Up-in-H
31.3784	-1.13996	1.03119	-1.10548	0.268951	0.492512	Mhtx001345.g.t1	0
9.82364	-0.285441	0.683261	-0.417763	0.67612	0.843021	Mhtx001349.g.t1	0
43.8354	-0.356355	0.281594	-1.26549	0.205695	0.412127	Mhtx001351.g.t1	0
82.29	-0.362369	0.263009	-1.37778	0.16827	0.35988	Mhtx001352.g.t1	0
67.6154	-0.633492	0.417665	-1.51675	0.12933	0.299204	Mhtx001353.g.t1	0
211.462	-0.157706	0.151963	-1.0378	0.299365	0.52776	Mhtx001355.g.t1	0
254.236	0.0418192	0.116	0.360509	0.718466	0.869498	Mhtx001356.g.t1	0
89.2971	-0.617541	0.2373	-2.60236	0.00925839	0.0409642	Mhtx001358.g.t1	Up-in-H
2.96103	-1.2935	1.72507	-0.749827	0.453359	0.681493	Mhtx001359.g.t1	0
82.2599	-1.14074	0.306978	-3.71605	0.000202363	0.00161584	Mhtx001360.g.t1	Up-in-H
214.914	0.364273	0.123028	2.96091	0.00306736	0.0165466	Mhtx001361.g.t1	Up-in-A
3.77113	0.54308	1.10024	0.493603	0.621586	0.807959	Mhtx001362.g.t1	0
7.12417	-0.051321	0.802857	-0.0639229	0.949032	0.979204	Mhtx001363.g.t1	0
90.8545	0.246653	0.173559	1.42115	0.155274	0.340711	Mhtx001364.g.t1	0
54.0136	-0.944677	0.262868	-3.59373	0.000325979	0.0024633	Mhtx001365.g.t1	Up-in-H
6.95851	0.130557	0.75756	0.172338	0.863172	0.944023	Mhtx001366.g.t1	0
296.058	-0.299522	0.145286	-2.06161	0.0392452	0.125586	Mhtx001367.g.t1	0
14.1074	0.509249	0.586172	0.86877	0.384973	0.616311	Mhtx001370.g.t1	0
3.69639	-1.2313	1.84798	-0.666296	0.505222	0.723722	Mhtx001371.g.t1	0
167.349	0.442202	0.152317	2.90317	0.00369401	0.0193337	Mhtx001372.g.t1	Up-in-A
293.011	1.17618	0.157749	7.45601	8.91828e-14	2.69182e-12	Mhtx001374.g.t1	Up-in-A
226.464	0.418644	0.118736	3.52584	0.000422136	0.00308997	Mhtx001375.g.t1	Up-in-A
1.71099	-3.17566	1.70944	-1.85772	0.0632087	0.178618	Mhtx001377.g.t1	0
3734.72	0.137603	0.0860905	1.59835	0.109965	0.267267	Mhtx001378.g.t1	0
98.6639	0.370733	0.367497	1.0088	0.313069	0.542906	Mhtx001379.g.t1	0
86.283	0.570912	0.379758	1.50336	0.132747	0.304739	Mhtx001379.g.t10	0
2649.98	0.328091	0.16997	1.93029	0.0535708	0.158176	Mhtx001379.g.t2	0
66.5754	-0.614554	1.66029	-0.370149	0.711271	0.865445	Mhtx001379.g.t5	0
47.8375	0.445021	1.14302	0.389338	0.697026	0.856857	Mhtx001379.g.t9	0
268.787	0.290942	0.131402	2.21414	0.0268193	0.0944394	Mhtx001380.g.t1	0
638.683	-0.216558	0.161195	-1.34345	0.179127	0.375708	Mhtx001382.g.t1	0
866.592	1.62564	3.27352	0.496602	0.61947	0.806543	Mhtx001382.g.t2	0
11371.9	0.013525	0.191327	0.0706904	0.943644	0.977395	Mhtx001382.g.t3	0
781.723	0.188351	0.146998	1.28131	0.200084	0.404544	Mhtx001384.g.t1	0
56.5827	-0.399408	0.389129	-1.02642	0.304696	0.533767	Mhtx001385.g.t1	0
848.914	-0.228421	0.305999	-0.746477	0.45538	0.683012	Mhtx001385.g.t11	0
287.473	-0.513479	0.482969	-1.06317	0.287704	0.5147	Mhtx001385.g.t12	0
42.0643	-0.633707	0.46809	-1.35381	0.175795	0.370945	Mhtx001385.g.t13	0
1574.98	-0.670032	0.458498	-1.46136	0.143916	0.322929	Mhtx001385.g.t14	0
991.633	-0.715994	0.209138	-3.42354	0.000618104	0.00428563	Mhtx001385.g.t15	Up-in-H
483.746	-0.402395	0.314932	-1.27772	0.201349	0.406441	Mhtx001385.g.t2	0
17.2639	-0.140372	0.466369	-0.300989	0.763423	0.89432	Mhtx001385.g.t5	0
283.178	-0.507719	0.315889	-1.60727	0.107995	0.263833	Mhtx001385.g.t8	0
9.33436	0.748328	0.659884	1.13403	0.256782	0.477826	Mhtx001386.g.t1	0
1.91822	-2.24493	1.90513	-1.17836	0.238653	0.455462	Mhtx001387.g.t1	0
1969.03	-0.0944886	0.0988667	-0.955717	0.339215	0.571275	Mhtx001388.g.t1	0
2.90659	-1.37931	1.73305	-0.795887	0.426098	0.656441	Mhtx001388.g.t2	0
32.1542	0.132521	3.73079	0.0355209	0.971664	0.988372	Mhtx001389.g.t2	0
34.9452	0.973435	3.73098	0.260906	0.794165	0.910534	Mhtx001389.g.t3	0
468.019	0.0961872	0.152995	0.628694	0.529549	0.742133	Mhtx001389.g.t4	0
628.834	-0.432805	0.246476	-1.75597	0.0790933	0.211086	Mhtx001391.g.t1	0
36.9289	2.08062	1.19732	1.73773	0.0822591	0.217033	Mhtx001392.g.t1	0
320.711	0.597963	0.467483	1.27911	0.200858	0.405694	Mhtx001392.g.t2	0
41.2294	0.907088	3.72999	0.243188	0.80786	0.916838	Mhtx001392.g.t3	0
286.343	0.529621	0.188983	2.80247	0.00507125	0.0251579	Mhtx001392.g.t4	Up-in-A
57.8749	-9.35262	3.90755	-2.39348	0.0166895	0.0653178	Mhtx001392.g.t5	0
85.9284	-0.273185	2.8208	-0.0968467	NA	NA	Mhtx001392.g.t7	0
13.4789	-0.999407	0.579921	-1.72335	0.0848251	0.222066	Mhtx001395.g.t1	0
4763.1	1.45609	0.405116	3.59427	0.000325306	0.00245921	Mhtx001396.g.t1	Up-in-A
108.452	0.0600591	0.203745	0.294776	0.768165	0.89676	Mhtx001399.g.t1	0
82.4677	0.202896	0.219189	0.92567	0.354617	0.586611	Mhtx001399.g.t2	0
10.1045	6.74793	2.518	2.67988	0.00736489	0.0341499	Mhtx001399.g.t3	Up-in-A
1578.91	2.45031	0.339909	7.20873	5.64748e-13	1.57456e-11	Mhtx001400.g.t1	Up-in-A
3328.71	0.106719	0.159203	0.670331	0.502647	0.72158	Mhtx001402.g.t1	0
87.0872	-0.172394	0.249902	-0.689848	0.49029	0.711123	Mhtx001404.g.t1	0
64.2427	1.24387	0.261344	4.75949	1.94081e-06	2.36993e-05	Mhtx001405.g.t1	Up-in-A
91.9273	0.161618	0.255388	0.632833	0.526843	0.740506	Mhtx001408.g.t1	0
4.12587	0.982268	2.48039	0.396014	0.692095	0.853734	Mhtx001408.g.t2	0
12.9475	-0.790179	0.612355	-1.29039	0.196914	0.400413	Mhtx001409.g.t1	0
3.21534	-1.55159	1.06646	-1.4549	0.145697	0.325757	Mhtx001410.g.t1	0
297.449	0.291103	0.155555	1.87138	0.0612929	0.174419	Mhtx001412.g.t1	0
274.744	0.278257	0.146807	1.89539	0.0580411	0.167542	Mhtx001412.g.t2	0
217.113	-0.000346034	0.219716	-0.00157492	0.998743	0.999538	Mhtx001412.g.t4	0
95.1778	0.285296	0.289402	0.985813	0.324225	0.555432	Mhtx001412.g.t6	0
24.9356	-1.96979	1.65103	-1.19307	0.232843	0.447945	Mhtx001412.g.t7	0
66.5686	0.078675	0.444813	0.176872	0.859609	0.942458	Mhtx001412.g.t8	0
262.484	0.359325	0.137706	2.60936	0.00907105	0.0403432	Mhtx001412.g.t9	Up-in-A
182.187	-0.287762	0.178367	-1.61331	0.106676	0.261663	Mhtx001413.g.t3	0
3752.92	0.350274	0.0901335	3.88617	0.000101837	0.000877498	Mhtx001413.g.t5	Up-in-A
21.9091	0.808373	0.416192	1.94231	0.0520999	0.155211	Mhtx001414.g.t1	0
1153.52	-0.172464	0.105227	-1.63898	0.101217	0.251707	Mhtx001415.g.t1	0
134.546	0.066762	0.159172	0.419434	0.674899	0.84246	Mhtx001416.g.t1	0
270.696	-0.375386	0.139483	-2.69127	0.00711809	0.0332142	Mhtx001417.g.t1	Up-in-H
37.9835	-0.613604	0.840733	-0.729844	0.465485	0.691437	Mhtx001419.g.t1	0
58.9188	-0.418914	0.428652	-0.977281	0.32843	0.559442	Mhtx001419.g.t2	0
7.11373	-0.0300114	0.879348	-0.0341292	0.972774	0.988794	Mhtx001419.g.t3	0
171.482	-0.959268	0.216989	-4.42082	9.8329e-06	0.000105607	Mhtx001421.g.t1	Up-in-H
230.916	1.01748	0.131722	7.72445	1.12338e-14	3.70585e-13	Mhtx001422.g.t1	Up-in-A
2.96415	1.50958	2.46387	0.612686	0.540084	0.750131	Mhtx001425.g.t1	0
3001.8	-0.261938	0.114026	-2.29718	0.0216083	0.0800288	Mhtx001425.g.t5	0
19.9197	-2.40586	1.80651	-1.33177	0.182936	0.380831	Mhtx001425.g.t6	0
61.998	0.968046	3.72835	0.259645	0.795138	0.911063	Mhtx001425.g.t8	0
30.6549	0.78844	0.38067	2.07119	0.0383408	0.123452	Mhtx001426.g.t1	0
110.667	-0.466033	0.160299	-2.90728	0.00364589	0.0191238	Mhtx001429.g.t1	Up-in-H
25.1675	-0.516417	1.10963	-0.465394	0.641649	0.820602	Mhtx001430.g.t1	0
51.204	-0.167166	0.568062	-0.294274	0.768549	0.896996	Mhtx001430.g.t10	0
106.199	-0.271513	0.299998	-0.905047	0.365441	0.596826	Mhtx001430.g.t11	0
6.82504	0.165871	0.758211	0.218767	0.826832	0.926507	Mhtx001430.g.t3	0
103.139	-0.218342	0.432809	-0.504477	0.613926	0.803299	Mhtx001430.g.t6	0
20.8912	-1.04822	0.704315	-1.48828	0.136678	0.31144	Mhtx001430.g.t8	0
75.4243	-0.404482	0.300087	-1.34788	0.177696	0.373625	Mhtx001430.g.t9	0
4.57664	-0.341569	1.17867	-0.289792	0.771976	0.899063	Mhtx001431.g.t1	0
4.09019	1.34062	1.37708	0.973522	0.330294	0.561374	Mhtx001432.g.t1	0
23.5058	-0.912477	0.499424	-1.82706	0.0676909	0.187565	Mhtx001433.g.t1	0
9.77112	0.920385	3.41128	0.269806	0.78731	0.906866	Mhtx001434.g.t1	0
126.598	-0.0814617	0.15554	-0.523736	0.600462	0.794438	Mhtx001434.g.t2	0
49.6697	0.0709141	0.252856	0.280453	0.77913	0.902838	Mhtx001434.g.t3	0
19.1083	-2.88668	1.57157	-1.83681	0.0662377	0.184675	Mhtx001434.g.t4	0
142.245	0.425717	0.224199	1.89883	0.0575865	0.16666	Mhtx001434.g.t5	0
496.988	-0.495354	0.139647	-3.54719	0.000389356	0.00287892	Mhtx001436.g.t1	Up-in-H
287.536	-0.871355	0.185914	-4.68686	2.7743e-06	3.29506e-05	Mhtx001437.g.t1	Up-in-H
107.913	-2.05134	0.204662	-10.0231	1.20719e-23	8.34496e-22	Mhtx001438.g.t1	Up-in-H
289.234	7.39625	0.512733	14.4251	3.59503e-47	8.56173e-45	Mhtx001441.g.t1	Up-in-A
201.088	0.0509002	0.116992	0.435075	0.663508	0.834932	Mhtx001442.g.t1	0
104.756	-0.466129	0.221107	-2.10816	0.0350168	0.115394	Mhtx001443.g.t2	0
188.675	-1.27901	0.137409	-9.30803	1.30229e-20	7.33935e-19	Mhtx001447.g.t2	Up-in-H
24.377	-0.078028	1.03868	-0.0751222	0.940117	0.975927	Mhtx001448.g.t1	0
129.163	0.0490225	0.245675	0.199542	0.841839	0.933791	Mhtx001448.g.t2	0
188.764	0.585854	0.200824	2.91724	0.00353138	0.0186278	Mhtx001449.g.t1	Up-in-A
8.4408	-0.587366	2.5149	-0.233555	0.815331	0.920486	Mhtx001449.g.t2	0
389.673	0.298405	0.308655	0.966791	0.333649	0.564994	Mhtx001450.g.t1	0
65.5464	-1.35599	2.7081	-0.500718	0.616569	0.804817	Mhtx001450.g.t2	0
61.5175	-0.550007	2.73521	-0.201084	0.840633	0.933356	Mhtx001450.g.t3	0
229.256	0.408835	0.176364	2.31814	0.0204418	0.0766003	Mhtx001451.g.t1	0
67.0749	-0.902522	0.230526	-3.91506	9.03807e-05	0.000787876	Mhtx001452.g.t1	Up-in-H
1.91011	2.33017	1.70256	1.36863	0.171115	0.364065	Mhtx001453.g.t1	0
39.6789	-0.7777	0.444327	-1.75029	0.0800689	0.212867	Mhtx001454.g.t1	0
155.53	0.488348	0.191815	2.54593	0.0108988	0.0466623	Mhtx001455.g.t1	Up-in-A
124.342	0.42346	0.198073	2.1379	0.0325252	0.109199	Mhtx001458.g.t1	0
227.277	0.225853	0.132827	1.70036	0.0890641	0.229942	Mhtx001461.g.t1	0
44.4286	-0.805472	0.729849	-1.10361	0.26976	0.493406	Mhtx001462.g.t1	0
396.173	-0.47235	0.0916564	-5.15349	2.55683e-07	3.59281e-06	Mhtx001462.g.t2	Up-in-H
76.0327	1.58677	2.5916	0.612275	0.540356	0.750186	Mhtx001464.g.t2	0
108.718	0.585313	0.277409	2.10993	0.0348646	0.115018	Mhtx001464.g.t3	0
108.668	-0.0596308	0.254739	-0.234086	0.814919	0.920133	Mhtx001464.g.t4	0
58.9348	-2.06908	1.05701	-1.95748	0.0502913	0.150919	Mhtx001464.g.t5	0
132.626	0.140698	0.170322	0.826068	0.408765	0.639859	Mhtx001465.g.t1	0
24.594	-1.01894	0.417521	-2.44046	0.0146687	0.0590876	Mhtx001466.g.t1	0
33.7777	-0.949497	0.766473	-1.23879	0.215424	0.425184	Mhtx001467.g.t1	0
16.3885	-0.141466	2.51949	-0.0561485	0.955223	0.981821	Mhtx001467.g.t2	0
2.66964	-2.15869	1.65625	-1.30336	0.192452	0.39461	Mhtx001469.g.t1	0
9.35691	0.492814	0.802041	0.61445	0.538918	0.749402	Mhtx001470.g.t1	0
3.8871	0.579933	0.970179	0.597759	0.550001	0.757878	Mhtx001471.g.t1	0
2.08998	0.209487	1.55255	0.134931	0.892666	0.956811	Mhtx001472.g.t1	0
821.164	0.288812	0.209368	1.37945	0.167756	0.359072	Mhtx001474.g.t1	0
466.075	-0.169247	0.24863	-0.680719	0.49605	0.715866	Mhtx001475.g.t1	0
294.853	1.00591	0.357564	2.81324	0.00490452	0.0244975	Mhtx001477.g.t1	Up-in-A
109.251	1.53089	0.446013	3.4324	0.000598264	0.00417552	Mhtx001477.g.t2	Up-in-A
5.33299	1.37355	2.46187	0.557931	0.576891	0.777725	Mhtx001479.g.t1	0
421.089	0.20496	0.0944237	2.17064	0.0299585	0.102673	Mhtx001479.g.t2	0
37.128	8.62704	3.90794	2.20757	0.0272744	0.0956404	Mhtx001479.g.t3	0
168.374	-0.205484	0.191654	-1.07216	0.283647	0.510027	Mhtx001483.g.t1	0
13.9614	0.449624	1.32531	0.33926	0.734414	0.878614	Mhtx001484.g.t1	0
6.72136	-2.06864	0.822217	-2.51594	0.0118717	0.0498897	Mhtx001485.g.t1	Up-in-H
166.361	-0.290794	0.215782	-1.34763	0.177778	0.373654	Mhtx001487.g.t10	0
650.627	-0.285379	0.291907	-0.977637	0.328254	0.559293	Mhtx001487.g.t3	0
412.774	-0.305436	0.315461	-0.968222	0.332934	0.56412	Mhtx001487.g.t4	0
207.854	-0.484103	0.196852	-2.45922	0.013924	0.0567383	Mhtx001487.g.t6	0
135.856	-0.0938548	0.302484	-0.31028	0.756348	0.890533	Mhtx001487.g.t7	0
42.8747	-0.245325	0.475968	-0.515423	0.606258	0.797612	Mhtx001487.g.t9	0
419.355	0.499136	0.135566	3.68187	0.000231528	0.00182146	Mhtx001488.g.t1	Up-in-A
1593.39	-0.403533	0.126505	-3.18985	0.00142347	0.00878373	Mhtx001489.g.t3	Up-in-H
377.393	-0.0101214	0.108503	-0.0932825	0.925679	0.969978	Mhtx001489.g.t4	0
400.258	-0.244042	0.187902	-1.29877	0.194021	0.396512	Mhtx001489.g.t5	0
237.84	-0.497127	0.222992	-2.22935	0.0257909	0.0918342	Mhtx001491.g.t1	0
4.60447	-2.06788	1.07861	-1.91718	0.0552153	0.161648	Mhtx001492.g.t1	0
639.548	-0.976488	0.264739	-3.6885	0.000225584	0.00178048	Mhtx001494.g.t1	Up-in-H
8.41927	0.267416	0.704034	0.379834	0.704069	0.860738	Mhtx001497.g.t1	0
107.093	-5.2298	2.28858	-2.28517	0.0223027	0.0821064	Mhtx001498.g.t1	0
91.6139	-2.36864	0.489107	-4.84278	1.28033e-06	1.62302e-05	Mhtx001498.g.t2	Up-in-H
14.0861	2.27918	0.773982	2.94475	0.00323219	0.0173104	Mhtx001500.g.t1	Up-in-A
328.69	0.252815	0.107451	2.35283	0.0186312	0.0712106	Mhtx001503.g.t1	0
165.03	0.404657	0.200316	2.0201	0.0433735	0.135193	Mhtx001506.g.t1	0
29.6329	0.554581	0.456197	1.21566	0.224114	0.436366	Mhtx001508.g.t1	0
33.2795	-0.598994	1.22756	-0.487954	0.625582	0.810552	Mhtx001508.g.t2	0
9.68136	0.609916	1.02492	0.595083	0.551788	0.759233	Mhtx001509.g.t1	0
7.78355	-1.64134	0.728456	-2.25317	0.0242485	0.0875754	Mhtx001511.g.t1	0
3.76016	-0.617424	1.00214	-0.616104	0.537826	0.748532	Mhtx001512.g.t1	0
124.315	-1.20446	0.21133	-5.69944	1.20204e-08	2.06094e-07	Mhtx001513.g.t1	Up-in-H
59.8924	1.17326	0.588172	1.99475	0.0460702	0.141249	Mhtx001513.g.t3	0
42.4709	0.892474	0.310746	2.87204	0.00407831	0.0210173	Mhtx001514.g.t1	Up-in-A
3.94797	-2.2822	1.26722	-1.80095	0.0717108	0.196011	Mhtx001515.g.t1	0
10.736	-2.13164	0.877665	-2.42877	0.0151502	0.0605543	Mhtx001517.g.t1	0
54.3102	-0.757831	0.342383	-2.2134	0.0268702	0.0945662	Mhtx001517.g.t2	0
8.44078	-0.524298	0.931023	-0.563142	0.573338	0.775814	Mhtx001517.g.t3	0
364.691	0.139849	0.277824	0.503372	0.614703	0.803759	Mhtx001518.g.t2	0
192.708	0.653312	0.279605	2.33655	0.0194625	0.0737314	Mhtx001519.g.t1	0
1262.48	0.198956	0.165505	1.20212	0.229318	0.443034	Mhtx001519.g.t2	0
192.723	0.421749	0.257748	1.63628	0.10178	0.25269	Mhtx001519.g.t3	0
305.158	-0.345542	0.143332	-2.41079	0.0159182	0.0629666	Mhtx001520.g.t2	0
65.153	0.0799911	0.289305	0.276494	0.782169	0.904366	Mhtx001520.g.t3	0
55.6992	-0.49536	0.270689	-1.83	0.0672501	0.186779	Mhtx001520.g.t5	0
12.3655	-1.76436	2.40896	-0.732414	0.463916	0.690261	Mhtx001520.g.t6	0
76.4921	0.118607	0.199869	0.593426	0.552896	0.760021	Mhtx001525.g.t2	0
236.855	0.474944	0.185769	2.55663	0.0105691	0.0454768	Mhtx001525.g.t4	Up-in-A
218.963	0.221171	0.245559	0.900683	0.367757	0.599011	Mhtx001527.g.t1	0
4.4213	0.993297	3.43879	0.288851	0.772696	0.899675	Mhtx001527.g.t2	0
160.583	0.494758	0.22353	2.21339	0.0268707	0.0945662	Mhtx001527.g.t3	0
174.221	0.0648951	0.158613	0.409142	0.682435	0.847312	Mhtx001528.g.t1	0
4.61258	-0.181884	0.900317	-0.202023	0.839899	0.93319	Mhtx001529.g.t1	0
5.01017	0.563654	0.923518	0.610333	0.541641	0.751264	Mhtx001530.g.t1	0
1037.48	0.160054	0.104557	1.53078	0.125824	0.293651	Mhtx001531.g.t1	0
136.1	0.422576	0.248743	1.69885	0.0893478	0.230465	Mhtx001532.g.t1	0
19.1131	-0.893871	1.26361	-0.707397	0.47932	0.702518	Mhtx001532.g.t3	0
72.378	-0.283786	0.248018	-1.14421	0.252536	0.472625	Mhtx001533.g.t1	0
37.8976	0.318325	0.323387	0.984344	0.324946	0.556134	Mhtx001534.g.t1	0
35.2636	-1.18412	0.345407	-3.42819	0.000607618	0.0042296	Mhtx001535.g.t1	Up-in-H
66.703	0.167829	0.549587	0.305374	0.760081	0.892627	Mhtx001536.g.t3	0
414.804	-0.185073	0.151864	-1.21867	0.222968	0.434691	Mhtx001536.g.t4	0
10.8262	1.04583	2.49126	0.419799	0.674632	0.842269	Mhtx001536.g.t6	0
12.2083	-0.747002	3.34569	-0.223273	0.823323	0.924523	Mhtx001536.g.t7	0
52.6122	-0.334933	0.267097	-1.25397	0.209851	0.417936	Mhtx001536.g.t8	0
3.1711	-0.606066	1.82328	-0.332405	0.739584	0.88136	Mhtx001537.g.t1	0
128.729	0.103475	0.257974	0.401105	0.688343	0.851182	Mhtx001538.g.t1	0
8.45738	0.257742	0.662034	0.389319	0.69704	0.856857	Mhtx001541.g.t1	0
464.991	-0.0997572	0.101445	-0.98336	0.32543	0.556721	Mhtx001542.g.t1	0
82.1791	0.263913	0.196937	1.34009	0.180217	0.37717	Mhtx001543.g.t1	0
5.45068	0.196102	2.56361	0.0764942	0.939026	0.975566	Mhtx001543.g.t2	0
56.6569	6.76917	0.879676	7.69507	1.41421e-14	4.61985e-13	Mhtx001545.g.t1	Up-in-A
5.27733	0.477051	0.827944	0.576187	0.564489	0.76914	Mhtx001546.g.t1	0
262.816	-0.174509	0.142389	-1.22558	0.220356	0.431279	Mhtx001547.g.t1	0
10.8463	0.404012	1.22548	0.329676	0.741645	0.88259	Mhtx001547.g.t2	0
4.32193	5.53037	2.66056	2.07865	0.0376496	0.121848	Mhtx001547.g.t3	0
3.43349	0.125434	1.05276	0.119148	0.905158	0.961941	Mhtx001548.g.t1	0
8.58153	0.671425	1.83946	0.365013	0.715102	0.867361	Mhtx001549.g.t1	0
31.2242	-3.31946	1.40327	-2.36552	0.0180048	0.0693694	Mhtx001549.g.t2	0
2.52292	4.74349	2.80339	1.69205	0.0906359	0.232912	Mhtx001549.g.t3	0
4.59872	-1.16156	1.927	-0.602784	0.546652	0.755292	Mhtx001553.g.t1	0
442.377	0.0218477	0.0958313	0.22798	0.819661	0.92254	Mhtx001555.g.t1	0
20.8659	-0.36085	1.27409	-0.283222	0.777007	0.90168	Mhtx001555.g.t3	0
2.99366	1.95016	3.36374	0.579759	0.562077	0.767162	Mhtx001555.g.t4	0
17.6505	-0.959988	0.542838	-1.76846	0.0769834	0.207005	Mhtx001555.g.t5	0
21.4761	1.03444	3.66326	0.282383	0.77765	0.902002	Mhtx001555.g.t6	0
228.746	-0.205048	0.186886	-1.09718	0.272562	0.496907	Mhtx001556.g.t1	0
82.0628	-0.344962	0.377757	-0.913186	0.361145	0.59303	Mhtx001556.g.t2	0
154.2	-0.0331451	0.200611	-0.165221	0.86877	0.946511	Mhtx001557.g.t1	0
124.703	-0.348925	0.189781	-1.83856	0.0659799	0.184137	Mhtx001557.g.t2	0
262.775	-0.436292	0.189239	-2.3055	0.0211383	0.0786118	Mhtx001557.g.t3	0
7.2024	0.0981785	0.808012	0.121506	0.90329	0.961256	Mhtx001558.g.t1	0
2.58935	-0.357312	1.33031	-0.268593	0.788243	0.907303	Mhtx001559.g.t1	0
412.192	-0.245131	0.105194	-2.33028	0.0197914	0.0746632	Mhtx001560.g.t1	0
29.0502	-0.0940573	0.465511	-0.202052	0.839876	0.93319	Mhtx001563.g.t1	0
50.6854	-0.0987503	0.296123	-0.333477	0.738774	0.880842	Mhtx001563.g.t2	0
2.27833	0.313879	1.16276	0.269943	0.787204	0.906814	Mhtx001564.g.t1	0
10.2181	0.508031	0.743274	0.683503	0.494289	0.714388	Mhtx001565.g.t1	0
199.601	0.466287	0.155657	2.9956	0.00273903	0.0151089	Mhtx001566.g.t1	Up-in-A
181.913	-0.686122	0.163199	-4.2042	2.62009e-05	0.000259716	Mhtx001567.g.t1	Up-in-H
54.3849	-0.191651	0.249129	-0.769286	0.441724	0.67102	Mhtx001568.g.t1	0
6.06724	-0.623409	0.875244	-0.712269	0.476298	0.699868	Mhtx001569.g.t1	0
190.538	-1.27367	1.70615	-0.746513	0.455357	0.683012	Mhtx001571.g.t1	0
161.705	-1.71576	0.264419	-6.48878	8.65339e-11	1.9162e-09	Mhtx001571.g.t2	Up-in-H
107.758	-1.36828	3.72709	-0.367117	0.713531	0.866247	Mhtx001571.g.t3	0
710.416	0.0291869	0.135301	0.215718	0.829208	0.927708	Mhtx001572.g.t1	0
141.182	-0.136143	0.14711	-0.925449	0.354732	0.586649	Mhtx001573.g.t1	0
3.93863	-0.332193	0.900743	-0.368799	0.712277	0.865956	Mhtx001574.g.t1	0
89.7461	0.204444	0.213537	0.95742	0.338355	0.570192	Mhtx001575.g.t1	0
175.672	0.0541155	0.155144	0.348807	0.727234	0.874633	Mhtx001577.g.t2	0
77.0727	-1.53599	0.361699	-4.24658	2.17057e-05	0.000218681	Mhtx001578.g.t1	Up-in-H
3.16485	5.06234	1.68042	3.01254	0.00259074	0.0144223	Mhtx001579.g.t1	Up-in-A
12.0883	0.329729	0.653616	0.504469	0.613932	0.803299	Mhtx001580.g.t1	0
2.04902	3.3655	1.84793	1.82122	0.0685727	0.189341	Mhtx001582.g.t1	0
3.76894	-0.823068	1.00133	-0.821971	0.411093	0.642006	Mhtx001583.g.t1	0
576.142	1.69546	0.396984	4.27084	1.94738e-05	0.000198032	Mhtx001584.g.t1	Up-in-A
12.4997	-0.127367	0.582027	-0.218833	0.82678	0.926507	Mhtx001585.g.t1	0
29.6735	8.30963	1.23712	6.71694	1.85586e-11	4.40561e-10	Mhtx001586.g.t1	Up-in-A
19.3722	1.01388	3.64448	0.278197	0.780861	0.903596	Mhtx001586.g.t2	0
64.0069	-1.10781	0.27554	-4.02048	5.80787e-05	0.00053041	Mhtx001586.g.t3	Up-in-H
14.3584	-7.3419	2.41297	-3.04268	0.00234481	0.0132816	Mhtx001586.g.t5	Up-in-H
1.83218	2.05676	1.68587	1.22	0.222464	0.433987	Mhtx001587.g.t1	0
1829.68	0.432352	0.189856	2.27726	0.0227706	0.0834383	Mhtx001590.g.t2	0
337.81	0.0603014	0.108664	0.554933	0.57894	0.779253	Mhtx001591.g.t1	0
51.4831	-1.19305	0.657735	-1.81387	0.069697	0.191742	Mhtx001592.g.t1	0
40.8767	-0.0395531	0.374047	-0.105744	0.915786	0.96671	Mhtx001592.g.t2	0
7.9719	-0.553432	1.8387	-0.300991	0.763421	0.89432	Mhtx001593.g.t1	0
115.17	-1.15945	0.283347	-4.09199	4.27689e-05	0.000402337	Mhtx001593.g.t2	Up-in-H
20.9131	-0.932855	1.82569	-0.510959	0.609379	0.799923	Mhtx001593.g.t3	0
235.785	0.166611	0.177779	0.937178	0.348667	0.580467	Mhtx001595.g.t2	0
166.085	0.0611994	0.133494	0.458443	0.646634	0.823719	Mhtx001597.g.t1	0
735.137	0.428399	0.0834609	5.13293	2.8526e-07	3.97511e-06	Mhtx001599.g.t2	Up-in-A
122.366	0.0656061	0.435837	0.150529	0.880347	0.950915	Mhtx001599.g.t3	0
37.822	1.63568	3.73174	0.438316	0.661157	0.833309	Mhtx001599.g.t4	0
167.352	0.350633	0.329569	1.06391	0.287368	0.514348	Mhtx001599.g.t5	0
45.1555	0.0282356	2.65636	0.0106295	0.991519	0.996314	Mhtx001601.g.t1	0
262.146	-0.383494	0.462103	-0.829889	0.406602	0.637689	Mhtx001601.g.t2	0
1457.15	-0.264835	0.366984	-0.721654	0.470507	0.694816	Mhtx001601.g.t3	0
44.3043	-8.96731	3.90779	-2.29473	0.0217487	0.0804359	Mhtx001601.g.t4	0
18.2131	-0.619483	0.529005	-1.17103	0.241585	0.459054	Mhtx001602.g.t1	0
118.364	0.32012	0.200923	1.59325	0.111104	0.26922	Mhtx001603.g.t2	0
16.4735	1.17254	2.46589	0.475501	0.63443	0.816248	Mhtx001603.g.t3	0
82.9168	-0.380001	0.28013	-1.35652	0.174935	0.369764	Mhtx001604.g.t1	0
20.4335	1.89538	0.500725	3.78527	0.000153539	0.00126569	Mhtx001606.g.t1	Up-in-A
248.372	0.134871	0.192146	0.701919	0.48273	0.705248	Mhtx001607.g.t1	0
191.349	0.0065014	0.227321	0.0286001	0.977184	0.990139	Mhtx001608.g.t1	0
8.74571	-2.74728	2.33565	-1.17624	0.2395	0.456481	Mhtx001608.g.t2	0
844.982	0.517577	0.135836	3.81032	0.000138786	0.00115672	Mhtx001609.g.t1	Up-in-A
150.477	0.118526	0.193168	0.613589	0.539487	0.749798	Mhtx001611.g.t1	0
40.301	1.63747	3.73133	0.438844	0.660774	0.833111	Mhtx001612.g.t1	0
154.654	0.576438	0.181761	3.17141	0.001517	0.00926668	Mhtx001612.g.t2	Up-in-A
76.5624	0.201197	0.30939	0.650302	0.515497	0.731764	Mhtx001612.g.t3	0
124.48	0.682509	0.290204	2.35182	0.0186816	0.0713589	Mhtx001612.g.t6	0
120.04	0.94223	1.6967	0.555331	0.578669	0.779135	Mhtx001612.g.t7	0
1.80553	2.12367	1.6715	1.27052	0.2039	0.409871	Mhtx001614.g.t1	0
165.223	0.318453	0.130579	2.43878	0.0147368	0.0592714	Mhtx001615.g.t1	0
2.98843	0.269227	1.07422	0.250626	0.802104	0.914577	Mhtx001618.g.t1	0
2.52697	-0.0189338	2.52438	-0.00750038	0.994016	0.997529	Mhtx001619.g.t1	0
10.9753	-0.816703	1.25506	-0.650729	0.515221	0.731544	Mhtx001620.g.t1	0
14.2595	0.537753	0.935632	0.574748	0.565461	0.76984	Mhtx001620.g.t2	0
2.81421	0.425253	1.26293	0.336719	0.736329	0.879757	Mhtx001621.g.t1	0
551.525	0.208585	0.122014	1.70952	0.087355	0.226831	Mhtx001622.g.t1	0
110.917	0.0415659	0.231967	0.179188	0.85779	0.941694	Mhtx001624.g.t1	0
43.3024	-1.32711	0.638757	-2.07765	0.0377414	0.122081	Mhtx001625.g.t1	0
64.0756	-1.13432	3.72833	-0.304243	0.760943	0.893004	Mhtx001625.g.t4	0
276.601	0.127597	0.309458	0.412323	0.680103	0.845638	Mhtx001625.g.t5	0
88.4766	-0.116507	0.190742	-0.610809	0.541326	0.751039	Mhtx001625.g.t7	0
2.67635	0.867519	1.5312	0.566561	0.571013	0.773887	Mhtx001626.g.t1	0
31.2162	-0.452664	0.368226	-1.22931	0.218956	0.429603	Mhtx001627.g.t1	0
79.3003	-0.885998	0.235302	-3.76536	0.000166308	0.00135641	Mhtx001628.g.t2	Up-in-H
235.181	-0.269997	0.157639	-1.71276	0.086757	0.225659	Mhtx001630.g.t1	0
7.65961	-0.0172215	0.726853	-0.0236933	0.981097	0.991954	Mhtx001632.g.t1	0
6.60519	-1.88658	3.36184	-0.561175	0.574678	0.776403	Mhtx001634.g.t1	0
41.6057	-1.58456	0.487213	-3.2523	0.00114474	0.00727088	Mhtx001634.g.t2	Up-in-H
11.1181	1.32202	1.75446	0.75352	0.451138	0.679671	Mhtx001635.g.t1	0
111.288	-0.515923	0.601477	-0.85776	0.391025	0.622517	Mhtx001636.g.t1	0
14.6294	-1.28276	0.605625	-2.11807	0.0341687	0.113243	Mhtx001637.g.t1	0
19.749	-0.105701	0.532157	-0.198627	0.842555	0.934152	Mhtx001638.g.t1	0
26.4965	0.152376	0.389369	0.391341	0.695545	0.85576	Mhtx001640.g.t1	0
13.414	3.27214	2.59577	1.26057	0.207466	0.414638	Mhtx001644.g.t2	0
318.81	11.7269	1.18582	9.88926	4.63445e-23	3.0936e-21	Mhtx001644.g.t7	Up-in-A
1030.11	8.97329	0.464568	19.3153	3.99096e-83	4.46431e-80	Mhtx001645.g.t1	Up-in-A
63.7334	-0.621353	0.241494	-2.57295	0.0100835	0.0438204	Mhtx001646.g.t1	Up-in-H
335.212	0.24816	0.145416	1.70656	0.0879047	0.227825	Mhtx001648.g.t1	0
791.331	0.0601458	0.0723226	0.831632	0.405617	0.636686	Mhtx001652.g.t1	0
37.9547	-1.51651	0.50935	-2.97735	0.00290756	0.0158741	Mhtx001653.g.t1	Up-in-H
95.8514	2.65052	3.72914	0.710759	0.477234	0.700677	Mhtx001654.g.t1	0
725.393	-0.488087	0.220644	-2.21211	0.0269593	0.0947967	Mhtx001654.g.t2	0
537.461	-0.210219	0.272662	-0.770987	0.440715	0.670177	Mhtx001656.g.t2	0
34.0789	-1.16527	3.73133	-0.312294	NA	NA	Mhtx001657.g.t1	0
2224.84	0.204158	0.11598	1.76029	0.0783584	0.209649	Mhtx001657.g.t3	0
32.1732	0.360911	3.73088	0.0967363	NA	NA	Mhtx001657.g.t7	0
110.413	0.0416601	0.28594	0.145695	0.884162	0.952544	Mhtx001657.g.t8	0
3.99652	1.94961	3.38541	0.575886	0.564692	0.769303	Mhtx001658.g.t2	0
469.315	0.427076	0.111849	3.81833	0.000134356	0.00112488	Mhtx001658.g.t5	Up-in-A
65.2853	-0.125457	0.218173	-0.575035	0.565267	0.769718	Mhtx001659.g.t1	0
9.90166	-1.78385	0.646127	-2.76084	0.00576525	0.0279766	Mhtx001661.g.t1	Up-in-H
2.16901	-0.655578	3.44141	-0.190497	0.84892	0.937617	Mhtx001662.g.t1	0
5.47411	0.252178	0.867462	0.290708	0.771274	0.898445	Mhtx001663.g.t1	0
1.80245	0.210268	1.26269	0.166524	0.867745	0.946095	Mhtx001664.g.t1	0
91.7167	0.199412	0.203565	0.9796	0.327284	0.558262	Mhtx001665.g.t1	0
366.779	-0.478019	0.142211	-3.36134	0.000775651	0.00520778	Mhtx001666.g.t1	Up-in-H
438.156	0.403893	0.0936491	4.31284	1.61171e-05	0.000166326	Mhtx001667.g.t3	Up-in-A
119.418	-0.160146	0.235527	-0.679946	0.496538	0.716193	Mhtx001667.g.t4	0
140.701	-0.107517	0.181615	-0.592004	0.553848	0.76077	Mhtx001669.g.t1	0
52.7185	-0.557461	0.268838	-2.0736	0.0381169	0.122951	Mhtx001670.g.t1	0
116.269	-0.116082	0.174234	-0.666242	0.505256	0.723722	Mhtx001671.g.t1	0
188.149	-0.0567146	0.168967	-0.335656	0.737131	0.880198	Mhtx001671.g.t2	0
1.42267	1.83956	2.26839	0.810954	0.417392	0.648349	Mhtx001672.g.t1	0
2.77521	0.28805	1.42833	0.201668	0.840176	0.933276	Mhtx001673.g.t1	0
112.216	7.05643	0.761058	9.27187	1.82919e-20	1.01998e-18	Mhtx001674.g.t1	Up-in-A
113.961	-0.187314	0.166377	-1.12584	0.260233	0.482135	Mhtx001676.g.t1	0
6.7823	-0.536256	0.792089	-0.677014	0.498397	0.717852	Mhtx001678.g.t1	0
23.4149	-0.884086	0.383854	-2.30318	0.0212685	0.0790002	Mhtx001679.g.t1	0
249.463	0.527184	0.187928	2.80524	0.00502789	0.0249898	Mhtx001681.g.t3	Up-in-A
22.8411	1.61842	0.505222	3.20339	0.0013582	0.00843768	Mhtx001686.g.t1	Up-in-A
289.427	0.243915	0.1167	2.0901	0.0366092	0.119349	Mhtx001688.g.t1	0
67.9216	-0.163084	0.213608	-0.763472	0.445182	0.673825	Mhtx001690.g.t2	0
61.169	-0.243083	0.23505	-1.03417	0.301055	0.529732	Mhtx001690.g.t3	0
42.2473	-1.75141	0.961885	-1.82082	0.0686348	0.189498	Mhtx001691.g.t1	0
464.527	0.562314	0.178487	3.15044	0.00163022	0.0098282	Mhtx001694.g.t2	Up-in-A
2679.45	0.524064	0.116219	4.50928	6.50491e-06	7.23695e-05	Mhtx001694.g.t4	Up-in-A
169.237	0.125447	0.142885	0.877958	0.379967	0.611318	Mhtx001697.g.t2	0
50.9065	-0.404508	0.303953	-1.33083	0.183246	0.381204	Mhtx001698.g.t1	0
86.8667	0.398782	0.431389	0.924412	0.355272	0.587236	Mhtx001699.g.t1	0
142.067	0.772534	0.251845	3.06749	0.00215862	0.0124001	Mhtx001699.g.t2	Up-in-A
35.3292	-3.04434	1.49765	-2.03274	0.0420789	0.132376	Mhtx001700.g.t1	0
994.248	-0.283783	0.0932117	-3.0445	0.00233064	0.0132156	Mhtx001700.g.t2	Up-in-H
92.9872	0.319843	0.193609	1.65201	0.0985333	0.247191	Mhtx001701.g.t1	0
3.4034	-1.76779	1.06719	-1.65649	0.0976218	0.245662	Mhtx001702.g.t1	0
12.1812	-1.4348	0.568705	-2.52293	0.0116381	0.0491096	Mhtx001703.g.t1	Up-in-H
13.2301	-0.6013	0.565501	-1.06331	0.287644	0.514616	Mhtx001704.g.t1	0
211.63	0.0201921	0.121329	0.166425	0.867823	0.946105	Mhtx001705.g.t1	0
102.834	-0.241325	0.170641	-1.41423	0.157295	0.343574	Mhtx001706.g.t1	0
1450.15	0.767195	0.133952	5.72738	1.01996e-08	1.76598e-07	Mhtx001707.g.t1	Up-in-A
410.107	0.849392	0.137072	6.1967	5.76598e-10	1.15176e-08	Mhtx001708.g.t1	Up-in-A
97.4583	0.556676	0.211581	2.63103	0.00851269	0.0383404	Mhtx001710.g.t1	Up-in-A
356.12	0.0944482	0.267133	0.353563	0.723666	0.872531	Mhtx001711.g.t1	0
1.86146	2.2245	2.22571	0.999457	0.317573	0.547876	Mhtx001713.g.t1	0
17.4339	-1.80712	0.570755	-3.16619	0.00154449	0.00940194	Mhtx001715.g.t1	Up-in-H
852.22	-0.116273	0.104881	-1.10862	0.267593	0.491025	Mhtx001716.g.t1	0
113.072	-0.372764	0.25829	-1.4432	0.148964	0.330818	Mhtx001718.g.t1	0
28.7435	-0.360079	0.441529	-0.815527	0.414771	0.645443	Mhtx001719.g.t1	0
22.6134	-1.19123	1.03322	-1.15293	0.248939	0.468294	Mhtx001720.g.t1	0
100.772	-0.630374	0.266428	-2.36602	0.0179803	0.0693041	Mhtx001720.g.t2	0
20.5712	1.28971	3.54582	0.363726	0.716063	0.867899	Mhtx001720.g.t3	0
41.346	0.932329	1.21756	0.765739	0.443832	0.672653	Mhtx001724.g.t1	0
63.2224	-0.348717	0.347162	-1.00448	0.315147	0.545373	Mhtx001724.g.t2	0
157.709	0.0693982	0.163449	0.424587	0.671138	0.839625	Mhtx001724.g.t3	0
47.8143	0.0470773	0.360452	0.130606	0.896087	0.958287	Mhtx001724.g.t4	0
197.479	-0.106211	0.143499	-0.74015	0.459209	0.686397	Mhtx001728.g.t1	0
82.86	-0.298345	0.221089	-1.34944	0.177197	0.373007	Mhtx001729.g.t1	0
3.29435	-0.378897	1.2379	-0.306079	0.759544	0.892251	Mhtx001731.g.t1	0
1.97922	-1.63739	1.43494	-1.14108	0.253836	0.474324	Mhtx001732.g.t1	0
53.0854	1.39551	0.295595	4.72102	2.3467e-06	2.82354e-05	Mhtx001733.g.t1	Up-in-A
142.104	0.32193	0.159756	2.01513	0.0438912	0.1363	Mhtx001734.g.t1	0
5.60284	4.87498	1.43947	3.38666	0.000707503	0.00481237	Mhtx001736.g.t1	Up-in-A
13.3499	-0.0614797	0.606696	-0.101335	0.919284	0.968051	Mhtx001740.g.t1	0
14.0188	-1.13816	0.669232	-1.7007	0.0890002	0.229809	Mhtx001740.g.t2	0
20.7795	-1.16541	0.499345	-2.33389	0.0196016	0.0741292	Mhtx001741.g.t1	0
197.859	0.37479	0.160206	2.33942	0.0193136	0.0733103	Mhtx001744.g.t1	0
3.1856	0.166999	0.981332	0.170176	0.864872	0.944746	Mhtx001745.g.t1	0
2.72045	-2.2337	1.50318	-1.48598	0.137283	0.312338	Mhtx001746.g.t1	0
22.8518	0.0651321	0.447861	0.145429	0.884372	0.952659	Mhtx001747.g.t1	0
370.115	-0.0289354	0.0973682	-0.297175	0.766333	0.895867	Mhtx001748.g.t3	0
258.194	0.610325	0.156462	3.90078	9.58852e-05	0.00083087	Mhtx001749.g.t1	Up-in-A
79.1068	0.577602	0.307497	1.87839	0.0603272	0.172429	Mhtx001750.g.t1	0
123.754	0.1276	0.165648	0.770308	0.441117	0.67056	Mhtx001750.g.t2	0
121.248	0.271484	0.169528	1.60141	0.109285	0.26607	Mhtx001750.g.t3	0
5.50313	5.87117	2.67051	2.19852	0.0279124	0.0972953	Mhtx001750.g.t5	0
44.6688	1.30001	0.453653	2.86566	0.00416142	0.0213829	Mhtx001750.g.t6	Up-in-A
1.59868	-4.18101	2.78239	-1.50267	0.132925	0.304996	Mhtx001750.g.t7	0
54.1595	-0.675368	0.519006	-1.30127	0.193165	0.395502	Mhtx001750.g.t8	0
54.3907	-1.02074	0.455899	-2.23897	0.0251579	0.0900405	Mhtx001752.g.t2	0
65.8447	-0.675875	0.302438	-2.23475	0.0254335	0.0907717	Mhtx001752.g.t3	0
5.73268	0.971228	0.872342	1.11336	0.265555	0.488669	Mhtx001753.g.t1	0
77.6697	2.29871	0.4823	4.76615	1.87779e-06	2.30365e-05	Mhtx001754.g.t1	Up-in-A
92.7171	0.304189	0.209267	1.45359	0.146059	0.32629	Mhtx001755.g.t1	0
503.503	0.11673	0.0870628	1.34076	0.179999	0.376864	Mhtx001757.g.t2	0
4.94111	-0.101215	0.82756	-0.122306	0.902657	0.961028	Mhtx001758.g.t1	0
64.2905	-0.490447	0.242456	-2.02283	0.0430907	0.13455	Mhtx001759.g.t1	0
2633.95	0.503506	0.172161	2.92463	0.00344871	0.0182648	Mhtx001760.g.t1	Up-in-A
391.951	0.644637	0.150501	4.28326	1.84172e-05	0.000187988	Mhtx001760.g.t3	Up-in-A
219.328	-0.596318	0.244327	-2.44065	0.0146607	0.0590684	Mhtx001761.g.t1	0
34.9737	0.830394	1.19879	0.692695	0.488501	0.709601	Mhtx001761.g.t2	0
16.9747	-0.651637	2.57984	-0.252588	0.800586	0.913619	Mhtx001761.g.t3	0
173.378	-0.416081	0.179807	-2.31403	0.0206658	0.0772592	Mhtx001762.g.t1	0
57.1676	0.0162384	0.423294	0.0383621	0.969399	0.9878	Mhtx001762.g.t2	0
190.933	-0.685883	0.137766	-4.9786	6.40457e-07	8.46771e-06	Mhtx001764.g.t1	Up-in-H
455.523	-0.026512	0.14474	-0.18317	0.854665	0.940053	Mhtx001766.g.t1	0
1549.63	0.355574	0.130791	2.71865	0.00655495	0.0310895	Mhtx001767.g.t1	Up-in-A
103.548	9.13701	1.20404	7.58866	3.23243e-14	1.02072e-12	Mhtx001768.g.t1	Up-in-A
71.8464	0.0328737	0.216334	0.151958	0.87922	0.950496	Mhtx001769.g.t1	0
6.03733	-0.243519	0.879435	-0.276904	0.781854	0.904144	Mhtx001771.g.t1	0
306.931	0.122491	0.128808	0.950956	0.341627	0.573323	Mhtx001773.g.t2	0
5705.66	0.0484908	0.100593	0.482051	0.62977	0.813213	Mhtx001778.g.t1	0
25.0589	-0.470236	0.502137	-0.93647	0.349031	0.580731	Mhtx001780.g.t1	0
4.67723	-1.95084	0.952032	-2.04913	0.040449	0.128442	Mhtx001782.g.t1	0
39.7412	-0.583741	0.60856	-0.959218	0.337449	0.56921	Mhtx001784.g.t2	0
42.2265	-0.539898	0.328232	-1.64486	0.0999978	0.249818	Mhtx001784.g.t3	0
7.97611	-1.56135	0.988098	-1.58016	0.11407	0.274056	Mhtx001784.g.t4	0
5.87355	-3.16769	1.32488	-2.39093	0.0168058	0.0656396	Mhtx001784.g.t5	0
12.9287	0.129304	0.726275	0.178037	0.858694	0.942237	Mhtx001786.g.t1	0
15.2679	-1.00711	0.509086	-1.97828	0.0478977	0.145314	Mhtx001787.g.t1	0
3.18944	0.529746	1.86636	0.28384	0.776533	0.901413	Mhtx001789.g.t1	0
21.015	-7.89134	3.90893	-2.0188	0.0435081	0.135429	Mhtx001790.g.t1	0
3.38716	-0.307141	1.05898	-0.290035	0.77179	0.898875	Mhtx001792.g.t1	0
142.606	-0.246724	0.157377	-1.56772	0.116946	0.278666	Mhtx001793.g.t1	0
5.54865	0.611116	0.840784	0.726841	0.467323	0.692731	Mhtx001794.g.t1	0
1658.91	0.223803	0.079625	2.81072	0.00494313	0.0246516	Mhtx001797.g.t1	Up-in-A
114.134	-0.944382	0.21504	-4.39166	1.1249e-05	0.00011946	Mhtx001798.g.t1	Up-in-H
132.365	7.00889	0.623475	11.2417	2.54544e-29	2.51236e-27	Mhtx001800.g.t1	Up-in-A
33.7534	-0.475881	0.319193	-1.49089	0.135991	0.310335	Mhtx001801.g.t1	0
121.44	-0.471826	0.253409	-1.86191	0.0626152	0.177239	Mhtx001802.g.t1	0
507.095	-0.133899	0.131163	-1.02086	0.307322	0.53683	Mhtx001803.g.t1	0
14.5791	0.576866	0.649468	0.888213	0.374426	0.605775	Mhtx001805.g.t1	0
217.822	0.288491	0.123852	2.32932	0.0198423	0.0748246	Mhtx001806.g.t1	0
161.013	-1.04223	0.225379	-4.62435	3.75773e-06	4.37304e-05	Mhtx001807.g.t1	Up-in-H
25.4672	-8.16843	3.90855	-2.08989	0.0366279	0.119372	Mhtx001808.g.t1	0
108.789	-1.50725	0.400035	-3.76779	0.000164696	0.00134534	Mhtx001808.g.t10	Up-in-H
191.356	-1.44202	0.392502	-3.6739	0.000238875	0.00187334	Mhtx001808.g.t11	Up-in-H
30.0759	-2.97377	1.54395	-1.92608	0.0540949	0.15928	Mhtx001808.g.t12	0
4494.97	-1.35364	0.261385	-5.17872	2.23411e-07	3.1707e-06	Mhtx001808.g.t2	Up-in-H
1581.77	-1.17421	0.213653	-5.49588	3.88756e-08	6.23666e-07	Mhtx001808.g.t5	Up-in-H
41.9798	-8.88956	3.90784	-2.2748	0.022918	0.0838614	Mhtx001808.g.t6	0
7.70085	-2.97805	1.61723	-1.84145	0.0655563	0.183177	Mhtx001808.g.t9	0
1084.72	0.0336795	0.127867	0.263394	0.792247	0.909332	Mhtx001810.g.t1	0
34.0878	0.304279	0.841381	0.361642	0.717619	0.869036	Mhtx001810.g.t2	0
1346.35	-0.164591	0.078229	-2.10396	0.035382	0.116294	Mhtx001810.g.t3	0
376.23	-0.0708105	0.206926	-0.342201	0.732199	0.877518	Mhtx001810.g.t4	0
182.298	0.0743861	0.175531	0.423777	0.671729	0.840065	Mhtx001811.g.t1	0
29.6128	8.30695	1.26582	6.56249	5.29162e-11	1.20132e-09	Mhtx001813.g.t1	Up-in-A
1.99481	2.34951	1.45784	1.61165	0.107039	0.26228	Mhtx001814.g.t1	0
204.539	-0.138034	0.130776	-1.0555	0.291196	0.51846	Mhtx001817.g.t1	0
128.706	0.481318	0.283876	1.69552	0.0899767	0.231682	Mhtx001818.g.t1	0
1291.97	0.296616	0.169449	1.75047	0.0800367	0.212815	Mhtx001820.g.t1	0
67.6379	2.75404	3.7312	0.73811	NA	NA	Mhtx001820.g.t2	0
141.757	0.437106	0.150085	2.9124	0.00358666	0.0188745	Mhtx001820.g.t4	Up-in-A
3.65595	-1.58032	1.16874	-1.35215	0.176328	0.371664	Mhtx001821.g.t1	0
35.7827	-0.145121	2.4823	-0.0584623	0.95338	0.981106	Mhtx001823.g.t1	0
19.9726	-2.4377	1.58233	-1.54058	0.12342	0.289674	Mhtx001825.g.t1	0
18.5721	1.31043	1.15901	1.13065	0.258204	0.479552	Mhtx001825.g.t2	0
7.84204	-1.25069	0.728047	-1.71787	0.0858208	0.223902	Mhtx001826.g.t1	0
3.41024	-1.0276	1.08815	-0.944352	0.34499	0.577051	Mhtx001828.g.t1	0
93.666	4.58145	0.365383	12.5388	4.58057e-36	6.47843e-34	Mhtx001829.g.t1	Up-in-A
109.244	0.473201	0.204358	2.31556	0.0205825	0.0770259	Mhtx001832.g.t1	0
412.566	0.0358144	0.160371	0.223322	0.823285	0.924523	Mhtx001833.g.t1	0
3.34252	0.388825	1.18667	0.32766	0.743169	0.883609	Mhtx001834.g.t1	0
86.1816	-0.670259	0.181224	-3.69852	0.00021686	0.00171932	Mhtx001835.g.t1	Up-in-H
89.0618	0.063796	0.220943	0.288744	0.772777	0.899741	Mhtx001836.g.t1	0
351.512	-0.0497462	0.130151	-0.382218	0.702299	0.859543	Mhtx001837.g.t2	0
17.9595	0.463431	0.452565	1.02401	0.305831	0.535147	Mhtx001838.g.t1	0
120.211	-0.348562	0.384735	-0.905977	0.364948	0.596435	Mhtx001839.g.t1	0
53.5615	-0.207894	0.24272	-0.856519	0.391711	0.623098	Mhtx001839.g.t10	0
13.8818	0.361949	0.79936	0.452799	0.650694	0.826461	Mhtx001839.g.t11	0
89.721	-0.399321	0.250731	-1.59263	0.111244	0.269485	Mhtx001839.g.t12	0
132.337	-0.340876	0.297829	-1.14453	0.252402	0.472497	Mhtx001839.g.t13	0
88.2096	-0.511092	0.323102	-1.58183	0.113689	0.273437	Mhtx001839.g.t15	0
31.0891	-0.399613	0.406609	-0.982792	0.32571	0.556926	Mhtx001839.g.t2	0
24.2719	-0.560026	0.701902	-0.797869	0.424947	0.655378	Mhtx001839.g.t3	0
76.8279	-0.431752	0.327248	-1.31934	0.187055	0.386832	Mhtx001839.g.t6	0
47.436	0.697451	0.864173	0.807074	0.419624	0.65043	Mhtx001839.g.t7	0
15.246	0.599545	2.53224	0.236765	0.812839	0.919225	Mhtx001839.g.t8	0
90.0918	-0.643541	0.209997	-3.06452	0.00218017	0.0124948	Mhtx001839.g.t9	Up-in-H
86.8077	-1.38188	0.250073	-5.5259	3.27793e-08	5.32343e-07	Mhtx001840.g.t1	Up-in-H
1.9098	-0.993741	1.8596	-0.534386	0.593075	0.789336	Mhtx001842.g.t1	0
70.6577	-0.218097	0.258322	-0.844282	0.398512	0.629576	Mhtx001845.g.t1	0
30.6335	0.0478829	1.2615	0.0379571	0.969722	0.987839	Mhtx001846.g.t1	0
160.195	-0.974436	0.304845	-3.1965	0.00139108	0.00860717	Mhtx001846.g.t2	Up-in-H
17.9095	-0.573846	1.22198	-0.469605	0.638637	0.818877	Mhtx001846.g.t3	0
89.4313	0.218015	0.197722	1.10264	0.270184	0.493839	Mhtx001847.g.t1	0
219.048	-0.431951	0.162519	-2.65785	0.00786404	0.0359318	Mhtx001848.g.t1	Up-in-H
7.34742	-0.725872	0.742474	-0.97764	0.328253	0.559293	Mhtx001849.g.t1	0
2.11743	1.00336	1.37682	0.728748	0.466156	0.692011	Mhtx001850.g.t1	0
32.2453	1.2085	0.334743	3.61024	0.000305913	0.00232999	Mhtx001850.g.t2	Up-in-A
93.4654	-0.202649	0.207708	-0.975641	0.329242	0.560257	Mhtx001850.g.t3	0
132.108	-0.390269	0.197807	-1.97298	0.0484983	0.14663	Mhtx001853.g.t10	0
52.1946	-1.04634	0.267011	-3.91872	8.90214e-05	0.000777967	Mhtx001853.g.t11	Up-in-H
2.48311	-4.81559	2.84468	-1.69284	0.0904858	0.232636	Mhtx001853.g.t3	0
58.8674	-1.12962	0.233613	-4.83545	1.32844e-06	1.67939e-05	Mhtx001853.g.t4	Up-in-H
22.8217	-0.688011	0.456775	-1.50623	0.132007	0.303456	Mhtx001853.g.t5	0
79.9972	-1.27844	0.464774	-2.75068	0.00594723	0.0286936	Mhtx001853.g.t6	Up-in-H
43.4441	-0.945674	0.340858	-2.7744	0.00553044	0.0270219	Mhtx001853.g.t7	Up-in-H
2.50383	0.0227224	1.82186	0.0124721	0.990049	0.995673	Mhtx001853.g.t8	0
2.39183	1.41233	1.3273	1.06406	0.2873	0.514274	Mhtx001854.g.t1	0
306.022	-0.0931542	0.1836	-0.507376	0.611891	0.801908	Mhtx001855.g.t1	0
93.0347	0.402916	0.189	2.13183	0.0330207	0.11044	Mhtx001855.g.t2	0
55.1949	1.67604	2.48659	0.674032	NA	NA	Mhtx001855.g.t4	0
1.97975	1.31182	2.31417	0.566864	0.570806	0.773778	Mhtx001855.g.t5	0
2.40199	-1.84636	1.4315	-1.28981	0.197117	0.400645	Mhtx001856.g.t1	0
1.85707	-2.17771	1.91599	-1.1366	0.255707	0.476464	Mhtx001857.g.t1	0
6.65222	-6.2314	2.58892	-2.40695	0.0160865	0.0634693	Mhtx001858.g.t1	0
204.101	-0.921898	0.211269	-4.36362	1.27927e-05	0.000134615	Mhtx001858.g.t2	Up-in-H
73.7781	-1.41199	0.253549	-5.56891	2.5634e-08	4.23948e-07	Mhtx001859.g.t1	Up-in-H
43.3006	-0.812633	0.366846	-2.21519	0.026747	0.0942297	Mhtx001860.g.t1	0
12.6635	-1.23065	0.590833	-2.08291	0.0372597	0.120894	Mhtx001860.g.t3	0
7.43382	-0.1664	0.739809	-0.224923	0.822039	0.923765	Mhtx001860.g.t4	0
54.7499	-0.333071	0.250303	-1.33067	0.183297	0.38126	Mhtx001860.g.t6	0
27.1466	0.290473	3.73193	0.0778345	0.93796	0.975096	Mhtx001861.g.t1	0
118.451	0.488184	0.287476	1.69817	0.0894748	0.230696	Mhtx001861.g.t3	0
503.736	0.0741558	0.215571	0.343997	0.730848	0.876695	Mhtx001861.g.t5	0
6.46458	-0.625548	0.937659	-0.667138	0.504684	0.72321	Mhtx001862.g.t1	0
338.693	0.436009	0.200366	2.17606	0.0295509	0.101627	Mhtx001863.g.t1	0
1.70477	-3.19595	2.25039	-1.42018	0.155556	0.341165	Mhtx001864.g.t1	0
6.56337	-1.27103	1.21747	-1.04399	0.296488	0.524668	Mhtx001864.g.t3	0
43.55	-0.73117	0.349796	-2.09028	0.0365928	0.119306	Mhtx001866.g.t1	0
86.2345	-1.80479	0.416047	-4.33795	1.43821e-05	0.000149887	Mhtx001871.g.t1	Up-in-H
48.6324	0.0844539	2.63125	0.0320964	0.974395	0.989296	Mhtx001871.g.t2	0
20.2178	1.2533	3.6047	0.347684	0.728077	0.875183	Mhtx001871.g.t3	0
77.3334	0.09113	0.261683	0.348246	0.727655	0.874997	Mhtx001875.g.t1	0
168.425	0.0219626	0.140957	0.15581	0.876183	0.949354	Mhtx001875.g.t2	0
71.2616	-0.0310876	0.235787	-0.131846	0.895106	0.957761	Mhtx001875.g.t3	0
101.194	0.559259	0.252165	2.21783	0.0265665	0.0937727	Mhtx001876.g.t1	0
3.0682	-2.06255	1.19183	-1.73057	0.0835288	0.219505	Mhtx001878.g.t1	0
62.7839	-0.910551	0.43099	-2.1127	0.0346267	0.114371	Mhtx001879.g.t2	0
4.04652	-0.501539	1.83128	-0.273873	0.784182	0.905379	Mhtx001879.g.t3	0
297.216	-1.3894	0.169246	-8.20935	2.22388e-16	8.69621e-15	Mhtx001879.g.t4	Up-in-H
4.79669	-0.372977	0.952717	-0.391487	0.695437	0.855718	Mhtx001880.g.t1	0
73.6069	-0.704929	0.258605	-2.72589	0.00641292	0.030569	Mhtx001881.g.t1	Up-in-H
34.399	0.230963	0.33939	0.680523	0.496173	0.715934	Mhtx001883.g.t1	0
74.1884	1.94369	1.54402	1.25885	0.208084	0.415516	Mhtx001884.g.t2	0
173.318	0.380651	0.307725	1.23699	0.216092	0.42611	Mhtx001884.g.t3	0
77.3084	-0.538577	3.72745	-0.144489	0.885114	0.953096	Mhtx001884.g.t4	0
725.023	0.249943	0.272871	0.915974	0.359681	0.591625	Mhtx001884.g.t5	0
2.50125	-0.761658	1.20452	-0.632333	0.527169	0.74064	Mhtx001885.g.t1	0
243.06	1.31323	0.175269	7.49266	6.74933e-14	2.06759e-12	Mhtx001886.g.t1	Up-in-A
48.976	-0.381935	0.258033	-1.48018	0.138825	0.314701	Mhtx001887.g.t1	0
96.3157	0.0945322	0.257133	0.36764	0.713142	0.866247	Mhtx001888.g.t1	0
245.805	0.170809	0.161232	1.0594	0.289418	0.516614	Mhtx001889.g.t1	0
488.838	-0.865237	0.185934	-4.65347	3.26387e-06	3.83093e-05	Mhtx001891.g.t1	Up-in-H
2.07988	1.02849	1.9569	0.525573	0.599185	0.793664	Mhtx001892.g.t1	0
3850.21	0.0808059	0.174736	0.462446	0.643761	0.821708	Mhtx001893.g.t1	0
886.491	4.26466	0.236855	18.0054	1.76759e-72	1.25479e-69	Mhtx001894.g.t6	Up-in-A
88.3801	-0.700747	0.254848	-2.74966	0.00596567	0.0287635	Mhtx001895.g.t1	Up-in-H
178.984	-0.150711	0.182985	-0.823625	0.410153	0.641324	Mhtx001897.g.t1	0
82.7952	-0.250247	0.240407	-1.04093	0.297909	0.526437	Mhtx001897.g.t3	0
124.468	-0.157429	0.179321	-0.877914	0.37999	0.61133	Mhtx001898.g.t1	0
20.3634	-0.957796	0.584748	-1.63796	0.101429	0.252115	Mhtx001900.g.t1	0
27.3409	0.311991	0.496012	0.629	0.529349	0.742087	Mhtx001901.g.t1	0
239.052	0.413926	0.204233	2.02674	0.0426892	0.133738	Mhtx001901.g.t2	0
8.59589	0.42237	1.23172	0.342911	0.731665	0.877048	Mhtx001901.g.t3	0
110.545	0.351177	0.168396	2.08542	0.0370308	0.120362	Mhtx001903.g.t2	0
108.503	0.364461	0.260202	1.40069	0.161308	0.34969	Mhtx001903.g.t3	0
17.1544	-0.798004	0.84073	-0.949179	0.342529	0.574472	Mhtx001903.g.t5	0
10.7901	-0.641281	0.565757	-1.13349	0.257008	0.478002	Mhtx001904.g.t1	0
107.161	0.355069	0.236225	1.5031	0.132813	0.304835	Mhtx001905.g.t1	0
269.963	0.303071	0.230744	1.31345	0.189031	0.389479	Mhtx001905.g.t2	0
167.227	0.542139	0.308541	1.75711	0.0788999	0.210783	Mhtx001905.g.t3	0
2.11297	4.46924	1.93161	2.31374	0.020682	0.0773118	Mhtx001906.g.t1	0
130.586	0.0341191	0.14315	0.238345	0.811613	0.918732	Mhtx001908.g.t1	0
238.755	-0.942767	0.175058	-5.38547	7.22574e-08	1.11323e-06	Mhtx001909.g.t1	Up-in-H
483.979	-0.063118	0.170746	-0.369661	0.711635	0.865668	Mhtx001910.g.t1	0
12.5214	-1.58062	0.612553	-2.58038	0.0098693	0.043048	Mhtx001912.g.t1	Up-in-H
60.0841	-0.401969	0.312019	-1.28828	0.197648	0.401452	Mhtx001913.g.t1	0
137.081	0.217813	0.177228	1.229	0.219072	0.429735	Mhtx001913.g.t2	0
1.74241	2.00604	2.0661	0.970935	0.331581	0.562847	Mhtx001914.g.t1	0
63.4751	7.53594	1.07089	7.0371	1.96284e-12	5.16807e-11	Mhtx001918.g.t1	Up-in-A
111.702	-0.0754993	0.176271	-0.428315	0.668422	0.837817	Mhtx001919.g.t1	0
1387.44	0.751646	0.150648	4.98943	6.05578e-07	8.03244e-06	Mhtx001920.g.t1	Up-in-A
374.364	-0.556106	0.163486	-3.40155	0.000670049	0.00459487	Mhtx001921.g.t1	Up-in-H
5.98283	2.58604	0.932056	2.77456	0.00552767	0.0270174	Mhtx001922.g.t1	Up-in-A
192.916	0.218748	0.131092	1.66865	0.0951861	0.241326	Mhtx001924.g.t1	0
4.5514	-0.790488	1.4596	-0.541577	0.58811	0.786257	Mhtx001927.g.t1	0
2346.24	-0.353443	0.108516	-3.25705	0.00112576	0.0071649	Mhtx001929.g.t1	Up-in-H
2083.7	-0.643598	0.104935	-6.1333	8.60765e-10	1.68385e-08	Mhtx001930.g.t1	Up-in-H
25.2334	-0.33041	0.41646	-0.793379	0.427557	0.657673	Mhtx001931.g.t1	0
100.898	-0.297454	0.192279	-1.54699	0.121866	0.287026	Mhtx001932.g.t1	0
10.627	-1.58632	0.628569	-2.5237	0.0116128	0.049025	Mhtx001933.g.t1	Up-in-H
165.261	-0.898476	0.526255	-1.7073	0.0877661	0.227578	Mhtx001934.g.t1	0
43.0403	0.103253	0.301015	0.343015	0.731587	0.87703	Mhtx001937.g.t1	0
199.123	0.181984	0.154675	1.17656	0.239372	0.456315	Mhtx001939.g.t1	0
4.47467	-1.77729	1.2276	-1.44778	0.14768	0.328856	Mhtx001941.g.t1	0
122.459	0.119882	0.27	0.444005	0.657039	0.830699	Mhtx001942.g.t1	0
16.958	-1.86538	1.79019	-1.042	0.297411	0.525812	Mhtx001942.g.t2	0
23.3134	-0.867944	1.19423	-0.726784	0.467358	0.692731	Mhtx001942.g.t3	0
28.3894	-0.248158	0.484035	-0.512687	0.60817	0.799074	Mhtx001943.g.t1	0
288.022	7.77472	0.913093	8.51471	1.67007e-17	7.24429e-16	Mhtx001944.g.t1	Up-in-A
273.442	0.188632	0.139465	1.35254	0.176204	0.371509	Mhtx001946.g.t1	0
25.0391	-1.16675	0.480834	-2.42651	0.0152447	0.0608471	Mhtx001947.g.t1	0
7.64527	-0.750985	0.932449	-0.80539	0.420595	0.651497	Mhtx001948.g.t1	0
32.0946	-1.14147	0.431107	-2.64777	0.00810243	0.036789	Mhtx001950.g.t1	Up-in-H
2.18036	0.0753124	1.85127	0.0406815	0.96755	0.987179	Mhtx001951.g.t1	0
82.0096	-0.202432	0.358573	-0.56455	0.57238	0.774942	Mhtx001952.g.t1	0
69.0614	0.728411	0.279499	2.60613	0.00915714	0.0406184	Mhtx001955.g.t1	Up-in-A
105.612	-0.0391579	0.177616	-0.220463	0.82551	0.92589	Mhtx001956.g.t1	0
357.74	4.30229	0.247213	17.4031	7.81163e-68	4.36907e-65	Mhtx001958.g.t1	Up-in-A
9.78562	-0.214963	0.808862	-0.26576	0.790424	0.908284	Mhtx001959.g.t1	0
69.1863	0.258477	0.254724	1.01474	0.310232	0.539797	Mhtx001960.g.t1	0
41.3572	-1.70408	0.451509	-3.7742	0.000160522	0.00131648	Mhtx001961.g.t1	Up-in-H
456.571	-0.238958	0.117554	-2.03275	0.0420777	0.132376	Mhtx001963.g.t2	0
109.851	0.144646	0.168945	0.856175	0.391901	0.623216	Mhtx001966.g.t1	0
124.401	10.3687	1.24136	8.35268	6.67327e-17	2.71895e-15	Mhtx001968.g.t1	Up-in-A
1387.22	0.358474	0.13189	2.71797	0.00656837	0.0311411	Mhtx001970.g.t1	Up-in-A
136.454	0.349952	0.182296	1.9197	0.0548963	0.160982	Mhtx001971.g.t1	0
24.8857	-0.109589	0.430171	-0.254756	0.798912	0.912772	Mhtx001972.g.t1	0
126.793	0.302961	0.245078	1.23618	0.216392	0.426475	Mhtx001973.g.t1	0
7.80749	0.547821	0.797126	0.687245	0.491928	0.712594	Mhtx001974.g.t1	0
538.746	0.281266	0.13715	2.05079	0.0402878	0.128084	Mhtx001975.g.t1	0
20.8298	-0.347647	0.420589	-0.82657	0.408481	0.639686	Mhtx001976.g.t1	0
15.5884	-1.43797	0.792325	-1.81487	0.0695433	0.191462	Mhtx001977.g.t1	0
149.804	0.181511	0.18094	1.00316	0.315785	0.546128	Mhtx001978.g.t1	0
226.035	-0.174832	0.209475	-0.834619	0.403932	0.634862	Mhtx001979.g.t1	0
1.70763	0.032141	1.40382	0.0228954	0.981734	0.992294	Mhtx001980.g.t1	0
327.065	0.140377	0.324761	0.432248	0.665561	0.83621	Mhtx001982.g.t1	0
37.9488	-0.817822	0.361406	-2.26289	0.0236425	0.0859504	Mhtx001985.g.t1	0
4.46474	0.482229	0.926398	0.520541	0.602686	0.795919	Mhtx001986.g.t1	0
1763.07	0.855151	0.304007	2.81293	0.00490924	0.0245156	Mhtx001987.g.t1	Up-in-A
263.196	-0.495092	0.582366	-0.850139	0.395248	0.626421	Mhtx001987.g.t2	0
5.45651	-2.05166	1.13859	-1.80193	0.0715558	0.195732	Mhtx001988.g.t1	0
152.958	0.349843	0.231847	1.50893	0.131315	0.302326	Mhtx001989.g.t1	0
164.47	0.190522	0.192341	0.990544	0.321908	0.552819	Mhtx001989.g.t3	0
30.6127	1.2618	0.394452	3.19887	0.00137967	0.00855375	Mhtx001989.g.t4	Up-in-A
7.38405	-0.156894	0.666418	-0.235429	0.813876	0.919659	Mhtx001989.g.t5	0
18.3905	-1.62444	0.594001	-2.73475	0.0062428	0.0298932	Mhtx001990.g.t1	Up-in-H
221.085	0.137413	0.147984	0.928561	0.353116	0.584998	Mhtx001991.g.t1	0
58.3922	-0.911902	1.68358	-0.541643	0.588064	0.786257	Mhtx001991.g.t2	0
7.95453	-6.48849	2.55519	-2.53934	0.0111063	0.0473853	Mhtx001992.g.t2	Up-in-H
1635.64	0.426258	0.175155	2.4336	0.0149496	0.059925	Mhtx001992.g.t4	0
21.5243	-0.90005	0.397478	-2.2644	0.0235495	0.0857135	Mhtx001993.g.t1	0
1125.22	0.237707	0.0775593	3.06485	0.00217782	0.0124871	Mhtx001994.g.t2	Up-in-A
239.857	0.188838	0.133547	1.41402	0.157357	0.343646	Mhtx001994.g.t3	0
365.151	0.181719	0.1118	1.62539	0.10408	0.257007	Mhtx001994.g.t4	0
9.55974	-0.911781	3.38047	-0.26972	0.787376	0.906898	Mhtx001994.g.t6	0
172.801	0.494454	0.231586	2.13508	0.0327549	0.10979	Mhtx001995.g.t1	0
32.3614	-0.76781	0.383294	-2.00318	0.0451575	0.139086	Mhtx001996.g.t1	0
143.899	-0.699276	0.242186	-2.88735	0.00388499	0.0201816	Mhtx001997.g.t1	Up-in-H
108.894	0.0866807	0.226335	0.382975	0.701738	0.859084	Mhtx001998.g.t1	0
113.305	0.906816	0.296136	3.06216	0.00219744	0.0125703	Mhtx001999.g.t2	Up-in-A
39.2706	1.12957	0.655464	1.72332	0.0848307	0.222066	Mhtx001999.g.t3	0
45.0592	1.22792	0.332638	3.69147	0.00022296	0.00176424	Mhtx001999.g.t4	Up-in-A
338.267	0.276424	0.197859	1.39708	0.16239	0.351396	Mhtx002000.g.t2	0
119.075	0.00115162	0.230038	0.00500622	0.996006	0.99832	Mhtx002002.g.t1	0
10.912	-0.427858	0.754133	-0.567351	0.570476	0.773554	Mhtx002003.g.t1	0
39.3832	-0.57551	0.552263	-1.04209	0.297369	0.525812	Mhtx002004.g.t1	0
239.493	0.670423	0.145716	4.6009	4.20678e-06	4.86647e-05	Mhtx002005.g.t1	Up-in-A
2.3937	-3.72122	1.76759	-2.10525	0.0352695	0.115975	Mhtx002006.g.t1	0
2.57596	-0.350602	1.32509	-0.264588	0.791327	0.908823	Mhtx002007.g.t1	0
29.8034	-0.0403877	0.362589	-0.111387	0.911309	0.96505	Mhtx002008.g.t1	0
12.6441	1.37037	0.644531	2.12615	0.0334905	0.111567	Mhtx002009.g.t1	0
33.2437	0.0454192	0.360591	0.125958	0.899765	0.959905	Mhtx002010.g.t1	0
2.04695	0.0956441	1.30004	0.0735703	0.941352	0.976515	Mhtx002011.g.t1	0
74.7928	5.94525	0.661686	8.985	2.58733e-19	1.321e-17	Mhtx002012.g.t1	Up-in-A
38.1308	0.0357549	0.4162	0.085908	0.93154	0.972336	Mhtx002014.g.t1	0
14.3761	-1.26521	1.8169	-0.696355	0.486207	0.70775	Mhtx002015.g.t1	0
9.75472	-1.86016	3.32395	-0.559624	0.575736	0.776951	Mhtx002015.g.t2	0
121.636	0.389235	0.340081	1.14454	0.252401	0.472497	Mhtx002015.g.t3	0
175.791	-0.218902	0.190024	-1.15197	0.249333	0.468797	Mhtx002016.g.t1	0
15.4404	-0.944364	0.658273	-1.43461	0.151399	0.334534	Mhtx002016.g.t2	0
53.9701	-0.651183	0.272459	-2.39002	0.0168473	0.065775	Mhtx002017.g.t1	0
106.813	5.67894	0.463981	12.2396	1.90973e-34	2.4563e-32	Mhtx002021.g.t1	Up-in-A
2.42153	-2.22032	2.29091	-0.969188	0.332452	0.563743	Mhtx002023.g.t1	0
155.488	0.0127768	0.150171	0.0850819	0.932196	0.972694	Mhtx002023.g.t2	0
37.0236	-0.169597	0.363462	-0.466615	0.640775	0.820189	Mhtx002024.g.t1	0
498.282	-0.104211	0.117757	-0.884968	0.376174	0.607759	Mhtx002025.g.t1	0
3.11193	0.772338	3.43227	0.225023	0.821962	0.92375	Mhtx002025.g.t2	0
250.901	-0.596066	0.144136	-4.13545	3.54259e-05	0.000340747	Mhtx002028.g.t1	Up-in-H
378.541	0.167923	0.234669	0.715572	0.474256	0.698089	Mhtx002029.g.t1	0
12.5473	0.960243	0.639388	1.50181	0.133145	0.305397	Mhtx002029.g.t2	0
507.575	0.315989	0.219344	1.44061	0.149695	0.331922	Mhtx002029.g.t3	0
158.341	0.777687	0.34491	2.25475	0.0241489	0.0873231	Mhtx002029.g.t5	0
1064.97	0.405618	0.170779	2.3751	0.0175441	0.0679231	Mhtx002029.g.t6	0
123.059	0.465379	0.20993	2.21683	0.0266347	0.0939418	Mhtx002030.g.t1	0
7.72778	-0.0586975	3.42181	-0.0171539	0.986314	0.994205	Mhtx002031.g.t1	0
169.527	-0.285995	0.209578	-1.36462	0.172373	0.365898	Mhtx002031.g.t2	0
2.60034	-0.865678	1.08144	-0.80049	0.423427	0.654189	Mhtx002034.g.t1	0
11.5599	6.94328	2.4932	2.78488	0.00535469	0.0263235	Mhtx002035.g.t1	Up-in-A
334.613	0.273793	0.150309	1.82153	0.0685257	0.189253	Mhtx002035.g.t2	0
8.48531	-1.44698	0.715723	-2.02171	0.0432066	0.134809	Mhtx002036.g.t1	0
81.9008	0.0856852	0.208022	0.411904	0.68041	0.845963	Mhtx002038.g.t1	0
262.522	2.15946	0.179977	11.9985	3.61742e-33	4.3355e-31	Mhtx002039.g.t1	Up-in-A
6.05683	3.43045	1.12608	3.04637	0.00231622	0.0131459	Mhtx002040.g.t1	Up-in-A
137.875	0.155543	0.141451	1.09962	0.271496	0.495599	Mhtx002041.g.t2	0
177.191	0.142683	0.165143	0.863995	0.387591	0.618945	Mhtx002041.g.t4	0
191.183	0.604855	0.166529	3.63214	0.000281085	0.00216346	Mhtx002042.g.t1	Up-in-A
123.709	-0.101875	0.22514	-0.452496	0.650912	0.826463	Mhtx002042.g.t2	0
7.30183	-0.444471	0.692382	-0.641944	0.52091	0.735836	Mhtx002044.g.t1	0
13.05	-0.135393	0.651651	-0.207769	0.835409	0.930995	Mhtx002045.g.t1	0
4.7404	0.329663	0.954567	0.345354	0.729829	0.876151	Mhtx002048.g.t1	0
217.278	11.1729	1.19937	9.31561	1.21258e-20	6.86518e-19	Mhtx002051.g.t1	Up-in-A
215.596	6.0339	0.36684	16.4483	8.6243e-61	3.78997e-58	Mhtx002053.g.t1	Up-in-A
144.803	0.221744	0.177926	1.24627	0.212664	0.421586	Mhtx002054.g.t1	0
24.7551	-0.542633	0.433447	-1.2519	0.210605	0.418986	Mhtx002057.g.t1	0
14.1232	-0.885706	0.573412	-1.54462	0.122437	0.287919	Mhtx002059.g.t1	0
40.2345	-0.399013	0.301415	-1.3238	0.18557	0.384515	Mhtx002060.g.t1	0
14.4079	-1.75098	0.587302	-2.9814	0.00286931	0.0156869	Mhtx002061.g.t1	Up-in-H
390.756	-0.128118	0.137703	-0.930394	0.352167	0.584042	Mhtx002063.g.t1	0
4.2111	-0.675093	1.15101	-0.586522	0.557525	0.763994	Mhtx002064.g.t1	0
59.3294	0.0134467	0.309161	0.0434942	0.965308	0.986568	Mhtx002065.g.t1	0
488.058	0.523463	0.283	1.8497	0.0643574	0.180836	Mhtx002067.g.t1	0
103.255	1.1658	0.556363	2.0954	0.0361354	0.118118	Mhtx002068.g.t1	0
50.0909	-0.0251086	0.34314	-0.073173	0.941668	0.976563	Mhtx002068.g.t3	0
71.9036	-0.840827	1.64444	-0.511315	0.609131	0.799682	Mhtx002068.g.t4	0
1463.57	0.479114	0.206823	2.31654	0.0205286	0.0768866	Mhtx002069.g.t1	0
544.628	7.57812	0.906324	8.36138	6.19875e-17	2.54811e-15	Mhtx002071.g.t1	Up-in-A
98.1924	8.1812	1.08506	7.53988	4.70408e-14	1.46413e-12	Mhtx002071.g.t2	Up-in-A
195.114	6.97683	0.58795	11.8664	1.76983e-32	2.04801e-30	Mhtx002071.g.t3	Up-in-A
158.886	0.450633	0.203118	2.21858	0.0265156	0.0936557	Mhtx002073.g.t1	0
4505.26	1.8949	0.50436	3.75703	0.00017194	0.00139894	Mhtx002075.g.t1	Up-in-A
[truncated: 33,182 more rows]

## Sheet: Maclig
baseMean	log2FoldChange	lfcSE	stat	pvalue	padj	transcript	expr
168.1	-0.0928019	0.157025	-0.591002	0.554519	0.68676	Mlig000001.g1	0
149.728	-0.163371	0.149299	-1.09426	0.273841	0.414433	Mlig000001.g4	0
242.646	-0.393093	0.151075	-2.60197	0.0092689	0.0259633	Mlig000001.g5	Up-in-H
210.539	-0.355935	0.126097	-2.82271	0.00476202	0.0145186	Mlig000001.g6	Up-in-H
48.9763	-1.07614	0.258578	-4.16176	3.15808e-05	0.000152744	Mlig000001.g7	Up-in-H
26.6168	-0.947302	0.424951	-2.2292	0.0258003	0.0622511	Mlig000001.g8	0
2131.82	-0.0364534	0.0838704	-0.43464	0.663824	0.775733	Mlig000002.g1	0
40.8493	-0.00474615	0.29493	-0.0160925	0.987161	0.993155	Mlig000002.g5	0
4.34575	-0.597924	1.01583	-0.588608	0.556124	0.688216	Mlig000002.g6	0
4.57029	-0.0567145	0.879944	-0.0644524	0.94861	0.970174	Mlig000002.g7	0
3.00141	-0.983709	1.05282	-0.934356	0.35012	0.496268	Mlig000002.g8	0
163.68	-0.027998	0.310252	-0.0902429	0.928094	0.958167	Mlig000003.g2	0
33.5505	0.970111	0.371226	2.61327	0.00896817	0.0252308	Mlig000004.g1	Up-in-A
102.495	0.22201	0.213387	1.04041	0.298151	0.441489	Mlig000004.g5	0
34.3605	0.821023	0.360765	2.27578	0.0228589	0.0562603	Mlig000004.g6	0
208.238	-0.477897	0.13905	-3.43686	0.000588499	0.00223255	Mlig000005.g2	Up-in-H
348.37	-0.11643	0.136631	-0.852149	0.394131	0.540492	Mlig000006.g1	0
123.906	0.137171	0.261774	0.524006	0.600274	0.724916	Mlig000006.g2	0
173.607	0.727505	0.209683	3.46956	0.000521317	0.00199998	Mlig000006.g3	Up-in-A
183.183	0.295889	0.164117	1.80292	0.0714011	0.144337	Mlig000006.g6	0
269.713	-0.351954	0.138534	-2.54057	0.0110673	0.0302959	Mlig000006.g7	Up-in-H
19.145	0.897872	0.366852	2.4475	0.0143851	0.0379365	Mlig000007.g1	Up-in-A
9.85932	-6.68741	1.59079	-4.20383	2.62435e-05	0.000128642	Mlig000008.g1	Up-in-H
210.995	0.448266	0.165578	2.70729	0.00678352	0.0197922	Mlig000008.g3	Up-in-A
29.251	-0.663281	0.337952	-1.96265	0.0496874	0.107333	Mlig000008.g5	0
6.85151	-1.24301	0.659176	-1.8857	0.0593361	0.124124	Mlig000008.g7	0
321.978	0.465886	0.0934366	4.98612	6.16026e-07	3.78842e-06	Mlig000009.g1	Up-in-A
74.2618	0.279445	0.215307	1.29789	0.194324	0.319258	Mlig000010.g2	0
231.007	-0.226945	0.131502	-1.7258	0.0843841	0.165081	Mlig000010.g4	0
101.186	-0.471832	0.216557	-2.17878	0.0293478	0.0693121	Mlig000011.g1	0
17.8895	-1.30129	0.415749	-3.12998	0.00174818	0.00595288	Mlig000011.g5	Up-in-H
54.8734	-0.235187	0.346825	-0.678113	0.4977	0.636707	Mlig000012.g1	0
74.4225	-0.725931	0.244484	-2.96924	0.00298533	0.00959899	Mlig000012.g13	Up-in-H
107.755	-0.773528	0.330283	-2.34202	0.0191798	0.0484446	Mlig000012.g2	Up-in-H
230.043	0.592017	0.11832	5.00354	5.62876e-07	3.47634e-06	Mlig000013.g4	Up-in-A
333.301	-0.0541464	0.113649	-0.476433	0.633766	0.751949	Mlig000014.g15	0
298.868	-0.094279	0.266564	-0.353682	0.723577	0.820884	Mlig000014.g2	0
212.937	0.800298	0.154062	5.19463	2.05126e-07	1.33366e-06	Mlig000014.g3	Up-in-A
45.3942	-0.285068	0.296941	-0.960015	0.337048	0.482777	Mlig000014.g5	0
8165.91	-0.0442148	0.113224	-0.390508	0.696161	0.800159	Mlig000015.g2	0
12.7959	1.15533	0.801777	1.44096	0.149595	0.260164	Mlig000016.g1	0
233.524	0.277281	0.120519	2.30072	0.0214077	0.0531968	Mlig000016.g3	0
30.9139	3.98413	1.92314	2.07168	0.0382956	0.0865455	Mlig000017.g1	0
726.392	0.17908	0.106131	1.68734	0.091537	0.176161	Mlig000018.g3	0
241.894	0.218469	0.116008	1.88322	0.0596702	0.124715	Mlig000019.g2	0
168.928	0.513576	0.17701	2.90139	0.00371506	0.0116442	Mlig000019.g3	Up-in-A
448.481	0.14744	0.0937638	1.57247	0.115843	0.212722	Mlig000019.g4	0
109.085	0.266849	0.315616	0.845487	0.397839	0.544198	Mlig000020.g1	0
73.339	-0.0959837	0.220796	-0.434717	0.663768	0.775718	Mlig000020.g3	0
56.305	0.204955	0.333726	0.614141	0.539122	0.673654	Mlig000020.g4	0
138.839	0.289706	0.282649	1.02497	0.305379	0.449354	Mlig000020.g5	0
2.4733	-3.14056	1.70926	-1.83738	0.0661532	0.135679	Mlig000021.g18	0
1374.6	0.250518	0.0737783	3.39555	0.000684908	0.00256008	Mlig000021.g7	Up-in-A
243.567	-0.0327369	0.155982	-0.209877	0.833764	0.898193	Mlig000022.g2	0
16.1188	3.27506	0.601063	5.44879	5.0714e-08	3.53246e-07	Mlig000023.g4	Up-in-A
502.632	-0.412611	0.089199	-4.62573	3.73281e-06	2.07675e-05	Mlig000023.g9	Up-in-H
340.045	-0.313374	0.206722	-1.51592	0.129539	0.232083	Mlig000024.g1	0
3.04545	-1.19619	1.19982	-0.996972	0.318778	0.463565	Mlig000024.g3	0
594.897	0.0939033	0.124536	0.754028	0.450832	0.594164	Mlig000025.g11	0
487.246	0.0470938	0.0942623	0.499604	0.617354	0.739052	Mlig000025.g21	0
162.307	-0.0899163	0.151478	-0.593592	0.552785	0.685437	Mlig000026.g5	0
31.2208	0.533495	0.331392	1.60986	0.107428	0.200272	Mlig000027.g2	0
214.002	0.3102	0.135673	2.28638	0.0222321	0.0549458	Mlig000027.g3	0
159.991	-0.0561339	0.203177	-0.276281	0.782332	0.862729	Mlig000027.g4	0
196.335	0.197448	0.172691	1.14336	0.252888	0.39046	Mlig000027.g7	0
162.701	0.848333	0.140943	6.01899	1.75511e-09	1.40843e-08	Mlig000027.g8	Up-in-A
314.918	0.409424	0.110393	3.70878	0.000208263	0.000865927	Mlig000028.g1	Up-in-A
282.782	0.475822	0.184128	2.58419	0.00976069	0.0271608	Mlig000028.g3	Up-in-A
151.81	0.0539842	0.145248	0.371668	0.71014	0.810802	Mlig000029.g2	0
1752.98	-0.0945749	0.0652886	-1.44857	0.147459	0.257311	Mlig000030.g2	0
199.098	-0.0782027	0.126098	-0.620174	0.535143	0.670134	Mlig000031.g2	0
753.852	-0.0513086	0.0958898	-0.535079	0.592595	0.718573	Mlig000031.g5	0
420.095	0.113084	0.122468	0.923377	0.355811	0.502214	Mlig000032.g1	0
131.677	0.722691	0.246556	2.93114	0.00337717	0.0107088	Mlig000033.g1	Up-in-A
3.86588	-1.47313	0.931011	-1.58229	0.113584	0.209485	Mlig000033.g2	0
26.3064	-0.398034	0.618866	-0.643167	0.520116	0.657202	Mlig000033.g3	0
1.88256	0.638106	2.92865	0.217884	0.827519	0.89389	Mlig000033.g6	0
176.231	0.0911252	0.160322	0.568388	0.569772	0.700072	Mlig000034.g2	0
246.916	0.511771	0.122302	4.18447	2.8583e-05	0.000139248	Mlig000035.g1	Up-in-A
251.729	0.454565	0.159054	2.85792	0.00426423	0.0131659	Mlig000035.g5	Up-in-A
286.452	-0.217934	0.137008	-1.59066	0.111685	0.206646	Mlig000036.g3	0
444.308	-0.15478	0.0897485	-1.72459	0.0846006	0.165415	Mlig000037.g3	0
175.193	0.197595	0.192654	1.02565	0.305058	0.449065	Mlig000038.g1	0
178.617	7.75473	0.563556	13.7603	4.41407e-43	1.77469e-41	Mlig000040.g2	Up-in-A
350.1	7.72583	0.399332	19.3469	2.16402e-83	2.07107e-81	Mlig000040.g3	Up-in-A
2.85118	-0.159021	1.04858	-0.151654	0.87946	0.928239	Mlig000040.g7	0
158.119	10.8333	1.0304	10.5137	7.47125e-26	1.60714e-24	Mlig000040.g9	Up-in-A
1248.1	7.19511	1.48914	4.83174	1.35347e-06	7.9741e-06	Mlig000041.g1	Up-in-A
64.8122	4.44439	0.420223	10.5763	3.8396e-26	8.37431e-25	Mlig000041.g2	Up-in-A
1324.35	6.40773	0.179934	35.6116	9.27756e-278	7.84152e-275	Mlig000041.g4	Up-in-A
185.027	0.19392	0.122387	1.58447	0.113086	0.208767	Mlig000042.g11	0
123.938	0.295797	0.201993	1.46439	0.143086	0.251203	Mlig000042.g2	0
161.46	-0.139622	0.165625	-0.843002	0.399227	0.545441	Mlig000042.g3	0
39.5988	0.293637	0.305184	0.962161	0.335969	0.481605	Mlig000042.g4	0
177.337	0.124337	0.13258	0.937825	0.348335	0.494557	Mlig000042.g6	0
114.864	-1.32212	0.20559	-6.43084	1.26897e-10	1.1221e-09	Mlig000043.g5	Up-in-H
318.649	0.27931	0.117129	2.38464	0.017096	0.0439637	Mlig000044.g1	Up-in-A
435.439	0.109343	0.0986784	1.10807	0.267831	0.407345	Mlig000044.g4	0
3.95722	0.0614005	0.928037	0.0661617	0.947249	0.96939	Mlig000045.g1	0
78.973	3.34937	0.265722	12.6048	1.98711e-36	6.46533e-35	Mlig000046.g3	Up-in-A
39.4198	1.4175	0.451527	3.13935	0.00169323	0.00578462	Mlig000047.g2	Up-in-A
680.905	0.227042	0.0770327	2.94735	0.00320513	0.010224	Mlig000047.g4	Up-in-A
146.07	-0.0784854	0.184635	-0.425083	0.670776	0.78126	Mlig000048.g10	0
122.585	-0.304099	0.202711	-1.50016	0.133574	0.237945	Mlig000048.g13	0
13.9476	-0.256541	0.472749	-0.542657	0.587366	0.714275	Mlig000048.g3	0
64.8487	-0.489718	0.205442	-2.38374	0.0171379	0.044049	Mlig000048.g9	Up-in-H
707.929	-0.280227	0.102032	-2.74647	0.00602412	0.0178486	Mlig000049.g1	Up-in-H
578.677	-0.243109	0.0931519	-2.60982	0.00905907	0.0254599	Mlig000049.g2	Up-in-H
177.436	-0.255774	0.154998	-1.65018	0.098906	0.187455	Mlig000049.g3	0
16.2258	-1.95781	0.668496	-2.92867	0.00340411	0.0107838	Mlig000050.g15	Up-in-H
12.4837	-0.971699	0.609021	-1.59551	0.110598	0.204977	Mlig000050.g16	0
50.4036	-0.254306	0.274296	-0.927124	0.353862	0.50022	Mlig000050.g3	0
123.308	0.459952	0.167815	2.74083	0.00612835	0.0181203	Mlig000051.g3	Up-in-A
107.768	0.868384	0.18208	4.76924	1.84927e-06	1.07122e-05	Mlig000051.g5	Up-in-A
254.252	0.768741	0.30444	2.5251	0.0115666	0.0314656	Mlig000051.g6	Up-in-A
3.93827	-0.523547	2.25355	-0.232321	0.816289	0.886179	Mlig000052.g1	0
61.311	0.887047	0.339824	2.61031	0.00904595	0.0254268	Mlig000052.g2	Up-in-A
60.9783	-0.641467	0.254183	-2.52364	0.0116147	0.0315717	Mlig000052.g3	Up-in-H
50.8587	-0.189897	0.338154	-0.561569	0.57441	0.703805	Mlig000052.g4	0
35.6025	0.118612	0.540048	0.219632	0.826158	0.892941	Mlig000052.g5	0
9.92193	0.243075	1.47271	0.165052	0.868903	0.921271	Mlig000052.g6	0
1.72697	-0.576818	1.92361	-0.299863	0.764282	0.849523	Mlig000052.g8	0
155.363	2.08341	0.293206	7.10562	1.19782e-12	1.22943e-11	Mlig000053.g1	Up-in-A
48.1571	-0.996474	0.262132	-3.80142	0.00014387	0.00061677	Mlig000053.g2	Up-in-H
293.869	3.11739	0.294551	10.5835	3.55301e-26	7.77632e-25	Mlig000053.g3	Up-in-A
29.2167	-0.660371	0.375964	-1.75647	0.0790075	0.156476	Mlig000053.g4	0
43.9459	0.638406	0.300356	2.1255	0.0335448	0.0775254	Mlig000054.g1	0
50.8673	0.566398	0.223763	2.53124	0.011366	0.0309997	Mlig000054.g3	Up-in-A
33.3198	-0.494134	0.297348	-1.6618	0.0965526	0.183827	Mlig000055.g1	0
402.965	-0.04675	0.102611	-0.455605	0.648674	0.764259	Mlig000056.g2	0
316.258	0.419681	0.17804	2.35723	0.018412	0.04684	Mlig000056.g3	Up-in-A
131.869	0.685712	0.181376	3.78061	0.000156443	0.000665851	Mlig000056.g6	Up-in-A
24.4392	-1.12904	0.364357	-3.09873	0.00194354	0.00654523	Mlig000056.g8	Up-in-H
1534.47	0.221392	0.12434	1.78054	0.074988	0.150068	Mlig000057.g1	0
101.143	-1.06075	0.210746	-5.03331	4.82092e-07	3.00181e-06	Mlig000057.g14	Up-in-H
159.569	0.667424	0.173206	3.85336	0.000116506	0.000508472	Mlig000057.g2	Up-in-A
5.82404	-1.7494	0.738868	-2.36768	0.0179002	0.0457085	Mlig000057.g4	Up-in-H
2.18198	1.03408	1.19973	0.861927	0.388728	0.535248	Mlig000057.g5	0
321.486	0.563181	0.102991	5.46826	4.54465e-08	3.18104e-07	Mlig000057.g6	Up-in-A
199.576	-0.200467	0.178474	-1.12323	0.261341	0.400096	Mlig000057.g7	0
154.358	0.190009	0.180021	1.05548	0.291206	0.433861	Mlig000058.g12	0
112.504	0.451796	0.193624	2.33337	0.0196287	0.0494177	Mlig000058.g3	Up-in-A
968.413	-0.062125	0.0674353	-0.921255	0.356917	0.50338	Mlig000058.g8	0
43.5282	0.875355	0.331464	2.64087	0.00826934	0.0235083	Mlig000059.g14	Up-in-A
157.195	0.0767571	0.151427	0.506892	0.61223	0.734848	Mlig000059.g22	0
160.218	-0.172025	0.180469	-0.95321	0.340484	0.486352	Mlig000059.g5	0
199.767	0.478554	0.147746	3.23904	0.00119934	0.00425019	Mlig000060.g1	Up-in-A
224.253	0.222245	0.375347	0.592106	0.55378	0.68615	Mlig000060.g2	0
145.761	0.204431	1.89204	0.108048	0.913958	0.949646	Mlig000060.g4	0
2.36062	-0.318193	1.00459	-0.316739	0.751442	0.840479	Mlig000060.g5	0
474.885	-0.350617	0.10029	-3.49605	0.000472209	0.00182827	Mlig000061.g3	Up-in-H
1.28217	1.35494	1.73641	0.780308	0.43521	0.579396	Mlig000061.g9	0
396.728	-0.598173	0.128215	-4.6654	3.08024e-06	1.73291e-05	Mlig000062.g2	Up-in-H
236.162	-0.369143	0.162697	-2.26889	0.0232749	0.0571383	Mlig000063.g5	0
195.526	-0.677995	0.363335	-1.86603	0.0620368	0.128778	Mlig000064.g4	0
305.228	0.885418	0.103311	8.57044	1.03091e-17	1.44654e-16	Mlig000065.g1	Up-in-A
464.793	0.0387879	0.0900069	0.430943	0.66651	0.777929	Mlig000065.g5	0
185.175	-1.13286	0.232847	-4.86526	1.14304e-06	6.78803e-06	Mlig000066.g1	Up-in-H
6.54656	-0.812957	0.648694	-1.25322	0.210125	0.339078	Mlig000066.g11	0
1.71493	0.970583	1.55863	0.622715	0.533472	0.668653	Mlig000066.g4	0
193.355	-0.0689432	0.13169	-0.523528	0.600607	0.72512	Mlig000067.g1	0
97.3523	-0.404499	0.216608	-1.86742	0.0618423	0.128456	Mlig000067.g2	0
596.648	-0.46253	0.0843485	-5.48356	4.16844e-08	2.92916e-07	Mlig000068.g2	Up-in-H
1457.65	-0.660558	0.0920953	-7.17255	7.36129e-13	7.67599e-12	Mlig000068.g8	Up-in-H
403.268	-0.246418	0.0844242	-2.91881	0.0035137	0.0110903	Mlig000069.g1	Up-in-H
454.072	-0.0701748	0.120237	-0.583637	0.559464	0.691246	Mlig000069.g3	0
95.2261	-0.130571	0.275425	-0.474072	0.635449	0.753183	Mlig000069.g4	0
23.3686	-1.1154	0.358531	-3.11103	0.00186433	0.00630672	Mlig000070.g1	Up-in-H
4.81963	0.903995	0.782644	1.15505	0.248069	0.385043	Mlig000070.g2	0
33.3268	-1.01188	0.388229	-2.60639	0.00915029	0.0256693	Mlig000070.g5	Up-in-H
1.69932	-1.68367	1.42871	-1.17846	0.238615	0.373801	Mlig000070.g7	0
108.16	0.758989	0.276613	2.74386	0.00607209	0.0179742	Mlig000071.g5	Up-in-A
272.905	0.118975	0.183948	0.646788	0.517769	0.654919	Mlig000071.g6	0
10.716	-1.68116	0.697901	-2.40888	0.0160013	0.0415379	Mlig000072.g11	Up-in-H
71.4554	-0.542411	1.73362	-0.312877	0.754374	0.842531	Mlig000072.g2	0
128.371	0.209813	0.262237	0.800088	0.42366	0.568653	Mlig000072.g3	0
241.869	-0.0801371	0.126786	-0.632066	0.527344	0.66326	Mlig000072.g4	0
132.501	0.712896	0.204191	3.49131	0.000480653	0.00185828	Mlig000072.g5	Up-in-A
29.7478	8.42361	3.38473	2.48871	0.0128209	0.0343754	Mlig000072.g7	Up-in-A
265.058	0.00575444	0.142241	0.0404555	0.96773	0.981323	Mlig000072.g8	0
498.988	-0.902392	0.0976106	-9.24482	2.35645e-20	3.83767e-19	Mlig000073.g5	Up-in-H
109.628	-1.20843	0.21558	-5.60547	2.0769e-08	1.51037e-07	Mlig000073.g7	Up-in-H
35.145	-0.561158	0.306577	-1.8304	0.0671902	0.137461	Mlig000075.g1	0
3.65562	-5.25547	1.38282	-3.80055	0.000144375	0.000618724	Mlig000075.g104	Up-in-H
2.64532	-0.485005	1.30732	-0.370991	0.710644	0.811142	Mlig000075.g109	0
4.65315	-1.07481	0.80717	-1.33158	0.182997	0.304478	Mlig000075.g112	0
48.1204	-0.828983	0.28032	-2.95728	0.0031037	0.0099384	Mlig000075.g116	Up-in-H
1.61135	-0.400084	1.41157	-0.283432	0.776846	0.858818	Mlig000075.g120	0
19.1114	-0.632406	0.441852	-1.43126	0.152355	0.263957	Mlig000075.g125	0
8.60558	-0.692784	0.577255	-1.20014	0.230087	0.363529	Mlig000075.g132	0
2.27369	-0.80065	1.61405	-0.49605	0.619859	0.74112	Mlig000075.g133	0
8.90014	-0.813788	0.576527	-1.41153	0.158087	0.271806	Mlig000075.g134	0
2.60931	-1.47372	1.18335	-1.24539	0.212989	0.342648	Mlig000075.g135	0
2.11401	-2.0416	1.38978	-1.46901	0.14183	0.249486	Mlig000075.g139	0
18.634	-0.616507	0.548463	-1.12406	0.260986	0.399784	Mlig000075.g14	0
6.49267	-0.0378731	1.14386	-0.0331098	0.973587	0.985151	Mlig000075.g146	0
3.5512	-0.976552	1.09868	-0.888838	0.37409	0.52089	Mlig000075.g148	0
59.3133	-0.528583	0.269878	-1.9586	0.0501596	0.108143	Mlig000075.g154	0
40.3292	0.877312	0.413794	2.12017	0.033992	0.0783519	Mlig000075.g160	0
10.4519	0.281068	0.546641	0.514173	0.607131	0.730663	Mlig000075.g161	0
1.53452	0.764636	1.72654	0.442872	0.657858	0.771242	Mlig000075.g163	0
11.6985	-0.13605	0.511181	-0.266148	0.790125	0.868242	Mlig000075.g164	0
16.3934	-1.84055	0.489999	-3.75622	0.000172498	0.000728291	Mlig000075.g165	Up-in-H
6.6509	-0.0135813	0.886413	-0.0153217	0.987776	0.993375	Mlig000075.g168	0
2.86375	-1.3218	2.21155	-0.597681	0.550053	0.683062	Mlig000075.g169	0
2.36425	-0.470507	1.58013	-0.297764	0.765883	0.850498	Mlig000075.g17	0
13.3805	-0.167478	0.522381	-0.320606	0.748509	0.838621	Mlig000075.g170	0
4.01227	-1.83668	1.14532	-1.60364	0.108794	0.202302	Mlig000075.g172	0
4.57797	0.0587788	0.783109	0.0750582	0.940168	0.965504	Mlig000075.g174	0
8.20861	-0.713325	0.65004	-1.09735	0.272486	0.412843	Mlig000075.g175	0
124.252	-0.666735	0.159373	-4.1835	2.87055e-05	0.000139817	Mlig000075.g179	Up-in-H
74.5098	0.207366	0.225838	0.918207	0.35851	0.505058	Mlig000075.g196	0
93.8123	-0.944114	0.193262	-4.88514	1.03354e-06	6.18236e-06	Mlig000075.g198	Up-in-H
30.5745	-0.941235	0.350037	-2.68896	0.00716752	0.0207684	Mlig000075.g199	Up-in-H
4.30608	-1.9317	0.919474	-2.10088	0.0356519	0.0815656	Mlig000075.g202	0
33.6774	1.13497	0.299376	3.79113	0.000149963	0.0006407	Mlig000075.g204	Up-in-A
3.85658	-0.740341	0.946424	-0.782251	0.434067	0.578399	Mlig000075.g214	0
1.48866	-2.41886	1.9158	-1.26258	0.206739	0.334957	Mlig000075.g218	0
30.8368	-0.32463	1.628	-0.199404	0.841946	0.903592	Mlig000075.g220	0
4.10551	-1.91668	1.02593	-1.86823	0.0617305	0.12827	Mlig000075.g224	0
12.7753	0.49361	0.493606	1.00001	0.317307	0.461979	Mlig000075.g23	0
10.8713	-0.706518	1.17675	-0.6004	0.54824	0.681452	Mlig000075.g29	0
10.3782	-1.15202	0.717309	-1.60603	0.108266	0.201535	Mlig000075.g37	0
3.18838	-1.67429	1.01993	-1.64157	0.100679	0.190113	Mlig000075.g4	0
2.87137	-2.86731	1.28609	-2.22947	0.0257827	0.0622146	Mlig000075.g40	0
26.5371	0.398149	0.400958	0.992993	0.320713	0.465677	Mlig000075.g50	0
1.65778	0.0942178	1.6141	0.0583717	0.953453	0.97299	Mlig000075.g51	0
7.89239	-0.138324	0.67953	-0.203559	0.838698	0.901418	Mlig000075.g56	0
21.826	-0.947487	0.823402	-1.1507	0.249856	0.386963	Mlig000075.g70	0
7.75002	-1.44524	1.12418	-1.2856	0.198583	0.324674	Mlig000075.g72	0
12.9743	-1.85146	0.845943	-2.18864	0.0286234	0.0679103	Mlig000075.g77	0
6.3504	0.499069	1.19612	0.41724	0.676503	0.785647	Mlig000075.g78	0
12.2859	-0.905095	0.516444	-1.75255	0.0796791	0.157532	Mlig000075.g96	0
163.668	-0.0103097	0.182186	-0.0565891	0.954873	0.973891	Mlig000076.g2	0
313.655	0.239331	0.133996	1.78611	0.0740819	0.148582	Mlig000077.g5	0
89.2803	-0.890225	0.197595	-4.50531	6.62754e-06	3.56362e-05	Mlig000078.g1	Up-in-H
69.4275	-0.378968	0.252478	-1.501	0.133357	0.237662	Mlig000079.g1	0
156.402	-0.512253	0.203448	-2.51786	0.011807	0.0320255	Mlig000079.g3	Up-in-H
175.168	-0.373955	0.12884	-2.90247	0.00370227	0.0116109	Mlig000079.g6	Up-in-H
581.138	-0.239227	0.0904005	-2.64631	0.00813763	0.0231847	Mlig000080.g1	Up-in-H
124.29	0.893074	1.15358	0.774178	0.438826	0.582808	Mlig000081.g1	0
106.481	0.339694	0.270195	1.25722	0.208674	0.33733	Mlig000081.g10	0
22.4056	0.711572	0.352376	2.01936	0.0434503	0.0962003	Mlig000081.g12	0
153.82	-0.0586141	0.198569	-0.295183	0.767854	0.85187	Mlig000081.g14	0
58.9694	0.723173	0.304446	2.37537	0.0175312	0.0449263	Mlig000081.g15	Up-in-A
860.701	0.0706724	0.0713669	0.990269	0.322043	0.467021	Mlig000081.g18	0
122.126	-0.6488	0.201995	-3.21196	0.00131831	0.00462389	Mlig000081.g2	Up-in-H
161.141	0.143877	0.237937	0.604686	0.545387	0.678974	Mlig000081.g5	0
77.6581	0.401759	0.239279	1.67904	0.0931438	0.178582	Mlig000081.g7	0
1276.61	-0.116766	0.098459	-1.18593	0.235649	0.37025	Mlig000082.g1	0
1202.69	-0.123098	0.0807343	-1.52473	0.127328	0.229113	Mlig000082.g5	0
1482.32	-0.0747464	0.0762	-0.980924	0.32663	0.4719	Mlig000082.g6	0
188.225	-0.347349	0.163407	-2.12566	0.0335314	0.0775016	Mlig000084.g6	0
147.38	0.536046	0.13741	3.90107	9.57672e-05	0.000424438	Mlig000085.g2	Up-in-A
192.279	0.219005	0.143229	1.52905	0.126251	0.227596	Mlig000085.g3	0
96.7384	-0.256465	0.206094	-1.24441	0.213348	0.343056	Mlig000086.g3	0
174.211	-0.336143	0.242472	-1.38632	0.16565	0.281862	Mlig000086.g4	0
83.3965	0.161324	0.326588	0.493967	0.621329	0.742264	Mlig000086.g6	0
40.7449	0.585633	0.447454	1.30881	0.190599	0.314255	Mlig000086.g7	0
42.85	-0.272241	0.266164	-1.02283	0.306387	0.450413	Mlig000086.g8	0
273.148	0.189037	0.102324	1.84743	0.0646848	0.133223	Mlig000087.g10	0
454.176	0.364255	0.101809	3.57782	0.000346473	0.00137958	Mlig000087.g2	Up-in-A
3.31506	-0.711112	1.26259	-0.563215	0.573288	0.702728	Mlig000088.g1	0
117.372	-0.0764152	0.146427	-0.521865	0.601764	0.726086	Mlig000088.g4	0
395.124	-0.415565	0.131263	-3.16589	0.00154609	0.00533035	Mlig000089.g1	Up-in-H
624.19	-1.05953	0.0978865	-10.8241	2.64689e-27	6.11328e-26	Mlig000090.g6	Up-in-H
194.675	0.127661	0.163437	0.781102	0.434743	0.578968	Mlig000091.g1	0
128.487	0.325257	0.180364	1.80334	0.0713354	0.144228	Mlig000091.g3	0
1.21153	-2.0912	2.42133	-0.863659	0.387775	0.534441	Mlig000092.g2	0
376.853	9.6434	0.727855	13.2491	4.56868e-40	1.66994e-38	Mlig000093.g2	Up-in-A
123.474	8.44801	0.856002	9.86914	5.66487e-23	1.0574e-21	Mlig000093.g5	Up-in-A
571.414	9.2439	0.515177	17.9432	5.4285e-72	4.35345e-70	Mlig000093.g7	Up-in-A
504.188	-1.28769	0.12831	-10.0357	1.06188e-23	2.05344e-22	Mlig000094.g10	Up-in-H
56.725	0.574503	0.246457	2.33105	0.0197508	0.0496703	Mlig000095.g1	Up-in-A
55.1601	0.376169	0.231502	1.62491	0.104183	0.195379	Mlig000095.g2	0
334.603	0.205465	0.11735	1.75087	0.0799685	0.158017	Mlig000097.g1	0
142.436	0.404097	0.140771	2.8706	0.00409694	0.0127009	Mlig000098.g1	Up-in-A
3.48604	-0.412333	0.850526	-0.484797	0.62782	0.747419	Mlig000098.g12	0
127.221	0.252244	0.195672	1.28911	0.197359	0.323121	Mlig000098.g13	0
87.5285	-0.0177793	0.268091	-0.066318	0.947125	0.969361	Mlig000098.g14	0
74.7261	0.477261	0.28664	1.66502	0.0959086	0.182834	Mlig000098.g9	0
350.828	0.15027	0.116884	1.28564	0.198568	0.324656	Mlig000099.g1	0
6.47603	-1.5865	3.25982	-0.486683	0.626483	0.74643	Mlig000099.g7	0
12.8466	-2.90337	0.972321	-2.98602	0.00282638	0.00914222	Mlig000100.g2	Up-in-H
138.072	-0.401764	0.372369	-1.07894	0.280614	0.42194	Mlig000100.g3	0
7.78744	2.62969	3.26709	0.804904	0.420875	0.566164	Mlig000100.g4	0
2101.01	4.34254	0.0825307	52.6173	0	0	Mlig000102.g6	Up-in-A
84.5121	0.773587	0.197899	3.909	9.26796e-05	0.000411797	Mlig000103.g3	Up-in-A
134.704	0.0766055	0.151067	0.507096	0.612088	0.734736	Mlig000104.g2	0
951.911	-0.327429	0.0924137	-3.54308	0.000395475	0.00155633	Mlig000105.g4	Up-in-H
276.575	-0.125336	0.140189	-0.894053	0.371294	0.517926	Mlig000105.g6	0
2.34778	-2.25493	1.62269	-1.38963	0.164642	0.280636	Mlig000106.g1	0
168.708	-0.461472	0.157674	-2.92674	0.00342534	0.0108455	Mlig000107.g2	Up-in-H
851.469	-0.471318	0.0722332	-6.52495	6.80248e-11	6.1511e-10	Mlig000108.g1	Up-in-H
1064.22	-0.441206	0.0849456	-5.19398	2.05845e-07	1.33787e-06	Mlig000108.g2	Up-in-H
263.335	-0.225689	0.138629	-1.62801	0.103523	0.194408	Mlig000108.g4	0
998.087	-0.292204	0.0951209	-3.07192	0.00212684	0.00709487	Mlig000109.g6	Up-in-H
135.455	1.64449	0.15703	10.4725	1.15547e-25	2.46439e-24	Mlig000110.g1	Up-in-A
53.3206	0.421073	0.314144	1.34038	0.180122	0.300785	Mlig000110.g6	0
3.63185	1.27049	0.980737	1.29544	0.195167	0.32037	Mlig000110.g8	0
8.23147	-0.940454	0.81231	-1.15775	0.246965	0.383765	Mlig000111.g11	0
27.1631	-0.430403	0.432214	-0.99581	0.319342	0.464152	Mlig000111.g13	0
7.00658	-0.180798	0.834628	-0.216621	0.828504	0.894525	Mlig000111.g14	0
5.83753	-1.36888	1.45908	-0.938185	0.348149	0.494387	Mlig000111.g2	0
23.7833	-1.66072	0.980305	-1.69408	0.0902494	0.174128	Mlig000111.g3	0
2.68365	-0.128189	1.88694	-0.067935	0.945837	0.968663	Mlig000111.g5	0
1.99118	-2.86257	1.49873	-1.91	0.0561337	0.118566	Mlig000111.g7	0
7.73273	-0.10371	0.709979	-0.146075	0.883862	0.930913	Mlig000111.g9	0
475.643	0.0827224	0.0844629	0.979394	0.327385	0.472737	Mlig000112.g3	0
97.2685	0.0432494	0.227477	0.190127	0.84921	0.9082	Mlig000112.g4	0
619.581	0.765788	0.108982	7.02675	2.11392e-12	2.13647e-11	Mlig000112.g8	Up-in-A
191.704	0.860704	0.25027	3.4391	0.000583652	0.00221561	Mlig000113.g11	Up-in-A
140.306	-0.474909	0.340687	-1.39398	0.163325	0.278884	Mlig000113.g12	0
421.933	0.51637	0.211155	2.44545	0.0144671	0.0381203	Mlig000113.g5	Up-in-A
62.649	-0.531004	1.18935	-0.446464	0.655262	0.769387	Mlig000113.g6	0
377.361	-0.135331	0.136644	-0.990387	0.321985	0.466956	Mlig000114.g3	0
835.434	0.057463	0.0801738	0.716731	0.47354	0.615237	Mlig000115.g1	0
250.166	-0.0517895	0.119216	-0.434419	0.663984	0.775832	Mlig000116.g2	0
56.9459	-0.308921	0.215621	-1.4327	0.151942	0.263357	Mlig000117.g4	0
141.379	-0.0465369	0.154465	-0.301279	0.763202	0.848662	Mlig000119.g5	0
26.5505	-0.38554	0.331577	-1.16275	0.244932	0.381284	Mlig000120.g3	0
405.718	-0.49198	0.0929851	-5.29096	1.21675e-07	8.12431e-07	Mlig000121.g5	Up-in-H
219.277	0.43957	0.114465	3.84022	0.000122927	0.00053377	Mlig000122.g1	Up-in-A
25.3511	-0.740511	0.329706	-2.24597	0.0247059	0.0600768	Mlig000122.g10	0
16.0366	0.117682	0.452088	0.260309	0.794626	0.871291	Mlig000122.g11	0
231.586	0.180796	0.147819	1.2231	0.221294	0.352856	Mlig000122.g5	0
157.932	0.23512	0.139326	1.68756	0.0914962	0.176109	Mlig000122.g6	0
58.3651	-1.47714	0.250801	-5.8897	3.8689e-09	3.01589e-08	Mlig000122.g8	Up-in-H
426.918	0.342211	0.089004	3.84489	0.000120607	0.000524576	Mlig000123.g11	Up-in-A
200.334	0.320482	0.11839	2.707	0.00678943	0.0198064	Mlig000123.g18	Up-in-A
198.915	-0.169832	0.15949	-1.06485	0.286946	0.429078	Mlig000123.g6	0
38.0087	-0.520114	0.388165	-1.33993	0.180268	0.300955	Mlig000123.g7	0
294.52	0.764919	0.11332	6.75005	1.47791e-11	1.40336e-10	Mlig000124.g15	Up-in-A
14.2885	0.515894	3.23741	0.159354	0.87339	0.924218	Mlig000124.g20	0
77.3757	3.29125	3.23182	1.01839	0.308493	0.452599	Mlig000124.g24	0
7.14028	0.375945	0.823544	0.456497	0.648032	0.763793	Mlig000124.g25	0
71.2658	0.733657	0.189424	3.87309	0.000107464	0.000472327	Mlig000124.g30	Up-in-A
186.818	-0.0723864	0.130193	-0.555993	0.578215	0.706934	Mlig000125.g1	0
352.468	0.0294187	0.113821	0.258465	0.796048	0.872156	Mlig000125.g2	0
255.952	-0.676656	0.110139	-6.14367	8.06342e-10	6.66333e-09	Mlig000127.g1	Up-in-H
837.597	-0.0371631	0.100543	-0.369624	0.711663	0.811935	Mlig000128.g2	0
85.8776	1.62402	0.406157	3.9985	6.37465e-05	0.000292252	Mlig000129.g10	Up-in-A
1249.08	-0.418542	0.0936908	-4.46726	7.92264e-06	4.21122e-05	Mlig000129.g2	Up-in-H
39.1546	-0.0440434	2.28858	-0.0192448	0.984646	0.991646	Mlig000129.g7	0
536.407	-0.337599	0.147249	-2.2927	0.021865	0.0541507	Mlig000129.g9	0
469.309	0.186432	0.129088	1.44423	0.148676	0.258924	Mlig000130.g5	0
485.468	0.492166	0.109572	4.49173	7.06476e-06	3.78249e-05	Mlig000132.g5	Up-in-A
519.719	0.172952	0.0862267	2.00578	0.0448792	0.0988057	Mlig000133.g1	0
50.87	-0.123306	0.268378	-0.45945	0.645911	0.762045	Mlig000133.g2	0
54.0843	-0.193729	0.213261	-0.908416	0.363658	0.51018	Mlig000133.g3	0
301.697	0.368483	0.122259	3.01396	0.00257863	0.00843041	Mlig000133.g6	Up-in-A
202.479	-1.17563	0.224332	-5.24058	1.60073e-07	1.05404e-06	Mlig000134.g1	Up-in-H
179.267	-1.35504	0.191461	-7.07735	1.46934e-12	1.50034e-11	Mlig000134.g3	Up-in-H
135.281	-0.834904	0.189855	-4.39759	1.0946e-05	5.69709e-05	Mlig000134.g4	Up-in-H
2179.89	-0.320167	0.0949182	-3.37308	0.000743315	0.00275879	Mlig000135.g10	Up-in-H
136.658	-0.575846	0.215079	-2.67736	0.0074204	0.0214105	Mlig000136.g1	Up-in-H
204.319	-0.621585	0.116543	-5.33351	9.63302e-08	6.51591e-07	Mlig000137.g1	Up-in-H
7469.35	0.796982	0.129058	6.17539	6.60003e-10	5.49934e-09	Mlig000138.g1	Up-in-A
196.039	0.497795	0.130475	3.81524	0.00013605	0.000585617	Mlig000139.g1	Up-in-A
13.5948	0.0222299	0.440883	0.0504214	0.959787	0.976933	Mlig000139.g4	0
39.0353	-2.48785	2.96469	-0.83916	0.401379	0.547654	Mlig000140.g1	0
25.7637	-0.0118882	0.438407	-0.0271169	0.978366	0.987856	Mlig000140.g10	0
169.233	-0.570383	0.148408	-3.84335	0.000121365	0.000527535	Mlig000140.g14	Up-in-H
122.289	-0.25897	0.203947	-1.26979	0.204159	0.331706	Mlig000140.g16	0
166.552	0.236696	0.213618	1.10803	0.267848	0.407363	Mlig000140.g18	0
12.604	7.18447	3.38658	2.12145	0.0338839	0.0781649	Mlig000140.g2	0
51.3923	-1.65719	1.58399	-1.04621	0.295463	0.438407	Mlig000140.g30	0
63.4726	-0.780904	0.351915	-2.21901	0.0264859	0.0636237	Mlig000140.g31	0
1.21854	-0.527446	1.76839	-0.298263	0.765503	0.850315	Mlig000140.g34	0
16.5587	0.794455	0.763883	1.04002	0.29833	0.441644	Mlig000140.g37	0
18.5675	0.404808	0.496912	0.814648	0.415274	0.561078	Mlig000140.g4	0
20.4694	1.02771	0.395533	2.59831	0.0093685	0.0262042	Mlig000140.g41	Up-in-A
16.8905	-1.17044	0.564023	-2.07516	0.0379715	0.085916	Mlig000140.g42	0
7.60487	-1.8024	0.741015	-2.43233	0.0150019	0.0393139	Mlig000140.g43	Up-in-H
42.3547	-0.623349	0.261187	-2.3866	0.0170049	0.0437566	Mlig000140.g44	Up-in-H
75.5462	-0.0906427	0.415297	-0.21826	0.827226	0.893744	Mlig000140.g45	0
44.3617	-0.149574	0.363509	-0.411473	0.680726	0.788709	Mlig000140.g46	0
1.3166	-0.243356	1.68264	-0.144628	0.885005	0.931647	Mlig000140.g47	0
39.7059	-0.673279	0.315676	-2.13282	0.0329396	0.0763942	Mlig000140.g6	0
35.9691	-1.03447	0.310639	-3.33014	0.000868036	0.00317161	Mlig000140.g9	Up-in-H
28.7617	-1.62435	0.348434	-4.66186	3.13357e-06	1.76173e-05	Mlig000141.g10	Up-in-H
867.881	-0.599456	0.0846157	-7.08446	1.39591e-12	1.42709e-11	Mlig000141.g12	Up-in-H
19.0947	-1.30154	0.402928	-3.23021	0.00123701	0.0043654	Mlig000141.g21	Up-in-H
51.4417	-0.364207	0.262076	-1.3897	0.16462	0.280607	Mlig000141.g22	0
236.217	1.64146	0.154134	10.6495	1.7526e-26	3.89015e-25	Mlig000142.g2	Up-in-A
80.2734	1.20758	0.297557	4.05832	4.94263e-05	0.000231279	Mlig000142.g4	Up-in-A
434.955	0.031166	0.10953	0.284543	0.775994	0.858091	Mlig000143.g4	0
42.6573	-0.0859485	0.275876	-0.311548	0.755384	0.843208	Mlig000143.g6	0
127.079	-0.0631666	0.173201	-0.364701	0.715334	0.814641	Mlig000144.g2	0
686.309	-0.105427	0.112102	-0.940453	0.346985	0.493135	Mlig000145.g7	0
105.176	-0.181267	0.177168	-1.02314	0.306242	0.45028	Mlig000146.g1	0
19.0137	-1.57986	0.981591	-1.60949	0.10751	0.2004	Mlig000147.g5	0
273.872	0.65484	0.131008	4.99849	5.77818e-07	3.56394e-06	Mlig000147.g6	Up-in-A
600.385	0.289169	0.108341	2.66908	0.00760596	0.021872	Mlig000147.g7	Up-in-A
456.688	0.245773	0.143492	1.71279	0.0867508	0.168776	Mlig000147.g8	0
263.535	-0.154921	0.122284	-1.2669	0.205192	0.332982	Mlig000148.g1	0
320.374	-0.171855	0.0968008	-1.77535	0.0758405	0.151435	Mlig000148.g3	0
7.71526	-0.194478	0.773202	-0.251523	0.80141	0.87599	Mlig000148.g4	0
199.068	0.180319	0.161483	1.11664	0.264147	0.403236	Mlig000149.g1	0
247.673	0.271347	0.127194	2.13334	0.0328971	0.0763027	Mlig000149.g2	0
263.27	0.0728609	0.140514	0.518532	0.604087	0.728118	Mlig000149.g3	0
75.9665	-0.37671	0.24799	-1.51905	0.12875	0.230987	Mlig000149.g5	0
56.887	0.777199	0.261749	2.96926	0.00298522	0.00959899	Mlig000150.g1	Up-in-A
4.45058	2.12127	0.928535	2.28453	0.0223404	0.0551645	Mlig000150.g3	0
44.4081	-0.0617242	0.290624	-0.212385	0.831807	0.896894	Mlig000151.g4	0
316.674	0.124497	0.123599	1.00727	0.313807	0.458312	Mlig000152.g1	0
994.826	-0.389832	0.0898857	-4.33697	1.44458e-05	7.38326e-05	Mlig000153.g1	Up-in-H
161.393	0.409115	0.193894	2.11	0.0348585	0.0800134	Mlig000154.g2	0
229.907	0.37806	0.158428	2.38633	0.0170175	0.043783	Mlig000154.g3	Up-in-A
240.261	0.0808297	0.139129	0.58097	0.561261	0.692817	Mlig000154.g5	0
479.851	-0.0629055	0.119346	-0.527087	0.598133	0.723151	Mlig000154.g6	0
14.4303	0.326912	0.646664	0.505536	0.613183	0.735591	Mlig000154.g9	0
314.465	0.258786	0.102329	2.52896	0.0114402	0.0311712	Mlig000155.g3	Up-in-A
45.0259	-0.302986	0.245835	-1.23247	0.217772	0.34845	Mlig000155.g6	0
3.45016	-1.30499	1.23524	-1.05647	0.290755	0.433413	Mlig000156.g1	0
225.633	-1.0794	0.178863	-6.03481	1.59147e-09	1.28272e-08	Mlig000156.g6	Up-in-H
341.386	-0.308472	0.0962956	-3.20339	0.00135822	0.0047484	Mlig000157.g1	Up-in-H
24.6579	0.0171319	0.51272	0.0334138	0.973345	0.984998	Mlig000158.g2	0
338.161	0.152873	0.117696	1.29888	0.193984	0.318824	Mlig000159.g2	0
156.524	-0.29427	0.22584	-1.303	0.192574	0.31686	Mlig000160.g6	0
252.178	-0.434027	0.145656	-2.97981	0.00288429	0.00930753	Mlig000161.g1	Up-in-H
664.038	-0.52473	0.142356	-3.68605	0.000227758	0.000939046	Mlig000161.g2	Up-in-H
2.16912	-0.586574	1.1521	-0.509134	0.610658	0.733441	Mlig000162.g10	0
723.364	-0.0470733	0.114581	-0.41083	0.681197	0.789072	Mlig000162.g11	0
707.036	-0.0904623	0.0783938	-1.15395	0.248522	0.385524	Mlig000162.g20	0
23.4151	-2.24121	0.715099	-3.13413	0.00172367	0.00587741	Mlig000162.g9	Up-in-H
105.242	0.220896	0.191619	1.15279	0.248997	0.385998	Mlig000163.g2	0
395.566	0.554621	0.185368	2.992	0.00277158	0.00899126	Mlig000164.g2	Up-in-A
270.223	-0.686952	0.1517	-4.52835	5.94474e-06	3.21926e-05	Mlig000166.g2	Up-in-H
347.881	-0.0398917	0.0925628	-0.430969	0.666491	0.777929	Mlig000167.g9	0
119.577	0.440437	0.177516	2.48111	0.0130973	0.0350106	Mlig000168.g1	Up-in-A
117.666	0.0423077	0.154075	0.274592	0.78363	0.863539	Mlig000168.g4	0
338.7	0.10576	0.141873	0.74546	0.455994	0.598884	Mlig000169.g1	0
2.34773	-1.45822	1.19279	-1.22253	0.221507	0.353108	Mlig000169.g6	0
12.9894	-1.25399	0.500837	-2.50379	0.0122871	0.0331717	Mlig000170.g2	Up-in-H
88.9117	1.43601	0.212016	6.77313	1.26027e-11	1.20262e-10	Mlig000171.g4	Up-in-A
2.87491	0.226226	1.12513	0.201067	0.840646	0.902699	Mlig000171.g8	0
104.222	1.69758	0.213137	7.96473	1.6558e-15	2.04458e-14	Mlig000171.g9	Up-in-A
343.157	-1.23159	0.135117	-9.11497	7.86904e-20	1.23889e-18	Mlig000172.g5	Up-in-H
229.305	-0.624539	0.132412	-4.71662	2.39789e-06	1.36931e-05	Mlig000173.g3	Up-in-H
26.191	-0.286502	0.349344	-0.820113	0.412152	0.558012	Mlig000174.g1	0
494.139	0.0451123	0.0953196	0.473274	0.636018	0.753612	Mlig000174.g4	0
12.1641	1.93015	2.62611	0.734984	0.462349	0.60495	Mlig000175.g14	0
3.97407	-1.31485	1.21867	-1.07892	0.280624	0.42194	Mlig000175.g15	0
14.2698	-0.720821	0.485697	-1.4841	0.137783	0.243896	Mlig000175.g19	0
25.7588	-0.482299	0.397278	-1.21401	0.224745	0.357033	Mlig000175.g21	0
375.135	0.345096	0.104019	3.31764	0.00090783	0.00330339	Mlig000176.g1	Up-in-A
257.519	-0.469577	0.135428	-3.46735	0.000525622	0.00201526	Mlig000177.g1	Up-in-H
28.1365	-1.59819	0.36171	-4.41842	9.94232e-06	5.20713e-05	Mlig000177.g10	Up-in-H
16.4544	-0.424306	0.885444	-0.479202	0.631795	0.750453	Mlig000177.g11	0
9.5735	-1.90493	0.971062	-1.9617	0.049797	0.10753	Mlig000177.g13	0
6.32957	0.141319	0.789269	0.179051	0.857898	0.91396	Mlig000177.g4	0
10.7335	0.459689	0.572865	0.802439	0.422299	0.567582	Mlig000177.g5	0
1.27649	-0.705342	1.41669	-0.49788	0.618568	0.740038	Mlig000177.g6	0
10.1202	-2.1575	0.589259	-3.66139	0.000250854	0.00102656	Mlig000177.g7	Up-in-H
16.1239	-1.1488	0.415921	-2.76207	0.00574362	0.0171017	Mlig000177.g9	Up-in-H
17.7818	-1.52381	0.439761	-3.4651	0.000530042	0.00202972	Mlig000178.g2	Up-in-H
15.3527	0.0740276	0.435892	0.16983	0.865144	0.918956	Mlig000178.g6	0
90.5172	-0.879164	0.242903	-3.61941	0.000295277	0.00119278	Mlig000178.g7	Up-in-H
19.8626	-0.859864	0.396653	-2.1678	0.0301738	0.0709812	Mlig000179.g7	0
90.063	-0.905944	0.221582	-4.08853	4.34106e-05	0.000205018	Mlig000179.g9	Up-in-H
76.8726	0.139094	0.21741	0.639779	0.522316	0.659008	Mlig000180.g1	0
660.267	1.06718	0.124799	8.5512	1.21811e-17	1.70191e-16	Mlig000180.g3	Up-in-A
90.5529	-0.281532	0.199606	-1.41044	0.15841	0.272197	Mlig000181.g1	0
8.24231	-1.45319	2.55519	-0.56872	0.569546	0.699909	Mlig000181.g10	0
64.4168	-0.8065	0.263157	-3.06471	0.00217878	0.00725304	Mlig000181.g4	Up-in-H
26.2327	-1.2899	0.356007	-3.62324	0.000290932	0.00117636	Mlig000181.g6	Up-in-H
16.937	-0.757926	0.535375	-1.41569	0.156865	0.270135	Mlig000181.g7	0
45.5229	-1.09611	0.312538	-3.50713	0.000452964	0.00176074	Mlig000181.g9	Up-in-H
2048.63	-0.209933	0.108435	-1.93603	0.0528637	0.112918	Mlig000182.g4	0
252.248	0.781374	0.12412	6.29531	3.06782e-10	2.6275e-09	Mlig000183.g1	Up-in-A
24.7635	-0.724163	0.408208	-1.774	0.0760623	0.151778	Mlig000184.g1	0
212.181	-0.130575	0.168802	-0.773538	0.439204	0.583176	Mlig000184.g12	0
189.06	-0.297142	0.188879	-1.57319	0.115676	0.212488	Mlig000184.g7	0
245.969	0.432858	0.152254	2.84299	0.00446923	0.0137233	Mlig000185.g1	Up-in-A
37.8053	0.80988	0.292361	2.77014	0.00560328	0.0167375	Mlig000185.g2	Up-in-A
101.925	0.418503	0.195919	2.1361	0.0326713	0.0758633	Mlig000185.g4	0
366.81	-0.467502	0.0984535	-4.74845	2.04978e-06	1.17975e-05	Mlig000186.g11	Up-in-H
293.111	-0.264188	0.106594	-2.47844	0.0131958	0.0352325	Mlig000186.g8	Up-in-H
35359.9	-0.051511	0.124017	-0.415353	0.677883	0.7867	Mlig000187.g2	0
674.527	-0.116651	0.162499	-0.717858	0.472845	0.61463	Mlig000187.g3	0
28.5949	0.19996	0.406863	0.491468	0.623095	0.743761	Mlig000187.g6	0
151.261	-0.168463	0.150554	-1.11895	0.263162	0.402164	Mlig000188.g4	0
249.268	-0.0892054	0.122462	-0.728434	0.466348	0.608583	Mlig000188.g6	0
193.349	-0.201689	0.129577	-1.55652	0.119585	0.218188	Mlig000188.g8	0
5.49696	4.50475	1.26961	3.54813	0.00038798	0.00152931	Mlig000189.g3	Up-in-A
70.0249	-1.34721	0.271203	-4.96755	6.78054e-07	4.15074e-06	Mlig000190.g1	Up-in-H
141.602	-1.23893	0.178683	-6.93364	4.10136e-12	4.05788e-11	Mlig000190.g2	Up-in-H
432.639	3.42544	0.115906	29.5535	5.91397e-192	2.48532e-189	Mlig000190.g3	Up-in-A
218.64	0.157822	0.15281	1.0328	0.301697	0.445303	Mlig000190.g6	0
801.286	-0.800591	0.137457	-5.82432	5.73465e-09	4.41539e-08	Mlig000191.g8	Up-in-H
132.715	-0.771288	0.160558	-4.80379	1.55691e-06	9.09786e-06	Mlig000192.g1	Up-in-H
3.31304	2.60584	1.15278	2.26048	0.0237914	0.058193	Mlig000192.g3	0
201.729	-0.430135	0.146307	-2.93995	0.00328268	0.0104417	Mlig000193.g11	Up-in-H
152.759	0.810742	0.164831	4.91862	8.71568e-07	5.26736e-06	Mlig000193.g3	Up-in-A
129.016	-0.367824	0.147884	-2.48724	0.0128738	0.0344953	Mlig000193.g7	Up-in-H
145.711	-0.750832	0.1863	-4.03024	5.57204e-05	0.000258114	Mlig000194.g1	Up-in-H
33.1349	0.451236	0.357493	1.26222	0.206869	0.335161	Mlig000195.g13	0
41.3723	-0.451682	0.275648	-1.63862	0.101292	0.191059	Mlig000196.g21	0
4.12084	-2.70273	1.12736	-2.39741	0.0165115	0.0426781	Mlig000196.g27	Up-in-H
6.47607	-1.24883	0.815028	-1.53226	0.125458	0.226492	Mlig000196.g38	0
2.62723	-0.940261	1.14048	-0.824445	0.409687	0.555655	Mlig000196.g40	0
1.93969	-0.9114	1.32531	-0.687688	0.491649	0.631599	Mlig000196.g41	0
1.84033	-0.0690581	1.12408	-0.0614354	0.951012	0.971522	Mlig000196.g9	0
186.948	0.190381	0.185627	1.02561	0.305074	0.449081	Mlig000197.g1	0
13.0398	-1.54928	0.726751	-2.1318	0.0330237	0.0765515	Mlig000197.g5	0
120.596	1.25304	0.229081	5.46984	4.50433e-08	3.15429e-07	Mlig000198.g2	Up-in-A
185.425	0.400021	0.145219	2.7546	0.00587644	0.0174557	Mlig000198.g3	Up-in-A
151.986	0.255255	0.130362	1.95804	0.0502251	0.108256	Mlig000199.g1	0
111.346	-0.970068	0.17981	-5.39497	6.85354e-08	4.70221e-07	Mlig000199.g12	Up-in-H
7.38805	0.758633	0.919814	0.824768	0.409504	0.555476	Mlig000199.g13	0
3.66662	-0.453675	0.830225	-0.546448	0.584758	0.712181	Mlig000199.g14	0
57.8143	-0.576413	0.281929	-2.04453	0.0409009	0.0914223	Mlig000199.g15	0
18.7899	-0.49467	0.472603	-1.04669	0.295242	0.438212	Mlig000199.g16	0
52.5198	-0.541075	0.235827	-2.29438	0.0217689	0.0539517	Mlig000199.g18	0
137.908	0.492654	0.201199	2.44859	0.0143417	0.0378328	Mlig000199.g2	Up-in-A
52.818	-0.274297	0.255815	-1.07225	0.283609	0.425281	Mlig000199.g21	0
60.1995	0.7795	0.343989	2.26606	0.0234479	0.0574955	Mlig000199.g4	0
74.9173	-0.693585	0.196963	-3.5214	0.000429274	0.00167819	Mlig000199.g5	Up-in-H
16.6754	-0.976738	0.437848	-2.23077	0.0256962	0.0620533	Mlig000199.g7	0
114.114	-0.403853	0.213639	-1.89036	0.0587103	0.123051	Mlig000199.g8	0
68.4756	1.9407	0.326861	5.93739	2.89594e-09	2.28133e-08	Mlig000200.g1	Up-in-A
223.973	-0.370852	0.139153	-2.66507	0.00769719	0.0221141	Mlig000201.g10	Up-in-H
888.852	-0.258465	0.0949976	-2.72075	0.00651332	0.0190994	Mlig000202.g3	Up-in-H
70.3454	-0.843387	0.245901	-3.42979	0.000604048	0.00228566	Mlig000203.g2	Up-in-H
34.7123	-0.195313	0.318353	-0.613511	0.539539	0.674033	Mlig000203.g4	0
142.749	0.338298	0.141033	2.39872	0.0164524	0.042543	Mlig000204.g1	Up-in-A
1008.81	-0.24677	0.081697	-3.02055	0.00252319	0.00826782	Mlig000204.g2	Up-in-H
191.766	0.569932	0.12955	4.39934	1.08581e-05	5.65411e-05	Mlig000204.g3	Up-in-A
1251.25	-0.22448	0.0768564	-2.92078	0.0034916	0.011028	Mlig000204.g4	Up-in-H
798.974	-0.106274	0.107985	-0.984157	0.325038	0.470169	Mlig000204.g8	0
1145.88	0.400201	0.0778106	5.14327	2.69994e-07	1.73234e-06	Mlig000205.g2	Up-in-A
212.371	0.384484	0.202407	1.89956	0.0574913	0.120978	Mlig000205.g4	0
1088.22	-0.0152689	0.0848797	-0.179888	0.85724	0.913437	Mlig000206.g1	0
1628.44	-0.0833653	0.0657564	-1.26779	0.204873	0.332586	Mlig000206.g2	0
3.90012	-0.799336	0.811105	-0.98549	0.324383	0.469502	Mlig000206.g4	0
2413.64	-0.0577167	0.0934763	-0.617448	0.536939	0.671705	Mlig000207.g3	0
31.6445	-0.326979	0.423803	-0.771535	0.44039	0.584297	Mlig000209.g18	0
114.852	-1.06665	0.169706	-6.28525	3.27337e-10	2.79686e-09	Mlig000209.g9	Up-in-H
42.8934	-1.24929	0.449784	-2.77753	0.00547738	0.0164031	Mlig000210.g1	Up-in-H
39.0148	-0.846341	0.334854	-2.52749	0.011488	0.03128	Mlig000210.g11	Up-in-H
57.032	-0.509232	0.263408	-1.93325	0.0532057	0.113539	Mlig000210.g16	0
367.986	0.126219	0.110675	1.14045	0.254099	0.39192	Mlig000211.g5	0
199.144	0.0978398	0.152651	0.640937	0.521564	0.658398	Mlig000212.g1	0
70.7652	-0.446206	0.405033	-1.10165	0.270613	0.410696	Mlig000212.g10	0
15.3401	0.353272	0.433161	0.815569	0.414747	0.560587	Mlig000212.g12	0
295.988	0.279636	0.142729	1.95922	0.0500876	0.108034	Mlig000212.g3	0
19.4081	0.83542	0.504162	1.65705	0.0975098	0.185306	Mlig000212.g5	0
140.584	0.250286	0.229792	1.08918	0.276073	0.416975	Mlig000212.g6	0
254.567	0.0490137	0.150925	0.324755	0.745366	0.83662	Mlig000212.g8	0
228.05	0.295228	0.181104	1.63015	0.103069	0.193726	Mlig000212.g9	0
303.676	-0.412464	0.168409	-2.44918	0.0143184	0.0377805	Mlig000213.g5	Up-in-H
449.528	-1.17929	0.102323	-11.5251	9.85837e-31	2.61859e-29	Mlig000214.g3	Up-in-H
281.511	-0.847459	0.1516	-5.59008	2.26965e-08	1.64355e-07	Mlig000214.g7	Up-in-H
3.24196	-3.61392	1.31001	-2.75869	0.00580333	0.0172597	Mlig000215.g14	Up-in-H
2209.36	-0.144487	0.0954787	-1.51329	0.130206	0.233055	Mlig000215.g15	0
1.46516	0.301565	3.00732	0.100277	0.920125	0.953019	Mlig000215.g17	0
618.395	0.113364	0.119176	0.951232	0.341487	0.487413	Mlig000215.g18	0
31.8534	0.157376	0.309478	0.508521	0.611088	0.733852	Mlig000215.g23	0
945.425	-0.110783	0.18767	-0.59031	0.554983	0.687165	Mlig000215.g26	0
653.593	-0.60133	0.471628	-1.27501	0.202305	0.329513	Mlig000215.g27	0
463.927	-0.111521	0.10335	-1.07906	0.28056	0.421902	Mlig000216.g1	0
149.951	0.561233	0.143594	3.90848	9.28791e-05	0.000412611	Mlig000217.g5	Up-in-A
85.3028	0.0176629	0.2056	0.0859088	0.931539	0.96034	Mlig000218.g1	0
13.4414	-1.12575	0.460907	-2.44247	0.0145873	0.0383945	Mlig000218.g6	Up-in-H
63.8845	0.346733	0.338778	1.02348	0.30608	0.450173	Mlig000219.g8	0
76.4013	0.0134211	0.214165	0.0626673	0.950031	0.971073	Mlig000220.g1	0
2.16732	0.399826	1.11371	0.359004	0.719592	0.817868	Mlig000220.g3	0
2.13765	0.688151	1.15505	0.595776	0.551325	0.684201	Mlig000220.g4	0
259.39	0.403113	0.109908	3.66774	0.000244701	0.00100313	Mlig000221.g1	Up-in-A
145.614	0.69987	0.233219	3.00091	0.00269171	0.00875936	Mlig000221.g3	Up-in-A
274.447	0.485836	0.119051	4.08089	4.48634e-05	0.000211388	Mlig000221.g4	Up-in-A
27.4078	8.30636	1.06023	7.83447	4.70842e-15	5.67242e-14	Mlig000221.g5	Up-in-A
231.075	-0.137971	0.127022	-1.0862	0.277392	0.418443	Mlig000222.g2	0
112.04	0.209779	0.17055	1.23001	0.218693	0.349612	Mlig000224.g1	0
13.6098	-0.378516	0.515307	-0.734544	0.462617	0.605184	Mlig000224.g3	0
611.215	-0.557169	0.141094	-3.94892	7.85031e-05	0.000353548	Mlig000225.g8	Up-in-H
213.976	0.342164	0.121036	2.82697	0.004699	0.0143474	Mlig000226.g1	Up-in-A
24.6596	-0.383264	0.373873	-1.02512	0.305307	0.449291	Mlig000226.g3	0
432.913	0.0195793	0.0935682	0.209251	0.834252	0.898477	Mlig000227.g1	0
393.871	0.1082	0.0848665	1.27494	0.20233	0.329545	Mlig000227.g2	0
295.18	0.0277551	0.12985	0.213748	0.830744	0.896082	Mlig000227.g3	0
272.952	0.0502319	0.114019	0.440559	0.659532	0.772381	Mlig000228.g4	0
375.418	-0.278041	0.0976859	-2.84627	0.00442342	0.0135971	Mlig000228.g6	Up-in-H
468.549	0.238361	0.0919434	2.59248	0.00952872	0.0265921	Mlig000228.g7	Up-in-A
818.009	-0.0650959	0.0637441	-1.02121	0.307156	0.451303	Mlig000228.g9	0
26.4774	0.890936	0.482831	1.84523	0.0650035	0.133759	Mlig000229.g13	0
1516	0.201376	0.065666	3.06667	0.00216457	0.00720957	Mlig000229.g3	Up-in-A
265.432	0.772222	0.111688	6.91408	4.70902e-12	4.63229e-11	Mlig000229.g8	Up-in-A
192.225	-0.0285211	0.125906	-0.226526	0.820792	0.88939	Mlig000229.g9	0
401.201	-0.265093	0.123479	-2.14688	0.031803	0.0742181	Mlig000230.g2	0
205.131	0.321462	0.152743	2.10459	0.0353269	0.0809599	Mlig000231.g2	0
598.604	0.282774	0.0860617	3.28572	0.00101722	0.00366123	Mlig000232.g5	Up-in-A
1010.65	-0.296586	0.0675376	-4.39142	1.12613e-05	5.84985e-05	Mlig000233.g6	Up-in-H
979.614	0.16099	0.0870028	1.8504	0.0642553	0.132527	Mlig000233.g9	0
1286.66	-0.0238734	0.0776018	-0.30764	0.758356	0.845323	Mlig000234.g4	0
330.362	0.285188	0.123267	2.31358	0.0206908	0.0516886	Mlig000235.g1	0
293.124	0.359182	0.127631	2.81422	0.0048896	0.0148624	Mlig000235.g3	Up-in-A
7.58553	3.55175	1.14984	3.0889	0.002009	0.00674095	Mlig000236.g1	Up-in-A
91.2602	-0.507407	0.249475	-2.0339	0.041962	0.0934029	Mlig000236.g11	0
8.21462	-2.78559	0.735325	-3.78824	0.00015172	0.000647543	Mlig000236.g5	Up-in-H
18.8834	-0.875195	0.399351	-2.19155	0.0284123	0.0674739	Mlig000236.g6	0
182.433	-0.0692425	0.156419	-0.442672	0.658003	0.771339	Mlig000237.g1	0
249.008	-0.782458	0.140144	-5.58326	2.36055e-08	1.7047e-07	Mlig000238.g1	Up-in-H
582.996	-0.680303	0.098372	-6.91562	4.65811e-12	4.58521e-11	Mlig000238.g3	Up-in-H
3108.34	-0.120299	0.144449	-0.832811	0.404951	0.550974	Mlig000239.g3	0
2.97672	-1.01962	1.12143	-0.909213	0.363238	0.509743	Mlig000240.g4	0
5.31149	-0.938437	0.798383	-1.17542	0.239826	0.37523	Mlig000240.g5	0
94.771	-0.0830193	0.172502	-0.481265	0.630328	0.749337	Mlig000240.g6	0
6.21545	6.16279	1.26918	4.85571	1.19954e-06	7.10842e-06	Mlig000240.g7	Up-in-A
195.584	0.724608	0.156306	4.63583	3.55516e-06	1.98466e-05	Mlig000241.g1	Up-in-A
360.88	0.9111	0.115718	7.87348	3.4491e-15	4.18882e-14	Mlig000241.g3	Up-in-A
532.766	0.400136	0.0909576	4.39914	1.08679e-05	5.65881e-05	Mlig000242.g5	Up-in-A
703.526	0.0365036	0.0831229	0.439153	0.660551	0.773145	Mlig000243.g1	0
229.015	3.25752	0.195846	16.6331	4.01551e-62	2.56638e-60	Mlig000244.g3	Up-in-A
602.884	-0.0348051	0.113725	-0.306045	0.75957	0.846199	Mlig000245.g1	0
206.315	-0.0378355	0.136752	-0.276672	0.782032	0.862473	Mlig000246.g1	0
1.39692	-0.592026	1.35292	-0.437592	0.661682	0.773987	Mlig000246.g2	0
171.4	0.0313693	0.155426	0.201828	0.840051	0.902292	Mlig000247.g2	0
221.857	-0.137688	0.1213	-1.13511	0.256331	0.394393	Mlig000247.g8	0
144.966	-0.791468	0.24151	-3.27716	0.00104858	0.00376171	Mlig000248.g3	Up-in-H
15.4518	-0.709152	0.421873	-1.68096	0.0927703	0.178006	Mlig000249.g2	0
83.5798	0.689713	0.17191	4.01206	6.01916e-05	0.000277255	Mlig000250.g1	Up-in-A
2.87023	-0.236731	0.917572	-0.257997	0.796409	0.872458	Mlig000250.g4	0
107.523	0.279273	0.174963	1.59618	0.110448	0.20474	Mlig000250.g5	0
347.56	0.243808	0.115165	2.11703	0.0342571	0.0788469	Mlig000252.g1	0
659.575	-1.272	0.133494	-9.52852	1.59539e-21	2.77228e-20	Mlig000253.g1	Up-in-H
25.2559	-1.34715	0.457562	-2.94418	0.00323807	0.0103181	Mlig000253.g15	Up-in-H
5.90093	0.005037	0.731556	0.00688532	0.994506	0.996972	Mlig000253.g23	0
329.738	-0.927887	0.214814	-4.31948	1.56394e-05	7.93938e-05	Mlig000253.g24	Up-in-H
231.973	-1.36911	0.266105	-5.14498	2.67547e-07	1.71794e-06	Mlig000253.g6	Up-in-H
392.924	-0.609541	0.116408	-5.23623	1.63887e-07	1.07764e-06	Mlig000254.g15	Up-in-H
482.612	-0.541059	0.0816813	-6.62402	3.49553e-11	3.22477e-10	Mlig000254.g8	Up-in-H
2908.81	-0.36624	0.0529098	-6.92196	4.45436e-12	4.39212e-11	Mlig000255.g2	Up-in-H
133.341	7.55798	0.611957	12.3505	4.84095e-35	1.49797e-33	Mlig000256.g2	Up-in-A
168.231	7.89058	0.601793	13.1118	2.8184e-39	1.01054e-37	Mlig000256.g3	Up-in-A
1393.75	0.326986	0.0658408	4.96631	6.82373e-07	4.17561e-06	Mlig000257.g4	Up-in-A
20.1584	-0.827958	0.410338	-2.01775	0.0436176	0.0965026	Mlig000258.g1	0
201.785	-0.147235	0.135899	-1.08341	0.278626	0.419724	Mlig000258.g2	0
3.81002	-1.88195	2.69648	-0.697926	0.485223	0.62594	Mlig000258.g3	0
96.7064	-0.490471	0.188098	-2.60753	0.00911985	0.025602	Mlig000258.g4	Up-in-H
142.152	-0.635826	0.212206	-2.99626	0.00273311	0.0088791	Mlig000259.g3	Up-in-H
126.799	0.276947	0.16396	1.68911	0.0911984	0.175694	Mlig000260.g1	0
73.0719	-0.909558	0.266573	-3.41204	0.000644788	0.00242348	Mlig000261.g13	Up-in-H
102.32	-0.420039	0.255705	-1.64267	0.100451	0.189795	Mlig000261.g2	0
81.0451	-0.460037	0.188313	-2.44294	0.014568	0.0383511	Mlig000261.g8	Up-in-H
460.518	0.405314	0.0935622	4.33203	1.47742e-05	7.53677e-05	Mlig000262.g13	Up-in-A
407.593	0.670641	0.129435	5.18131	2.20334e-07	1.4276e-06	Mlig000262.g9	Up-in-A
22.7213	-1.05818	0.380264	-2.78276	0.00538984	0.0161771	Mlig000263.g14	Up-in-H
822.761	10.7716	0.739865	14.5589	5.13049e-48	2.35758e-46	Mlig000263.g16	Up-in-A
132.371	-0.161096	0.173845	-0.926663	0.354102	0.500497	Mlig000263.g2	0
624.92	0.0720943	0.0748842	0.962744	0.335676	0.481296	Mlig000263.g21	0
282.83	0.13025	0.153451	0.848804	0.39599	0.542359	Mlig000263.g4	0
1.85713	0.700948	1.21098	0.578829	0.562704	0.694041	Mlig000263.g7	0
2422.04	-1.57036	0.155537	-10.0964	5.73266e-24	1.1277e-22	Mlig000264.g1	Up-in-H
1850.84	-1.43541	0.203898	-7.03986	1.92438e-12	1.95015e-11	Mlig000264.g3	Up-in-H
30.498	1.06042	0.351341	3.01821	0.00254274	0.00832536	Mlig000265.g2	Up-in-A
26.3702	0.323496	0.412846	0.783576	0.433289	0.577851	Mlig000265.g4	0
61.1533	0.687972	0.334311	2.05788	0.0396014	0.0889752	Mlig000266.g4	0
142.018	-0.761168	0.225471	-3.37591	0.000735731	0.0027328	Mlig000267.g5	Up-in-H
3.94911	0.0944805	0.870213	0.108572	0.913542	0.949368	Mlig000268.g2	0
138.889	3.30357	0.253384	13.0378	7.45439e-39	2.63015e-37	Mlig000268.g3	Up-in-A
670.287	0.0483461	0.0768297	0.629263	0.529177	0.664976	Mlig000269.g3	0
163.349	0.946453	0.219738	4.30719	1.65342e-05	8.36257e-05	Mlig000270.g1	Up-in-A
458.647	12.3706	1.02439	12.076	1.41397e-33	4.18262e-32	Mlig000271.g1	Up-in-A
395.665	2.05223	0.124566	16.4751	5.5399e-61	3.45837e-59	Mlig000271.g3	Up-in-A
2.0493	-0.745418	1.17462	-0.634604	0.525686	0.661817	Mlig000272.g4	0
239.432	-0.22957	0.116927	-1.96335	0.0496055	0.107212	Mlig000272.g5	0
109.199	0.177111	0.167554	1.05704	0.290493	0.4331	Mlig000272.g6	0
372.293	0.295177	0.145396	2.03016	0.0423403	0.0941007	Mlig000273.g1	0
641.846	0.0649945	0.148417	0.437917	0.661446	0.773875	Mlig000273.g2	0
349.628	0.3757	0.117111	3.20806	0.00133634	0.004681	Mlig000273.g3	Up-in-A
155.147	0.104074	0.172174	0.604472	0.54553	0.679077	Mlig000274.g15	0
4.9556	-0.715135	0.729924	-0.979739	0.327215	0.472564	Mlig000274.g2	0
316.952	-0.137986	0.113009	-1.22102	0.222077	0.353796	Mlig000274.g4	0
203.083	0.335215	0.15056	2.22646	0.0259836	0.0626163	Mlig000275.g5	0
176.32	0.642717	0.132079	4.86614	1.13796e-06	6.76001e-06	Mlig000275.g7	Up-in-A
51.5658	0.0458857	0.23722	0.193431	0.846621	0.906734	Mlig000275.g8	0
54.093	0.417953	0.246135	1.69806	0.0894958	0.172989	Mlig000275.g9	0
161.988	0.0290796	0.156217	0.186149	0.852328	0.909995	Mlig000276.g1	0
12.7625	0.194506	0.462874	0.420214	0.674329	0.783905	Mlig000276.g4	0
188.88	-0.168538	0.13229	-1.274	0.202663	0.329909	Mlig000277.g2	0
185.604	-0.0997874	0.124484	-0.801612	0.422778	0.567952	Mlig000277.g3	0
233.785	0.839321	0.141388	5.9363	2.91533e-09	2.29564e-08	Mlig000278.g2	Up-in-A
314.48	-0.636494	0.112861	-5.63961	1.70439e-08	1.25108e-07	Mlig000280.g19	Up-in-H
289.105	-0.643022	0.102171	-6.29361	3.1017e-10	2.6541e-09	Mlig000280.g21	Up-in-H
390.997	-0.576936	0.104991	-5.49511	3.90473e-08	2.7526e-07	Mlig000280.g7	Up-in-H
254.202	0.653354	0.152217	4.29225	1.76869e-05	8.91382e-05	Mlig000282.g11	Up-in-A
256.118	0.22225	0.171131	1.29871	0.194043	0.318887	Mlig000282.g3	0
134.9	0.648163	0.280654	2.30947	0.0209174	0.0521577	Mlig000282.g8	0
324.741	0.921015	0.152371	6.04457	1.49808e-09	1.21044e-08	Mlig000283.g1	Up-in-A
1.35115	2.27178	1.77452	1.28023	0.200465	0.327165	Mlig000284.g1	0
35.86	-0.512647	0.311658	-1.6449	0.0999899	0.189138	Mlig000284.g10	0
2.06558	-1.14918	1.52774	-0.752213	0.451923	0.595096	Mlig000284.g11	0
2.31979	0.255591	1.63927	0.155918	0.876098	0.925976	Mlig000284.g12	0
2.8101	-2.10212	1.68445	-1.24796	0.212047	0.341468	Mlig000284.g13	0
2.42399	-3.84649	1.44352	-2.66466	0.00770663	0.022137	Mlig000284.g14	Up-in-H
75.1993	0.513157	0.207236	2.4762	0.0132789	0.0354317	Mlig000284.g18	Up-in-A
1.62402	-1.82123	1.68267	-1.08235	0.279099	0.420227	Mlig000284.g22	0
46.3647	-0.137227	0.24148	-0.568275	0.569848	0.700111	Mlig000284.g23	0
76.8792	-0.263824	0.189661	-1.39103	0.164216	0.280056	Mlig000284.g24	0
26.2954	-0.192649	0.366103	-0.526215	0.598739	0.723609	Mlig000284.g25	0
25.2303	-1.15489	0.353505	-3.26696	0.00108708	0.00388402	Mlig000284.g26	Up-in-H
2.18166	-0.513374	1.09646	-0.468209	0.639635	0.756599	Mlig000284.g27	0
14.3281	0.730666	0.467259	1.56373	0.117881	0.215688	Mlig000284.g28	0
2.95759	0.355895	1.89711	0.187598	0.851192	0.90954	Mlig000284.g3	0
6.11314	-0.412105	1.5116	-0.272629	0.785138	0.864631	Mlig000284.g4	0
1.67624	0.523307	2.02435	0.258506	0.796016	0.872156	Mlig000284.g6	0
12.0384	-0.422825	0.548684	-0.770617	0.440934	0.584792	Mlig000284.g7	0
5.09836	-0.837013	0.999543	-0.837395	0.402371	0.5486	Mlig000284.g8	0
1720.93	0.205375	0.0667788	3.07545	0.00210188	0.00701906	Mlig000285.g1	Up-in-A
105.395	-0.00918543	0.176154	-0.0521443	0.958414	0.976192	Mlig000285.g4	0
191.533	0.220994	0.123684	1.78676	0.0739765	0.148426	Mlig000285.g5	0
1431.2	0.110127	0.0688274	1.60004	0.109589	0.203474	Mlig000285.g6	0
21.6064	0.360319	0.52416	0.687422	0.491817	0.631748	Mlig000285.g8	0
59.7193	0.410776	0.218916	1.87641	0.0605996	0.126306	Mlig000286.g2	0
51093.2	-1.01391	0.134017	-7.56551	3.86356e-14	4.40018e-13	Mlig000287.g21	Up-in-H
46912.3	-0.999076	0.135585	-7.36862	1.72405e-13	1.8793e-12	Mlig000287.g66	Up-in-H
258.872	-0.673574	0.143152	-4.70531	2.53476e-06	1.44309e-05	Mlig000288.g10	Up-in-H
185.077	-0.625679	0.120033	-5.21256	1.8625e-07	1.2165e-06	Mlig000288.g9	Up-in-H
104.588	-0.387379	0.190917	-2.02904	0.0424542	0.0942948	Mlig000289.g3	0
687.241	0.208911	0.0993676	2.1024	0.0355179	0.0813159	Mlig000290.g1	0
487.655	0.428529	0.106632	4.01876	5.85047e-05	0.00027013	Mlig000290.g2	Up-in-A
23.2967	-0.540929	0.360292	-1.50136	0.133262	0.237519	Mlig000290.g3	0
171.608	-0.215821	0.175114	-1.23246	0.217776	0.34845	Mlig000291.g1	0
138.778	-0.518115	0.306852	-1.68849	0.0913174	0.175852	Mlig000291.g3	0
359.399	-0.33877	0.109343	-3.09823	0.00194683	0.00655543	Mlig000292.g5	Up-in-H
901.298	-0.673482	0.120032	-5.61087	2.01315e-08	1.46585e-07	Mlig000293.g3	Up-in-H
341.363	-0.47697	0.115043	-4.14599	3.38344e-05	0.000162849	Mlig000294.g4	Up-in-H
2.97452	0.821914	1.0092	0.814417	0.415406	0.561196	Mlig000294.g5	0
266.924	-0.872364	0.142448	-6.12409	9.12025e-10	7.50204e-09	Mlig000294.g6	Up-in-H
473.588	-0.609834	0.118083	-5.16444	2.41159e-07	1.5565e-06	Mlig000294.g7	Up-in-H
227.891	-0.577446	0.128495	-4.49393	6.99207e-06	3.7457e-05	Mlig000295.g14	Up-in-H
508.009	-0.583397	0.0909158	-6.41689	1.3909e-10	1.22617e-09	Mlig000295.g17	Up-in-H
551.789	-0.368095	0.106546	-3.45478	0.00055074	0.00210045	Mlig000295.g7	Up-in-H
125.626	0.815217	0.164275	4.9625	6.95901e-07	4.25251e-06	Mlig000296.g3	Up-in-A
204.524	0.356051	0.173563	2.05142	0.040226	0.0901281	Mlig000296.g6	0
91.9783	0.570507	0.228025	2.50195	0.0123511	0.0333137	Mlig000296.g7	Up-in-A
13.5092	-2.63909	0.666648	-3.95875	7.53434e-05	0.000340378	Mlig000296.g9	Up-in-H
534.617	1.18105	0.0990957	11.9183	9.50157e-33	2.70225e-31	Mlig000297.g1	Up-in-A
120.446	-0.0887024	0.19288	-0.459884	0.6456	0.761797	Mlig000298.g1	0
3347.67	0.202979	0.0569587	3.56362	0.000365769	0.00144897	Mlig000299.g1	Up-in-A
2694.88	-0.28938	0.105651	-2.73901	0.00616237	0.0182059	Mlig000299.g3	Up-in-H
20.1384	-0.131402	0.368197	-0.356879	0.721183	0.819062	Mlig000300.g3	0
369.251	0.349119	0.0941304	3.70889	0.00020817	0.000865591	Mlig000301.g1	Up-in-A
137.99	0.343459	0.223633	1.53582	0.124584	0.225248	Mlig000301.g2	0
86.9681	-0.728617	0.17578	-4.14505	3.39734e-05	0.000163413	Mlig000301.g4	Up-in-H
119.717	-0.437873	0.169058	-2.59007	0.00959567	0.0267575	Mlig000302.g6	Up-in-H
599.182	0.231499	0.105444	2.19548	0.0281294	0.0669072	Mlig000303.g1	0
159.951	-0.157866	0.143637	-1.09906	0.271742	0.412003	Mlig000304.g2	0
147.23	-0.253392	0.130736	-1.9382	0.0525993	0.112439	Mlig000304.g3	0
126.674	-0.0235868	0.141872	-0.166254	0.867957	0.920757	Mlig000304.g4	0
105.165	0.118279	0.179623	0.658483	0.510228	0.648313	Mlig000305.g1	0
29.7594	-0.816436	0.733966	-1.11236	0.265983	0.405214	Mlig000305.g11	0
319.818	-0.0231663	0.123732	-0.18723	0.85148	0.909606	Mlig000305.g15	0
632.794	0.0376851	0.13242	0.284587	0.775961	0.858067	Mlig000305.g2	0
304.84	-0.136507	0.132309	-1.03173	0.3022	0.445843	Mlig000305.g3	0
25.7546	-0.210779	0.374994	-0.562087	0.574057	0.703464	Mlig000305.g6	0
242.693	-0.0829137	0.162068	-0.511598	0.608933	0.732093	Mlig000305.g7	0
4.98274	0.398891	0.892726	0.446824	0.655002	0.76914	Mlig000305.g8	0
85.6278	0.308885	0.287136	1.07574	0.282042	0.423508	Mlig000305.g9	0
21.8623	-0.524547	0.355894	-1.47388	0.140513	0.247696	Mlig000306.g3	0
146.973	0.0165501	0.183305	0.0902871	0.928059	0.958148	Mlig000306.g4	0
155.627	0.170428	0.153066	1.11343	0.265524	0.40477	Mlig000306.g5	0
2.08231	-0.118643	1.28394	-0.0924049	0.926376	0.957051	Mlig000306.g6	0
1.80175	-0.855657	1.37066	-0.624265	0.532453	0.667844	Mlig000306.g7	0
602.023	1.36207	0.166718	8.1699	3.08647e-16	3.97904e-15	Mlig000307.g1	Up-in-A
24.9451	0.159368	0.32815	0.485655	0.627211	0.746966	Mlig000307.g2	0
137.5	-0.251283	0.17815	-1.41051	0.158388	0.272172	Mlig000307.g6	0
124.609	-0.0131912	0.163468	-0.0806959	0.935684	0.962753	Mlig000308.g2	0
136.171	-0.317257	0.170171	-1.86434	0.0622741	0.129164	Mlig000308.g3	0
1206.54	-0.270707	0.0636768	-4.25127	2.12558e-05	0.000105681	Mlig000309.g2	Up-in-H
430.134	-0.0492152	0.0952618	-0.516632	0.605413	0.729237	Mlig000310.g2	0
902.146	-0.228483	0.0804585	-2.83976	0.00451479	0.0138462	Mlig000311.g13	Up-in-H
11.9376	-0.21082	0.614096	-0.343301	0.731372	0.826561	Mlig000311.g23	0
1136.99	-0.21483	0.0727242	-2.95403	0.00313649	0.0100306	Mlig000311.g5	Up-in-H
151.206	-0.497535	0.166756	-2.98361	0.00284868	0.00920487	Mlig000312.g3	Up-in-H
3080.25	7.99777	0.687038	11.641	2.55155e-31	6.93167e-30	Mlig000313.g3	Up-in-A
252.967	0.073365	0.109996	0.66698	0.504785	0.643385	Mlig000315.g3	0
55.9338	-1.89632	0.407155	-4.6575	3.20077e-06	1.7979e-05	Mlig000316.g1	Up-in-H
482.714	0.0158111	0.112752	0.140229	0.888479	0.933847	Mlig000316.g4	0
681.434	0.752234	0.114053	6.59547	4.23898e-11	3.8906e-10	Mlig000318.g3	Up-in-A
997.13	0.21185	0.063564	3.33287	0.000859547	0.00314396	Mlig000319.g1	Up-in-A
21.8705	0.41998	0.375577	1.11823	0.26347	0.402487	Mlig000319.g2	0
13310.8	0.552684	0.0722429	7.65036	2.00425e-14	2.32415e-13	Mlig000320.g1	Up-in-A
6647.01	0.0712528	0.0656955	1.08459	0.278103	0.419203	Mlig000320.g3	0
7601.48	0.117182	0.0702263	1.66863	0.0951912	0.181715	Mlig000320.g4	0
1.63607	4.23665	2.77559	1.5264	0.126911	0.228512	Mlig000321.g1	0
62.2459	-0.180588	0.286105	-0.631196	0.527912	0.663742	Mlig000321.g2	0
181.205	-0.240008	0.136883	-1.75338	0.0795368	0.157313	Mlig000321.g3	0
7.29838	-0.46484	0.67096	-0.692798	0.488436	0.628802	Mlig000321.g4	0
42.3828	-1.05987	0.281597	-3.76377	0.000167374	0.000708328	Mlig000322.g1	Up-in-H
92.8633	0.163228	0.218121	0.748337	0.454257	0.597208	Mlig000323.g1	0
84.5133	2.71497	0.21432	12.6678	8.91882e-37	2.93614e-35	Mlig000324.g1	Up-in-A
240.124	1.06131	0.139847	7.58909	3.22159e-14	3.68411e-13	Mlig000324.g3	Up-in-A
8.01812	-1.12328	0.570681	-1.96832	0.0490311	0.106184	Mlig000324.g5	0
2.12115	-0.53656	1.19818	-0.447811	0.654289	0.768639	Mlig000324.g6	0
640.713	-0.222458	0.124112	-1.79239	0.0730703	0.147006	Mlig000325.g19	0
444.283	-0.00925934	0.106486	-0.0869538	0.930708	0.959741	Mlig000325.g9	0
570.493	-0.0632451	0.0855183	-0.739551	0.459572	0.602375	Mlig000326.g14	0
239.332	0.113236	0.126594	0.894486	0.371062	0.517728	Mlig000327.g2	0
4779.78	-0.077812	0.0866137	-0.89838	0.368983	0.515573	Mlig000327.g3	0
125.429	0.132448	0.191772	0.690652	0.489784	0.629955	Mlig000327.g6	0
40.2413	-0.418655	0.307638	-1.36087	0.173555	0.292102	Mlig000328.g10	0
2.09674	-1.96474	1.81172	-1.08446	0.27816	0.419221	Mlig000328.g11	0
3.2406	-1.14338	1.20591	-0.94815	0.343053	0.488951	Mlig000328.g12	0
6.47591	-0.357043	0.718948	-0.496619	0.619458	0.740826	Mlig000328.g15	0
1.46891	0.491131	2.4447	0.200896	0.84078	0.902803	Mlig000328.g17	0
2.97875	0.799124	1.21521	0.657602	0.510794	0.648819	Mlig000328.g18	0
2.4545	-3.87501	1.49073	-2.5994	0.00933871	0.0261355	Mlig000328.g19	Up-in-H
4.39287	-1.1359	1.54108	-0.737077	0.461075	0.603764	Mlig000328.g20	0
69.469	-1.21522	0.226879	-5.35623	8.49749e-08	5.779e-07	Mlig000328.g32	Up-in-H
2.33878	1.49848	1.60865	0.93151	0.35159	0.497873	Mlig000328.g6	0
407.802	0.721787	0.144156	5.00697	5.52933e-07	3.41717e-06	Mlig000329.g3	Up-in-A
14.9427	-0.545146	0.455917	-1.19571	0.231808	0.365608	Mlig000330.g3	0
270.878	0.627155	0.118498	5.29255	1.2062e-07	8.0589e-07	Mlig000330.g5	Up-in-A
182.921	0.423066	0.150989	2.80197	0.0050792	0.0153581	Mlig000331.g3	Up-in-A
279.06	0.238117	0.122873	1.93791	0.0526348	0.112502	Mlig000332.g2	0
200.386	-0.199934	0.114321	-1.74889	0.0803102	0.158559	Mlig000333.g2	0
44.8767	8.29044	1.0453	7.93115	2.1712e-15	2.66586e-14	Mlig000334.g11	Up-in-A
970.931	8.3061	0.292193	28.4267	9.44839e-178	3.36846e-175	Mlig000334.g13	Up-in-A
138.073	6.7296	0.463235	14.5274	8.12252e-48	3.71886e-46	Mlig000334.g15	Up-in-A
9.97055	6.84977	1.18336	5.7884	7.10613e-09	5.42031e-08	Mlig000334.g3	Up-in-A
488.857	8.31556	0.410879	20.2384	4.4916e-91	4.90386e-89	Mlig000334.g4	Up-in-A
224.594	9.89688	1.02382	9.66666	4.17791e-22	7.48105e-21	Mlig000334.g5	Up-in-A
24.7766	6.11045	0.899406	6.79387	1.09161e-11	1.04592e-10	Mlig000334.g6	Up-in-A
548.599	-0.0907702	0.0964752	-0.940866	0.346773	0.492899	Mlig000335.g1	0
53.4762	-0.0574985	0.258919	-0.222072	0.824258	0.89178	Mlig000335.g5	0
101.176	-0.0787418	0.214944	-0.366336	0.714114	0.813671	Mlig000335.g7	0
567.86	0.542629	0.13036	4.16253	3.14746e-05	0.00015228	Mlig000336.g1	Up-in-A
414.562	0.683971	0.109553	6.24326	4.28535e-10	3.62652e-09	Mlig000336.g3	Up-in-A
492.489	0.299197	0.0965974	3.09737	0.00195249	0.00657243	Mlig000336.g4	Up-in-A
153.148	1.01845	0.66654	1.52796	0.126522	0.227964	Mlig000337.g1	0
549.952	-0.0935271	0.140925	-0.663665	0.506905	0.645355	Mlig000337.g2	0
2.75955	0.637027	1.07006	0.595322	0.551628	0.684424	Mlig000338.g14	0
383.179	-0.149663	0.10808	-1.38475	0.16613	0.282482	Mlig000338.g4	0
291.733	0.263262	0.117374	2.24293	0.0249016	0.060455	Mlig000338.g9	0
1765.08	-0.123396	0.0633174	-1.94885	0.0513136	0.110201	Mlig000339.g3	0
147.298	0.572293	0.174309	3.28321	0.00102631	0.00369004	Mlig000340.g2	Up-in-A
429.736	0.293604	0.112581	2.60794	0.0091088	0.0255739	Mlig000340.g4	Up-in-A
43.378	-1.07924	0.693493	-1.55623	0.119652	0.218279	Mlig000341.g10	0
22.7432	-1.26345	0.509973	-2.47749	0.0132311	0.0353155	Mlig000341.g12	Up-in-H
68.029	-2.15737	1.54908	-1.39267	0.163718	0.279376	Mlig000341.g13	0
138.256	-0.988985	0.181113	-5.4606	4.74536e-08	3.31598e-07	Mlig000341.g2	Up-in-H
8.70053	-1.38128	0.625368	-2.20875	0.027192	0.0650499	Mlig000341.g8	0
47.9419	4.0644	0.384346	10.5748	3.89867e-26	8.50068e-25	Mlig000341.g9	Up-in-A
133.411	0.605925	0.18377	3.29719	0.000976561	0.00352736	Mlig000342.g4	Up-in-A
1170.71	-0.734695	0.109815	-6.6903	2.22708e-11	2.08838e-10	Mlig000343.g7	Up-in-H
189.618	1.51858	0.150383	10.098	5.63581e-24	1.10894e-22	Mlig000344.g2	Up-in-A
105.123	0.363557	0.20005	1.81733	0.0691662	0.1407	Mlig000345.g1	0
167.284	0.304193	0.150042	2.02739	0.0426223	0.0946122	Mlig000345.g3	0
551.229	-0.0918108	0.0974991	-0.941659	0.346367	0.492407	Mlig000346.g2	0
242.932	0.409064	0.180869	2.26166	0.0237181	0.0580426	Mlig000347.g3	0
385.609	0.226031	0.104842	2.15592	0.0310902	0.0728237	Mlig000347.g7	0
47.3233	0.677615	0.244642	2.76983	0.00560863	0.0167512	Mlig000348.g12	Up-in-A
42.4743	-0.539461	0.265916	-2.02869	0.0424898	0.0943626	Mlig000348.g5	0
224.589	0.341781	0.123124	2.77592	0.00550454	0.0164753	Mlig000349.g1	Up-in-A
170.725	0.086151	0.191455	0.44998	0.652725	0.76757	Mlig000349.g4	0
41.8251	0.621018	0.275668	2.25278	0.0242731	0.0591966	Mlig000349.g5	0
206.145	-0.039219	0.126992	-0.30883	0.757451	0.844655	Mlig000350.g2	0
66.2355	-0.573732	0.276975	-2.07142	0.0383193	0.0865819	Mlig000351.g3	0
239.8	1.35032	0.144431	9.34921	8.83042e-21	1.47384e-19	Mlig000352.g1	Up-in-A
71.4425	-0.293533	0.233108	-1.25921	0.207953	0.336454	Mlig000353.g2	0
359.344	-0.577703	0.199093	-2.90168	0.0037117	0.0116351	Mlig000354.g2	Up-in-H
71.1925	1.01847	0.243105	4.1894	2.79696e-05	0.00013641	Mlig000355.g4	Up-in-A
66.7342	-0.140211	0.208153	-0.673597	0.500568	0.639505	Mlig000355.g8	0
63.4351	0.567984	0.571682	0.993533	0.32045	0.465376	Mlig000356.g1	0
81.522	1.02369	0.339419	3.01601	0.00256122	0.00837892	Mlig000356.g10	Up-in-A
39.1065	0.0551369	0.457949	0.1204	0.904167	0.943651	Mlig000356.g16	0
36.7143	0.921638	0.291917	3.1572	0.00159293	0.0054773	Mlig000357.g2	Up-in-A
56.7663	0.312273	0.221069	1.41256	0.157786	0.271391	Mlig000357.g3	0
61.7966	0.467003	0.279162	1.67287	0.0943523	0.18041	Mlig000357.g4	0
187.108	-0.0444855	0.141545	-0.314286	0.753304	0.841758	Mlig000357.g5	0
2.55711	-1.05705	1.35007	-0.782955	0.433653	0.578089	Mlig000358.g1	0
38.0473	-0.157828	0.27558	-0.572713	0.566839	0.697603	Mlig000358.g10	0
3.17315	-0.523599	0.946693	-0.553082	0.580207	0.708363	Mlig000358.g11	0
3.82891	-0.278181	0.9306	-0.298926	0.764997	0.849991	Mlig000358.g13	0
5.43785	-0.857333	0.946378	-0.90591	0.364984	0.511514	Mlig000358.g14	0
13.633	-0.942388	0.508802	-1.85217	0.0640011	0.132105	Mlig000358.g24	0
31.3827	-0.00740754	0.349508	-0.0211942	0.983091	0.99065	Mlig000358.g25	0
5.46543	-0.116654	0.925527	-0.126041	0.8997	0.940785	Mlig000358.g28	0
103.168	-0.494144	0.19897	-2.48351	0.0130096	0.0348086	Mlig000358.g3	Up-in-H
61.185	-0.697475	0.230364	-3.02772	0.0024641	0.00809643	Mlig000358.g30	Up-in-H
1.52894	-1.61735	1.442	-1.12161	0.26203	0.400914	Mlig000358.g31	0
2.5509	-0.76423	1.1747	-0.650576	0.51532	0.652721	Mlig000358.g33	0
13.7457	-0.211661	0.572212	-0.369899	0.711458	0.811738	Mlig000358.g36	0
3.03951	-0.922781	1.06908	-0.863151	0.388055	0.534634	Mlig000358.g37	0
2681.58	-0.0997562	0.06598	-1.51192	0.130555	0.233542	Mlig000358.g45	0
9.92748	-1.81442	1.05776	-1.71534	0.0862833	0.168019	Mlig000358.g49	0
7.10279	-1.00704	0.768946	-1.30964	0.190316	0.3139	Mlig000358.g50	0
132.488	-0.163375	0.168515	-0.969501	0.332295	0.4778	Mlig000359.g4	0
181.5	0.120326	0.143249	0.839973	0.400924	0.547193	Mlig000360.g2	0
92.2746	0.700742	0.17448	4.01617	5.91504e-05	0.000272826	Mlig000360.g3	Up-in-A
46.6892	-0.553336	0.30542	-1.81172	0.070029	0.142067	Mlig000361.g1	0
119.064	0.00681214	0.17392	0.0391683	0.968756	0.982006	Mlig000361.g10	0
81.7609	-0.765714	0.273719	-2.79745	0.00515084	0.0155515	Mlig000361.g26	Up-in-H
2.67615	-0.874543	2.26082	-0.386826	0.698885	0.802364	Mlig000361.g36	0
33.0607	-3.39985	0.788882	-4.30971	1.6347e-05	8.27515e-05	Mlig000361.g37	Up-in-H
5.39551	-0.133215	0.658691	-0.202243	0.839727	0.902122	Mlig000361.g38	0
4.19174	-0.862797	0.974252	-0.8856	0.375833	0.522485	Mlig000361.g5	0
13.1566	-1.86426	1.31926	-1.41311	0.157622	0.271172	Mlig000361.g9	0
213.489	0.0855644	0.138412	0.618184	0.536454	0.671322	Mlig000362.g3	0
107.886	0.358013	0.159183	2.24906	0.0245084	0.0596775	Mlig000362.g5	0
41.4171	-0.61243	0.301642	-2.03032	0.0423242	0.0940866	Mlig000363.g4	0
3.18705	1.51623	0.928719	1.6326	0.102552	0.192897	Mlig000364.g1	0
3.3494	-3.53505	1.34571	-2.6269	0.00861659	0.024362	Mlig000364.g15	Up-in-H
5.31369	-0.0370003	1.43449	-0.0257934	0.979422	0.988569	Mlig000364.g7	0
88.5072	-0.438761	0.21528	-2.03809	0.0415406	0.0925936	Mlig000364.g8	0
9.69501	0.253173	0.597204	0.423932	0.671616	0.781822	Mlig000365.g3	0
253.578	-0.402713	0.119539	-3.36889	0.000754725	0.00279534	Mlig000365.g5	Up-in-H
34.8664	-0.17039	0.348552	-0.488851	0.624948	0.745048	Mlig000366.g5	0
412.159	0.205462	0.113325	1.81304	0.0698255	0.141693	Mlig000367.g1	0
227.137	0.0945321	0.132059	0.715831	0.474096	0.615767	Mlig000367.g5	0
48.8263	-1.68871	0.31014	-5.44498	5.18107e-08	3.6057e-07	Mlig000368.g12	Up-in-H
138.068	-0.267238	0.192896	-1.3854	0.165931	0.282229	Mlig000368.g13	0
145.021	-0.0355168	0.188115	-0.188804	0.850247	0.908895	Mlig000368.g2	0
14.5855	-0.993202	0.51088	-1.9441	0.0518833	0.111187	Mlig000368.g3	0
40.6988	-0.358631	0.363561	-0.986439	0.323918	0.469034	Mlig000368.g4	0
9.16305	0.155083	0.531904	0.291561	0.770622	0.853937	Mlig000368.g6	0
16.7456	-0.287607	0.417608	-0.688702	0.491011	0.631077	Mlig000368.g7	0
7.0991	-0.762057	0.629571	-1.21044	0.226111	0.358669	Mlig000368.g9	0
80.945	0.2289	0.270524	0.846135	0.397477	0.543891	Mlig000369.g1	0
255.656	0.20204	0.146677	1.37744	0.168375	0.285486	Mlig000369.g2	0
78.6142	0.577021	0.373037	1.54682	0.121906	0.221464	Mlig000369.g3	0
65.0528	0.148833	0.224614	0.662616	0.507576	0.645947	Mlig000369.g4	0
221.329	-0.593731	0.141162	-4.20603	2.59897e-05	0.000127523	Mlig000370.g3	Up-in-H
92.5793	-0.0343321	0.259491	-0.132306	0.894743	0.937934	Mlig000371.g10	0
31.4131	-0.815647	0.592239	-1.37723	0.168442	0.285574	Mlig000371.g4	0
366.877	0.0490812	0.17237	0.284744	0.77584	0.857984	Mlig000371.g5	0
121.126	0.0961756	0.225088	0.427281	0.669175	0.780023	Mlig000371.g7	0
574.266	-0.405357	0.119934	-3.37984	0.00072527	0.00269821	Mlig000372.g1	Up-in-H
1762.39	-0.373934	0.0760537	-4.91671	8.80114e-07	5.31688e-06	Mlig000372.g14	Up-in-H
1488.69	-0.289902	0.0856408	-3.38509	0.00071156	0.00265061	Mlig000372.g28	Up-in-H
7.2331	0.0285648	0.714943	0.0399539	0.96813	0.981504	Mlig000372.g3	0
9.85106	-0.209731	3.24237	-0.0646843	0.948425	0.970091	Mlig000372.g6	0
794.422	-0.249413	0.103301	-2.41444	0.0157595	0.0409865	Mlig000372.g9	Up-in-H
160.468	0.520403	0.133966	3.88461	0.000102496	0.00045213	Mlig000373.g1	Up-in-A
248.844	0.33165	0.131269	2.52649	0.0115209	0.031357	Mlig000373.g3	Up-in-A
104.407	0.838781	0.172363	4.86636	1.13674e-06	6.75385e-06	Mlig000373.g4	Up-in-A
220.328	0.480019	0.126484	3.79511	0.000147579	0.000631518	Mlig000373.g5	Up-in-A
1397.75	-0.353925	0.0807509	-4.38292	1.17101e-05	6.06877e-05	Mlig000374.g4	Up-in-H
19.2703	0.286482	0.430443	0.66555	0.505699	0.644292	Mlig000374.g6	0
873.789	-0.260851	0.0680877	-3.83111	0.000127567	0.000552073	Mlig000374.g9	Up-in-H
342.295	0.708125	0.128386	5.51558	3.47632e-08	2.46166e-07	Mlig000376.g4	Up-in-A
204.063	-0.212814	0.157846	-1.34824	0.177581	0.297368	Mlig000377.g2	0
29.4219	0.538071	0.299416	1.79707	0.0723246	0.145847	Mlig000377.g4	0
122.652	-0.50555	0.17079	-2.96007	0.00307565	0.0098578	Mlig000378.g1	Up-in-H
12.7385	-0.0590105	0.493135	-0.119664	0.904749	0.943962	Mlig000378.g12	0
406.384	-0.423689	0.123513	-3.43032	0.000602877	0.00228192	Mlig000379.g6	Up-in-H
507.39	-0.353358	0.0996912	-3.54453	0.000393313	0.00154871	Mlig000379.g9	Up-in-H
72.3746	0.206583	0.19858	1.0403	0.2982	0.441536	Mlig000380.g1	0
13.5177	-0.581218	0.477632	-1.21687	0.223653	0.355681	Mlig000380.g11	0
18.3522	0.0220579	0.398082	0.0554104	0.955812	0.974532	Mlig000380.g4	0
25.4475	-1.32759	0.393849	-3.37081	0.000749487	0.00277827	Mlig000380.g9	Up-in-H
110.536	0.558965	0.183779	3.04151	0.00235397	0.00777361	Mlig000381.g1	Up-in-A
110.754	0.135806	0.213271	0.636776	0.524271	0.66062	Mlig000381.g3	0
148.684	7.49217	0.564851	13.264	3.74447e-40	1.37469e-38	Mlig000382.g1	Up-in-A
190.477	9.07376	0.84167	10.7807	4.24807e-27	9.71296e-26	Mlig000382.g2	Up-in-A
111.968	7.30012	0.609272	11.9817	4.43137e-33	1.28161e-31	Mlig000382.g3	Up-in-A
189.859	-0.593203	0.178811	-3.3175	0.000908285	0.00330471	Mlig000384.g6	Up-in-H
149.696	-1.03535	0.215938	-4.79465	1.6296e-06	9.50679e-06	Mlig000386.g2	Up-in-H
767.155	-0.197609	0.09919	-1.99222	0.0463464	0.101398	Mlig000387.g7	0
404.03	0.539426	0.0946853	5.69704	1.21906e-08	9.08215e-08	Mlig000388.g2	Up-in-A
306.922	-0.177373	0.113643	-1.56079	0.118574	0.216674	Mlig000389.g3	0
298.777	-0.259899	0.105527	-2.46286	0.0137835	0.0365654	Mlig000389.g5	Up-in-H
61.6439	0.201981	0.412399	0.48977	0.624296	0.744591	Mlig000390.g2	0
20.1303	0.107583	0.41943	0.256498	0.797566	0.873242	Mlig000391.g1	0
4.52258	-2.89838	0.991413	-2.92349	0.00346133	0.0109452	Mlig000391.g3	Up-in-H
480.05	-0.202754	0.0880282	-2.30329	0.0212626	0.0528851	Mlig000391.g4	0
135.501	-0.220499	0.168629	-1.3076	0.191009	0.314756	Mlig000391.g5	0
241.504	-0.064106	0.128009	-0.500792	0.616518	0.738263	Mlig000392.g2	0
700.169	-0.484434	0.119606	-4.05024	5.11646e-05	0.000238789	Mlig000393.g3	Up-in-H
361.303	-0.694767	0.114091	-6.08957	1.13213e-09	9.23977e-09	Mlig000394.g2	Up-in-H
301.683	0.149202	0.0927848	1.60804	0.107826	0.20089	Mlig000395.g5	0
156.006	0.0828043	0.168028	0.492799	0.622154	0.743037	Mlig000396.g6	0
56.6954	-1.20235	0.4962	-2.42312	0.0153878	0.0401669	Mlig000397.g2	Up-in-H
190.469	0.280316	0.131945	2.12448	0.0336298	0.0776932	Mlig000398.g2	0
144.931	0.44233	0.183721	2.40762	0.016057	0.0416636	Mlig000398.g3	Up-in-A
196.3	0.57205	0.146573	3.90283	9.5075e-05	0.000421644	Mlig000398.g4	Up-in-A
45.2447	0.194454	0.270356	0.719252	0.471986	0.613895	Mlig000398.g5	0
12.1404	-0.603727	0.514757	-1.17284	0.24086	0.376425	Mlig000398.g6	0
238.623	-1.19425	0.165287	-7.22529	5.00026e-13	5.27028e-12	Mlig000398.g7	Up-in-H
67.6753	-0.549872	0.217949	-2.52294	0.0116378	0.0316239	Mlig000399.g1	Up-in-H
237.317	-0.174409	0.144512	-1.20688	0.227478	0.360287	Mlig000400.g2	0
262.433	0.515109	0.14422	3.5717	0.000354673	0.00140865	Mlig000401.g1	Up-in-A
174.96	0.0118907	0.215646	0.0551401	0.956027	0.974662	Mlig000401.g2	0
2.35591	-0.202853	1.29451	-0.156703	0.875479	0.925582	Mlig000401.g3	0
719.814	-0.768017	0.10225	-7.51116	5.86077e-14	6.60085e-13	Mlig000402.g3	Up-in-H
8.05012	-1.08196	0.754021	-1.43492	0.151311	0.262512	Mlig000403.g1	0
40.6164	-0.115051	0.28668	-0.401322	0.688183	0.794327	Mlig000403.g10	0
1.21042	-1.76422	2.0292	-0.869417	0.384619	0.531183	Mlig000403.g2	0
42.8539	-0.346286	0.264318	-1.31011	0.190159	0.313709	Mlig000403.g3	0
110.652	-0.641324	0.279313	-2.29607	0.0216716	0.0537567	Mlig000403.g4	0
8.45191	0.432841	0.991967	0.436346	0.662586	0.774744	Mlig000404.g17	0
1.17938	-3.62355	2.23473	-1.62147	0.104917	0.196521	Mlig000404.g18	0
250.997	0.034565	0.125389	0.275662	0.782808	0.862987	Mlig000404.g21	0
350.732	0.122486	0.106606	1.14896	0.250573	0.387786	Mlig000404.g33	0
418.272	0.173394	0.104455	1.66	0.096915	0.184414	Mlig000404.g7	0
246.859	0.0381132	0.144563	0.263644	0.792054	0.869612	Mlig000405.g2	0
138.901	0.218313	0.14813	1.47379	0.140539	0.247725	Mlig000406.g1	0
7.89188	3.03772	3.27596	0.927278	0.353782	0.500139	Mlig000406.g3	0
447.086	0.437342	0.0917978	4.76419	1.89614e-06	1.09627e-05	Mlig000407.g1	Up-in-A
135.468	-0.0161796	0.173879	-0.0930511	0.925863	0.95677	Mlig000408.g2	0
613.894	-0.248766	0.0894277	-2.78176	0.00540655	0.0162214	Mlig000408.g4	Up-in-H
115.982	0.0269531	1.41001	0.0191156	0.984749	0.99169	Mlig000408.g6	0
22.0301	2.54334	0.585648	4.34278	1.40689e-05	7.20287e-05	Mlig000409.g13	Up-in-A
12.9787	-0.502082	0.476145	-1.05447	0.291666	0.434281	Mlig000409.g14	0
2688.89	0.914452	0.113803	8.0354	9.32754e-16	1.16962e-14	Mlig000409.g4	Up-in-A
3572.99	0.401102	0.0934586	4.29176	1.77261e-05	8.93182e-05	Mlig000409.g6	Up-in-A
205.96	-0.711826	0.160697	-4.42962	9.43998e-06	4.96201e-05	Mlig000410.g2	Up-in-H
216.112	-0.49544	0.132315	-3.7444	0.000180826	0.000760592	Mlig000410.g7	Up-in-H
160.723	0.160488	0.170483	0.941371	0.346515	0.492578	Mlig000411.g2	0
140.773	-0.393287	0.198531	-1.98098	0.0475933	0.103634	Mlig000412.g10	0
468.437	-0.171274	0.121992	-1.40397	0.160327	0.274813	Mlig000412.g11	0
221.361	0.0665484	0.172121	0.386638	0.699024	0.802457	Mlig000412.g16	0
8.26903	0.333392	0.704282	0.473378	0.635943	0.753559	Mlig000412.g17	0
5.61201	3.90138	1.07227	3.63843	0.00027431	0.00111491	Mlig000412.g19	Up-in-A
16.2938	-1.30283	2.00403	-0.650103	0.515626	0.653009	Mlig000412.g23	0
574.894	-0.02788	0.0860391	-0.324038	0.745909	0.836992	Mlig000412.g7	0
292.091	0.119499	0.155685	0.76757	0.442743	0.586374	Mlig000413.g1	0
368.471	0.205162	0.107799	1.90319	0.0570156	0.120145	Mlig000413.g2	0
270.923	0.208509	0.114362	1.82325	0.0682661	0.139254	Mlig000413.g4	0
21.7876	1.11331	0.432348	2.57503	0.0100231	0.0278076	Mlig000413.g6	Up-in-A
3.65788	5.40051	2.29417	2.35402	0.0185717	0.0471734	Mlig000414.g1	Up-in-A
307.73	-0.344015	0.108225	-3.1787	0.00147939	0.00512695	Mlig000414.g10	Up-in-H
441.617	0.296902	0.118496	2.50559	0.0122248	0.0330256	Mlig000414.g18	Up-in-A
333.56	0.696831	0.180374	3.86327	0.000111881	0.000489965	Mlig000414.g8	Up-in-A
15.1304	2.47422	0.86388	2.86408	0.00418218	0.0129359	Mlig000414.g9	Up-in-A
205.301	0.147121	0.158298	0.929388	0.352688	0.499033	Mlig000415.g4	0
266.801	0.156268	0.111344	1.40347	0.160476	0.275031	Mlig000416.g2	0
12.5347	-0.375788	0.503069	-0.74699	0.45507	0.597984	Mlig000417.g11	0
120.978	-0.419288	0.158632	-2.64315	0.00821383	0.0233708	Mlig000417.g14	Up-in-H
31.8135	0.325592	0.30564	1.06528	0.28675	0.428847	Mlig000417.g16	0
2.07043	-0.137571	1.46756	-0.0937407	0.925315	0.956429	Mlig000417.g18	0
40.4775	0.198918	0.245701	0.809593	0.418174	0.563801	Mlig000417.g2	0
46.4551	-0.147112	0.256791	-0.572886	0.566722	0.697515	Mlig000417.g24	0
160.09	0.736045	0.440489	1.67097	0.0947268	0.181008	Mlig000417.g25	0
18.3725	-0.701601	0.417546	-1.6803	0.0928992	0.178208	Mlig000417.g26	0
12.6713	-1.00225	0.502403	-1.99491	0.0460526	0.100866	Mlig000417.g27	0
14.5895	-1.71833	0.591261	-2.90621	0.00365832	0.0114883	Mlig000417.g29	Up-in-H
4.93547	-0.633013	1.24163	-0.509824	0.610175	0.733083	Mlig000417.g3	0
20.8262	0.539121	2.92959	0.184026	0.853993	0.911229	Mlig000417.g30	0
13.2311	-0.456243	0.539604	-0.845514	0.397824	0.544187	Mlig000417.g5	0
9.60133	-0.696749	0.662964	-1.05096	0.293277	0.43617	Mlig000417.g6	0
162.986	-0.356286	0.147472	-2.41597	0.0156935	0.0408403	Mlig000418.g1	Up-in-H
60.1756	-0.677274	0.258476	-2.62026	0.00878639	0.0247834	Mlig000418.g10	Up-in-H
23.695	-0.87249	0.385751	-2.2618	0.02371	0.0580245	Mlig000418.g5	0
103.69	0.00884671	0.170594	0.0518584	0.958642	0.976345	Mlig000418.g6	0
19.9055	-0.00944427	0.38492	-0.0245357	0.980425	0.989196	Mlig000418.g9	0
59.7972	0.267795	0.261715	1.02323	0.306198	0.450252	Mlig000419.g7	0
1425.66	-0.269144	0.0947259	-2.84129	0.00449316	0.0137872	Mlig000421.g13	Up-in-H
958.411	-0.298297	0.124496	-2.39604	0.0165733	0.0428144	Mlig000421.g2	Up-in-H
214.303	-0.238241	0.204065	-1.16748	0.243018	0.379065	Mlig000421.g7	0
1567.64	-0.607345	0.0924963	-6.56616	5.163e-11	4.70823e-10	Mlig000423.g19	Up-in-H
2478.61	-0.480166	0.103888	-4.62198	3.80103e-06	2.11252e-05	Mlig000423.g5	Up-in-H
876.177	-0.52512	0.096933	-5.41735	6.04889e-08	4.17911e-07	Mlig000423.g9	Up-in-H
78.6021	-0.446339	0.301369	-1.48104	0.138597	0.245036	Mlig000424.g2	0
261.411	0.289713	0.118665	2.44144	0.0146289	0.0384883	Mlig000425.g1	Up-in-A
7335.95	0.239578	0.0714547	3.35286	0.000799811	0.00294493	Mlig000426.g1	Up-in-A
544.054	0.275343	0.14262	1.9306	0.053533	0.114082	Mlig000426.g2	0
89.9124	0.192803	0.246442	0.782347	0.434011	0.578369	Mlig000427.g1	0
234.001	0.172419	0.165895	1.03932	0.298654	0.441995	Mlig000427.g2	0
244.959	0.33524	0.150421	2.22868	0.0258355	0.062317	Mlig000428.g1	0
158.78	-0.306745	0.190072	-1.61384	0.106563	0.198965	Mlig000429.g5	0
325.673	0.750813	0.119387	6.28891	3.19708e-10	2.73417e-09	Mlig000430.g4	Up-in-A
636.772	-0.269584	0.108675	-2.48065	0.0131144	0.0350475	Mlig000431.g13	Up-in-H
223.75	-0.233637	0.187727	-1.24456	0.213292	0.343016	Mlig000431.g7	0
67.1483	-0.0252242	0.245699	-0.102663	0.91823	0.952021	Mlig000431.g9	0
99.3836	0.0355771	0.192578	0.184741	0.853432	0.910851	Mlig000432.g2	0
178.381	-0.326501	0.133353	-2.44839	0.0143495	0.037852	Mlig000433.g1	Up-in-H
17.6277	-1.06783	0.487901	-2.18862	0.0286243	0.0679103	Mlig000434.g1	0
142.54	0.10893	0.159193	0.684262	0.49381	0.633508	Mlig000434.g2	0
364.188	0.387259	0.0951121	4.07161	4.66901e-05	0.000219212	Mlig000434.g8	Up-in-A
74.2349	0.311651	0.307904	1.01217	0.311458	0.455607	Mlig000435.g4	0
432.938	-0.457691	0.192714	-2.37497	0.0175502	0.0449659	Mlig000436.g4	Up-in-H
256.197	-0.776046	0.10403	-7.45985	8.6624e-14	9.65507e-13	Mlig000437.g1	Up-in-H
167.376	-0.426827	0.144015	-2.96378	0.00303889	0.00975369	Mlig000437.g3	Up-in-H
297.949	-0.312032	0.102349	-3.0487	0.00229833	0.0076109	Mlig000437.g4	Up-in-H
1.20917	-1.79016	1.98609	-0.901347	0.367404	0.51392	Mlig000438.g1	0
45.1772	-0.0643222	0.257221	-0.250065	0.802537	0.876643	Mlig000438.g11	0
138.958	0.426923	0.166195	2.5688	0.0102051	0.0282501	Mlig000438.g13	Up-in-A
236.361	0.240497	0.323113	0.744312	0.456688	0.599597	Mlig000438.g15	0
43.252	0.431357	1.66528	0.259029	0.795613	0.871923	Mlig000438.g17	0
21.1721	0.473892	0.407718	1.1623	0.245113	0.381502	Mlig000438.g2	0
6.40218	-1.24002	1.18228	-1.04883	0.294254	0.437209	Mlig000438.g20	0
4.40116	0.126898	0.910575	0.139361	0.889165	0.934274	Mlig000438.g21	0
117.708	0.292431	0.335645	0.871251	0.383617	0.53019	Mlig000438.g3	0
718.436	-0.130556	0.165978	-0.786587	0.431523	0.576126	Mlig000438.g5	0
105.2	0.228397	0.209027	1.09267	0.274539	0.415215	Mlig000438.g9	0
176.992	1.66702	0.170084	9.80116	1.11302e-22	2.04608e-21	Mlig000439.g1	Up-in-A
38.3373	-0.0200297	0.629288	-0.0318291	0.974608	0.985662	Mlig000440.g1	0
810.437	-0.461969	0.0840736	-5.49482	3.9112e-08	2.7569e-07	Mlig000440.g3	Up-in-H
160.917	-0.31811	0.126149	-2.5217	0.011679	0.0317276	Mlig000440.g7	Up-in-H
104.602	0.395205	0.33976	1.16319	0.244754	0.381101	Mlig000441.g1	0
204.392	-0.650559	0.195948	-3.32005	0.000900001	0.00327837	Mlig000442.g3	Up-in-H
260.647	-0.413886	0.187044	-2.21277	0.0269132	0.0644854	Mlig000443.g1	0
203.222	-0.580267	0.131095	-4.42632	9.58531e-06	5.03357e-05	Mlig000443.g4	Up-in-H
347.989	-0.468199	0.153802	-3.04417	0.00233324	0.00771395	Mlig000443.g5	Up-in-H
3.83088	-2.66524	1.0046	-2.65303	0.00797728	0.0227934	Mlig000444.g12	Up-in-H
458.974	0.587437	0.10138	5.79438	6.8573e-09	5.23742e-08	Mlig000444.g2	Up-in-A
368.034	0.307872	0.119971	2.56622	0.0102813	0.0284266	Mlig000445.g1	Up-in-A
67.8927	0.0131678	0.348476	0.0377869	0.969858	0.98273	Mlig000446.g4	0
127.708	-0.580773	0.220584	-2.63289	0.00846627	0.0239974	Mlig000447.g1	Up-in-H
146.139	-0.312269	0.156101	-2.00043	0.0454537	0.0997872	Mlig000447.g5	0
74.1322	-0.556867	0.250833	-2.22007	0.0264139	0.063471	Mlig000448.g1	0
46.7453	-0.422086	0.33967	-1.24264	0.214002	0.343837	Mlig000448.g3	0
101.579	-0.434528	0.166503	-2.60973	0.00906139	0.0254655	Mlig000448.g4	Up-in-H
529.514	-0.184809	0.0916072	-2.01741	0.0436526	0.096566	Mlig000451.g1	0
579.701	0.116299	0.122292	0.950993	0.341608	0.487528	Mlig000451.g2	0
599.743	-0.044639	0.0813234	-0.548907	0.583069	0.710743	Mlig000451.g4	0
5.90686	1.24088	0.719736	1.72408	0.0846936	0.165575	Mlig000451.g6	0
218.327	0.277577	0.136283	2.03677	0.0416734	0.0928347	Mlig000452.g7	0
592.447	-0.0295362	0.131389	-0.2248	0.822135	0.890272	Mlig000453.g7	0
23.7843	-0.210129	0.338158	-0.621393	0.534341	0.669444	Mlig000454.g2	0
288.048	-0.468907	0.169707	-2.76304	0.00572659	0.0170557	Mlig000455.g1	Up-in-H
5.9933	-0.940572	0.72293	-1.30106	0.19324	0.317795	Mlig000455.g12	0
29.6209	-0.747639	0.457607	-1.6338	0.1023	0.192487	Mlig000455.g14	0
117.319	0.236204	0.208925	1.13057	0.258238	0.396604	Mlig000455.g8	0
78.8978	0.166375	0.29908	0.556291	0.578012	0.706803	Mlig000456.g1	0
269.345	-0.0420232	0.141588	-0.296799	0.76662	0.850978	Mlig000456.g3	0
141.429	-0.103835	0.1589	-0.653462	0.513458	0.651075	Mlig000457.g1	0
82.8458	-1.65343	0.208567	-7.92754	2.23521e-15	2.7398e-14	Mlig000458.g10	Up-in-H
120.989	-1.46776	0.257308	-5.70431	1.16814e-08	8.71485e-08	Mlig000458.g15	Up-in-H
36.8381	-1.98704	0.323365	-6.14489	8.00199e-10	6.6162e-09	Mlig000458.g20	Up-in-H
519.47	0.0989384	0.0905264	1.09292	0.274427	0.415095	Mlig000459.g1	0
416.282	0.277285	0.1148	2.41536	0.0157196	0.0408939	Mlig000459.g2	Up-in-A
3.04588	-1.26452	1.08635	-1.164	0.244424	0.38069	Mlig000459.g5	0
2.30127	0.871845	1.18966	0.732855	0.463647	0.606141	Mlig000459.g6	0
51.5891	0.682106	0.230282	2.96205	0.00305597	0.00980016	Mlig000460.g4	Up-in-A
52.772	0.339966	0.254082	1.33802	0.180891	0.301761	Mlig000460.g5	0
71.8567	0.802825	0.222715	3.60471	0.000312497	0.00125566	Mlig000460.g7	Up-in-A
46.1976	-0.479238	0.279515	-1.71454	0.0864301	0.168266	Mlig000461.g1	0
61.9398	-0.323376	0.215676	-1.49936	0.133781	0.238206	Mlig000461.g3	0
51.0863	0.0547819	0.335282	0.163391	0.870211	0.922118	Mlig000461.g5	0
541.268	0.218556	0.0835675	2.61533	0.00891422	0.025095	Mlig000462.g5	Up-in-A
2422.01	0.0669895	0.0569912	1.17544	0.23982	0.375229	Mlig000463.g2	0
292.393	0.331786	0.133876	2.4783	0.013201	0.0352427	Mlig000463.g4	Up-in-A
646.69	-0.309934	0.116883	-2.65165	0.00800991	0.0228734	Mlig000463.g5	Up-in-H
105.246	0.0397407	0.256884	0.154703	0.877055	0.926533	Mlig000464.g4	0
228.98	0.414022	0.144893	2.85744	0.00427072	0.0131832	Mlig000465.g11	Up-in-A
154.463	0.314302	0.177678	1.76894	0.0769043	0.153064	Mlig000465.g5	0
196.759	-0.825319	0.127215	-6.48757	8.72289e-11	7.81994e-10	Mlig000466.g1	Up-in-H
852.598	-0.787647	0.129058	-6.10306	1.04054e-09	8.50983e-09	Mlig000467.g5	Up-in-H
333.608	-0.808749	0.135104	-5.98611	2.1492e-09	1.71135e-08	Mlig000467.g7	Up-in-H
385.479	0.588788	0.103946	5.66436	1.47572e-08	1.09014e-07	Mlig000468.g1	Up-in-A
294.663	0.886813	0.168577	5.26058	1.43603e-07	9.51084e-07	Mlig000468.g2	Up-in-A
310.665	0.245332	0.115678	2.12081	0.0339376	0.0782601	Mlig000469.g6	0
177.324	0.677055	0.173147	3.9103	9.21831e-05	0.000409834	Mlig000470.g1	Up-in-A
286.684	0.878024	0.12948	6.78115	1.19223e-11	1.13914e-10	Mlig000470.g9	Up-in-A
25.763	1.12223	0.421715	2.6611	0.00778854	0.0223441	Mlig000471.g1	Up-in-A
418.467	0.748875	0.145848	5.13461	2.82722e-07	1.80908e-06	Mlig000471.g2	Up-in-A
557.037	-0.585304	0.132551	-4.41568	1.00692e-05	5.26586e-05	Mlig000471.g3	Up-in-H
600.074	-0.67652	0.0879172	-7.69497	1.41527e-14	1.65649e-13	Mlig000472.g1	Up-in-H
604.363	-0.599413	0.0961998	-6.23091	4.6372e-10	3.91546e-09	Mlig000472.g16	Up-in-H
441.431	-0.293855	0.112763	-2.60595	0.00916196	0.0256972	Mlig000472.g2	Up-in-H
89.683	7.56566	0.744468	10.1625	2.91494e-24	5.82863e-23	Mlig000473.g1	Up-in-A
213.926	0.36693	0.13812	2.65661	0.00789301	0.0225956	Mlig000474.g4	Up-in-A
251.581	0.350362	0.154702	2.26476	0.0235276	0.0576496	Mlig000475.g16	0
289.81	0.547593	0.140019	3.91085	9.197e-05	0.000408954	Mlig000475.g6	Up-in-A
592.695	0.00950162	0.0908655	0.104568	0.916719	0.951201	Mlig000476.g1	0
934.568	-0.0816567	0.0750096	-1.08862	0.276323	0.417233	Mlig000476.g5	0
5.58142	-1.25166	0.866223	-1.44496	0.148469	0.258625	Mlig000477.g1	0
223.576	-0.380684	0.170438	-2.23356	0.0255118	0.0616737	Mlig000477.g2	0
249.208	-0.123855	0.144281	-0.858424	0.390658	0.537149	Mlig000477.g9	0
1.76901	4.36657	2.64059	1.65364	0.0982012	0.186397	Mlig000478.g10	0
53.7935	-1.10108	0.226839	-4.85401	1.20991e-06	7.16535e-06	Mlig000478.g3	Up-in-H
4.26072	-2.78403	1.10452	-2.52058	0.0117161	0.0318137	Mlig000478.g6	Up-in-H
7.78993	-0.901441	0.712366	-1.26542	0.205721	0.333679	Mlig000478.g9	0
113.45	-0.0320308	0.197771	-0.161959	0.871338	0.922838	Mlig000479.g13	0
333.435	0.334949	0.100783	3.32346	0.000889086	0.00324207	Mlig000480.g2	Up-in-A
61.1274	0.579388	0.310699	1.86479	0.0622113	0.129065	Mlig000480.g4	0
622.563	0.201733	0.146786	1.37434	0.169337	0.286754	Mlig000481.g1	0
275.218	-0.541877	0.169988	-3.18774	0.00143388	0.00498416	Mlig000482.g1	Up-in-H
407.451	-0.652985	0.143575	-4.54804	5.4147e-06	2.94623e-05	Mlig000482.g14	Up-in-H
98.5299	-0.536173	0.238744	-2.24581	0.0247163	0.0600962	Mlig000482.g2	0
117.047	-0.593714	0.170958	-3.47286	0.000514946	0.00197735	Mlig000482.g4	Up-in-H
266.574	0.439898	0.166421	2.64329	0.00821047	0.0233639	Mlig000483.g11	Up-in-A
206.457	0.0951962	0.126763	0.750978	0.452666	0.595674	Mlig000483.g4	0
553.186	-0.313458	0.113934	-2.75122	0.0059373	0.0176171	Mlig000484.g1	Up-in-H
632.488	-0.285093	0.183186	-1.5563	0.119637	0.218263	Mlig000484.g3	0
47.8062	-0.312179	0.262761	-1.18807	0.234805	0.369301	Mlig000485.g5	0
1.86011	-0.38276	1.35179	-0.28315	0.777062	0.85898	Mlig000485.g7	0
2.14955	0.711017	1.3077	0.543716	0.586637	0.713626	Mlig000485.g8	0
3.27029	-1.20305	1.13314	-1.06169	0.288376	0.430626	Mlig000486.g3	0
526.048	-0.0154125	0.076996	-0.200173	0.841345	0.903153	Mlig000486.g4	0
695.054	-0.910926	0.123559	-7.37239	1.67596e-13	1.82926e-12	Mlig000487.g1	Up-in-H
779.745	-0.616019	0.16428	-3.7498	0.000176973	0.000745847	Mlig000487.g3	Up-in-H
352.01	-0.133642	0.113366	-1.17885	0.238456	0.373604	Mlig000488.g4	0
412.914	-0.0145317	0.13975	-0.103983	0.917182	0.951381	Mlig000488.g7	0
163.995	1.79229	1.81949	0.985051	0.324599	0.469715	Mlig000489.g1	0
380.658	1.08008	0.131182	8.23349	1.81841e-16	2.38058e-15	Mlig000490.g2	Up-in-A
4.96481	-0.144006	0.799571	-0.180105	0.85707	0.913308	Mlig000490.g6	0
11.1627	-0.646269	0.567421	-1.13896	0.25472	0.392597	Mlig000490.g7	0
17.4665	-0.197793	0.40982	-0.482634	0.629356	0.748631	Mlig000491.g3	0
303.232	-0.193857	0.142434	-1.36103	0.173504	0.292043	Mlig000491.g5	0
52.7905	0.240853	0.225117	1.0699	0.284665	0.42653	Mlig000493.g1	0
682.202	0.707184	0.0886824	7.97434	1.53198e-15	1.89574e-14	Mlig000493.g11	Up-in-A
287.749	0.886296	0.132883	6.66973	2.5627e-11	2.38939e-10	Mlig000493.g2	Up-in-A
297.028	0.878413	0.106542	8.24476	1.65491e-16	2.17447e-15	Mlig000493.g3	Up-in-A
2.3127	1.09944	2.85761	0.384743	0.700428	0.803419	Mlig000493.g5	0
373.399	1.01681	0.104691	9.71243	2.66886e-22	4.8237e-21	Mlig000494.g1	Up-in-A
226.605	0.942299	0.118067	7.98107	1.45065e-15	1.79687e-14	Mlig000495.g1	Up-in-A
232.176	0.651355	0.140485	4.63647	3.54403e-06	1.97874e-05	Mlig000495.g2	Up-in-A
171.542	0.990877	0.136044	7.2835	3.25274e-13	3.46972e-12	Mlig000495.g4	Up-in-A
452.022	0.309746	0.0999516	3.09896	0.00194201	0.00654095	Mlig000496.g3	Up-in-A
281.092	8.22081	0.522996	15.7187	1.12597e-55	6.21422e-54	Mlig000497.g10	Up-in-A
152.092	10.78	1.03038	10.4622	1.2887e-25	2.73923e-24	Mlig000497.g2	Up-in-A
139.892	9.93504	1.04161	9.53815	1.45398e-21	2.53123e-20	Mlig000497.g4	Up-in-A
7.06329	-0.679512	0.715845	-0.949244	0.342496	0.488444	Mlig000497.g5	0
3.98267	-0.67888	0.901636	-0.752942	0.451484	0.594737	Mlig000497.g6	0
6.88959	2.64097	1.23855	2.13231	0.0329812	0.0764743	Mlig000497.g7	0
2332.06	0.204886	0.104394	1.96263	0.0496896	0.107333	Mlig000498.g1	0
2463.97	0.205873	0.0891247	2.30994	0.0208913	0.0521046	Mlig000498.g2	0
1746.59	0.166544	0.0726267	2.29315	0.0218395	0.0540961	Mlig000498.g3	0
13.0171	-0.817916	0.574951	-1.42258	0.154857	0.267414	Mlig000498.g4	0
442.62	1.26663	0.153216	8.26694	1.37437e-16	1.81633e-15	Mlig000499.g3	Up-in-A
58.0681	-0.247465	0.220416	-1.12272	0.261558	0.40037	Mlig000500.g2	0
95.8146	-0.364671	0.226868	-1.60741	0.107964	0.201076	Mlig000501.g1	0
38.5765	0.108997	0.261005	0.417606	0.676235	0.785405	Mlig000502.g1	0
188.099	0.302876	0.137543	2.20205	0.0276618	0.0659807	Mlig000502.g5	0
101.5	0.101482	0.196169	0.517319	0.604933	0.728823	Mlig000503.g11	0
178.491	0.125693	0.177786	0.706989	0.479573	0.620952	Mlig000505.g2	0
250.006	-0.0780348	0.133698	-0.583665	0.559445	0.691234	Mlig000505.g3	0
310.177	0.791256	0.154554	5.1196	3.06192e-07	1.95178e-06	Mlig000506.g4	Up-in-A
607.965	-0.440221	0.108949	-4.04061	5.33123e-05	0.00024789	Mlig000507.g1	Up-in-H
1801.17	0.423718	0.100952	4.19723	2.702e-05	0.000132139	Mlig000508.g1	Up-in-A
2468.17	0.360735	0.0653547	5.51966	3.39662e-08	2.4084e-07	Mlig000508.g11	Up-in-A
2017.72	0.331739	0.094606	3.50654	0.000453981	0.00176451	Mlig000508.g12	Up-in-A
3.11328	-1.16734	1.14275	-1.02152	0.307008	0.451114	Mlig000508.g9	0
196.579	9.7037	1.01928	9.52014	1.72948e-21	3.00319e-20	Mlig000509.g1	Up-in-A
75.0646	8.30959	1.09432	7.59335	3.11731e-14	3.56757e-13	Mlig000509.g3	Up-in-A
239.556	11.4342	1.03026	11.0983	1.27878e-28	3.13644e-27	Mlig000509.g5	Up-in-A
76.0224	7.74434	0.856328	9.04366	1.51516e-19	2.351e-18	Mlig000509.g6	Up-in-A
46.4634	-1.13423	0.599679	-1.89139	0.0585717	0.122808	Mlig000510.g1	0
235.27	0.385993	0.189564	2.03622	0.0417287	0.092944	Mlig000510.g15	0
296.196	0.358495	0.116824	3.06867	0.00215013	0.00716526	Mlig000511.g10	Up-in-A
13.6552	-0.650471	0.48874	-1.33091	0.183218	0.304738	Mlig000511.g12	0
450.542	0.150369	0.117531	1.2794	0.200756	0.327527	Mlig000511.g18	0
29.0349	-0.480037	0.407268	-1.17868	0.238528	0.37368	Mlig000511.g3	0
599.136	0.192473	0.0808039	2.38198	0.0172201	0.044239	Mlig000511.g5	Up-in-A
240.959	0.279581	0.143349	1.95035	0.0511346	0.109868	Mlig000511.g7	0
435.873	0.264357	0.0986521	2.67969	0.00736901	0.0212842	Mlig000511.g9	Up-in-A
505.488	0.405468	0.0872844	4.64536	3.39476e-06	1.90091e-05	Mlig000512.g2	Up-in-A
282.627	0.14041	0.134045	1.04749	0.294875	0.437829	Mlig000513.g1	0
26.3485	-0.442794	0.346879	-1.27651	0.201775	0.328821	Mlig000513.g3	0
17223.6	0.00976382	0.0372929	0.261815	0.793464	0.870487	Mlig000514.g1	0
67.5232	0.239143	0.240974	0.992403	0.321001	0.465949	Mlig000515.g2	0
212.208	1.21152	0.151739	7.98424	1.41396e-15	1.75257e-14	Mlig000516.g1	Up-in-A
194.065	1.23511	0.139645	8.84459	9.18635e-19	1.3692e-17	Mlig000516.g2	Up-in-A
1381.38	-0.208797	0.097597	-2.13938	0.0324051	0.0753507	Mlig000517.g1	0
238.071	0.222486	0.11733	1.89624	0.0579285	0.121723	Mlig000518.g8	0
329.225	0.125187	0.101443	1.23406	0.217179	0.347716	Mlig000519.g2	0
94.0324	0.633315	0.178189	3.55417	0.000379175	0.00149712	Mlig000520.g14	Up-in-A
123.606	0.732024	0.163638	4.47343	7.69739e-06	4.09874e-05	Mlig000520.g15	Up-in-A
21.0913	-0.918447	0.369276	-2.48716	0.0128768	0.034502	Mlig000520.g20	Up-in-H
160.852	-0.170751	0.162531	-1.05058	0.293454	0.436343	Mlig000520.g8	0
181.468	0.309883	0.201261	1.53971	0.123632	0.223942	Mlig000521.g1	0
200.835	-0.0388849	0.204395	-0.190244	0.849118	0.908156	Mlig000521.g2	0
24.9004	-1.06792	0.362246	-2.94804	0.00319793	0.0102023	Mlig000521.g3	Up-in-H
19.9667	-0.906484	0.435845	-2.07983	0.037541	0.0851085	Mlig000522.g1	0
246.385	-0.839588	0.157662	-5.32525	1.00813e-07	6.80815e-07	Mlig000522.g6	Up-in-H
224.226	-0.966221	0.178437	-5.41493	6.13136e-08	4.2322e-07	Mlig000522.g7	Up-in-H
923.414	-0.222678	0.0761977	-2.92238	0.00347369	0.01098	Mlig000523.g12	Up-in-H
887.564	-0.244476	0.108782	-2.24739	0.0246154	0.0598955	Mlig000523.g26	0
1099.11	-0.362385	0.0789727	-4.58874	4.45932e-06	2.453e-05	Mlig000524.g1	Up-in-H
812.432	-0.268656	0.0695068	-3.86517	0.000111011	0.000486608	Mlig000524.g5	Up-in-H
350.692	-0.29571	0.0949222	-3.11529	0.00183766	0.00622631	Mlig000524.g6	Up-in-H
977.957	0.240558	0.104728	2.29697	0.0216204	0.0536554	Mlig000525.g1	0
471.666	0.1024	0.140836	0.72709	0.467171	0.609329	Mlig000526.g1	0
672.913	-0.169952	0.100518	-1.69077	0.0908814	0.175173	Mlig000526.g5	0
40.7748	0.111091	0.281483	0.394664	0.693091	0.797849	Mlig000527.g1	0
36.7138	0.0427369	0.37005	0.115489	0.908057	0.946077	Mlig000528.g10	0
858.617	-0.526759	0.119654	-4.40236	1.07081e-05	5.58021e-05	Mlig000528.g2	Up-in-H
102.6	-2.58955	2.30883	-1.12158	0.262039	0.400916	Mlig000528.g4	0
212.125	-0.109886	0.15012	-0.731986	0.464177	0.606603	Mlig000528.g9	0
187.688	-0.51951	0.136548	-3.80459	0.000142041	0.000609417	Mlig000529.g2	Up-in-H
294.487	0.041646	0.102625	0.405806	0.684885	0.79182	Mlig000530.g2	0
789.421	0.158711	0.0775397	2.04683	0.0406748	0.0909764	Mlig000531.g1	0
72.8684	0.0503706	1.10301	0.0456663	0.963576	0.978929	Mlig000532.g1	0
36.0292	0.221105	0.429486	0.514812	0.606684	0.7303	Mlig000532.g3	0
36.9209	0.501615	0.303579	1.65234	0.0984654	0.186818	Mlig000532.g4	0
33.9775	2.10032	0.914041	2.29784	0.0215707	0.0535471	Mlig000532.g5	0
194.082	0.201742	0.132508	1.52248	0.127888	0.229858	Mlig000532.g6	0
10.5413	0.780279	0.818839	0.95291	0.340636	0.486538	Mlig000532.g8	0
6.66347	-1.0679	0.683331	-1.56278	0.118105	0.216016	Mlig000533.g1	0
40.023	-0.432902	0.315535	-1.37196	0.170075	0.287669	Mlig000533.g2	0
4.4819	-0.910146	1.07997	-0.842748	0.399369	0.545566	Mlig000533.g4	0
151.623	-0.282778	0.169912	-1.66426	0.0960608	0.18305	Mlig000533.g6	0
937.032	-0.280088	0.0897991	-3.11905	0.00181435	0.00615452	Mlig000533.g8	Up-in-H
35.9166	0.796117	0.359573	2.21406	0.0268247	0.0643081	Mlig000534.g1	0
81.9253	0.524297	0.270949	1.93504	0.0529854	0.113129	Mlig000534.g2	0
25.8764	-1.16063	0.372504	-3.11575	0.00183477	0.00621706	Mlig000534.g5	Up-in-H
45.8341	0.441459	0.341975	1.29091	0.196735	0.322408	Mlig000534.g6	0
144.231	2.43911	0.18527	13.1652	1.39257e-39	5.0387e-38	Mlig000535.g1	Up-in-A
408.132	0.47129	0.113379	4.15675	3.22801e-05	0.000155886	Mlig000535.g10	Up-in-A
10.3698	-0.410605	0.530552	-0.773921	0.438977	0.582968	Mlig000535.g11	0
20.2597	0.916929	0.389437	2.3545	0.0185478	0.0471205	Mlig000535.g15	Up-in-A
113.798	0.213921	0.261386	0.818408	0.413124	0.558986	Mlig000535.g3	0
377.029	0.575881	0.0993189	5.79831	6.69876e-09	5.11945e-08	Mlig000535.g4	Up-in-A
217.368	2.41579	0.155994	15.4864	4.28733e-54	2.28406e-52	Mlig000535.g6	Up-in-A
175.54	1.95037	0.146446	13.318	1.81882e-40	6.7465e-39	Mlig000535.g9	Up-in-A
1242.86	0.110503	0.0666973	1.65679	0.097562	0.185382	Mlig000536.g1	0
90.216	-0.709306	0.18455	-3.84343	0.000121326	0.000527438	Mlig000536.g10	Up-in-H
28.7809	2.28941	0.521527	4.38982	1.13444e-05	5.89103e-05	Mlig000536.g11	Up-in-A
20.1069	-0.683706	0.429224	-1.59289	0.111185	0.205854	Mlig000536.g12	0
9.24858	0.0706686	0.832477	0.0848895	0.932349	0.960826	Mlig000536.g15	0
33.2095	-1.20153	0.335423	-3.58212	0.000340815	0.00135893	Mlig000536.g16	Up-in-H
1004.72	0.106681	0.0652149	1.63583	0.101875	0.191907	Mlig000536.g2	0
870.193	0.0870156	0.0745938	1.16653	0.243402	0.379491	Mlig000536.g3	0
1788.25	0.0833179	0.0997445	0.835313	0.403542	0.549629	Mlig000536.g5	0
1085.88	0.0218615	0.0834807	0.261875	0.793418	0.870462	Mlig000536.g6	0
617.081	-0.525607	0.0964633	-5.44878	5.0716e-08	3.53246e-07	Mlig000537.g11	Up-in-H
538.673	-0.23043	0.0964846	-2.38825	0.0169287	0.0435946	Mlig000537.g14	Up-in-H
212.405	-0.752525	0.14234	-5.28681	1.24466e-07	8.30184e-07	Mlig000537.g8	Up-in-H
36.5531	-1.12177	0.293994	-3.81561	0.000135847	0.000584781	Mlig000537.g9	Up-in-H
307.71	-0.398036	0.132174	-3.01145	0.00260004	0.00849301	Mlig000538.g3	Up-in-H
342.549	-0.298683	0.104055	-2.87044	0.00409906	0.0127065	Mlig000539.g10	Up-in-H
75.028	0.0361249	0.243728	0.148218	0.88217	0.930108	Mlig000539.g4	0
160.039	-0.160624	0.175618	-0.91462	0.360391	0.506857	Mlig000539.g7	0
138.185	-0.63718	0.229129	-2.78088	0.00542118	0.0162568	Mlig000540.g3	Up-in-H
98.4997	0.263965	0.2439	1.08227	0.279135	0.420272	Mlig000540.g4	0
166.117	0.305937	0.136719	2.2377	0.0252409	0.0611544	Mlig000541.g1	0
289.163	0.0485025	0.109529	0.44283	0.657889	0.771253	Mlig000541.g5	0
52.1386	-1.31926	2.32278	-0.567966	0.570058	0.700229	Mlig000541.g7	0
1241.08	0.629384	0.0903049	6.96954	3.17975e-12	3.16896e-11	Mlig000542.g1	Up-in-A
6.10672	0.105144	0.696967	0.150859	0.880087	0.928705	Mlig000542.g10	0
5.18605	0.475856	0.839585	0.566775	0.570867	0.700846	Mlig000542.g8	0
239.855	-0.705825	0.13053	-5.40738	6.39549e-08	4.40562e-07	Mlig000543.g1	Up-in-H
54.8846	-0.905246	0.279601	-3.23763	0.00120527	0.00426801	Mlig000543.g12	Up-in-H
3.56084	3.18029	1.20217	2.64546	0.00815802	0.0232357	Mlig000543.g18	Up-in-A
4.86245	-1.39018	0.958295	-1.45068	0.146869	0.256454	Mlig000543.g19	0
194.791	-0.574209	0.260437	-2.20479	0.0274691	0.0655918	Mlig000543.g2	0
59.0371	-0.174391	0.259216	-0.672763	0.501098	0.640009	Mlig000543.g20	0
74.8032	-0.410595	0.412445	-0.995515	0.319486	0.464298	Mlig000543.g4	0
96.9	0.106164	0.200323	0.529964	0.596137	0.721577	Mlig000544.g2	0
2.65162	2.18582	1.29594	1.68667	0.0916662	0.176346	Mlig000544.g4	0
112.522	0.420609	0.543855	0.773384	0.439295	0.583256	Mlig000545.g11	0
160.822	0.985312	1.21833	0.80874	0.418665	0.564233	Mlig000545.g19	0
35.192	0.55777	0.510376	1.09286	0.274455	0.415121	Mlig000545.g3	0
231.446	0.648681	0.120167	5.39815	6.7332e-08	4.62429e-07	Mlig000545.g4	Up-in-A
256.865	0.286495	0.130589	2.19388	0.0282444	0.0671276	Mlig000546.g1	0
312.601	0.4736	0.135375	3.49842	0.000468025	0.00181356	Mlig000547.g4	Up-in-A
215.221	0.207816	0.131923	1.57528	0.115191	0.211773	Mlig000548.g2	0
146.226	0.345318	0.167451	2.0622	0.0391886	0.0881924	Mlig000549.g1	0
927.903	0.0141614	0.0983849	0.143939	0.885549	0.931984	Mlig000549.g5	0
[truncated: 29,906 more rows]
